# Supplementary material for: Identifying Age‐Modulating Compounds Using a Novel Computational Framework for Evaluating Transcriptional Age
Source: Aging Cell. 2025 Apr 30;24(7):e70075. doi: 10.1111/acel.70075 (PMC12266757; doi:10.1111/acel.70075)
Supplement: Supplementary file 6 — Table S1. Excel file containing information regarding primary samples used in this study. [file ACEL-24-e70075-s004.xlsx]

## Sheet: Total RNAseq-pF
Tissue	Sample ID	Isolate	Repository	Age	Sex	Source	Sequencing	Category
Fibroblast	pF_Total_01	GM02036	Coriell	11	Female	Unspecified	Total RNASeq	Young
Fibroblast	pF_Total_02	GM03348	Coriell	10	Male	Inguinal Skin	Total RNASeq	Young
Fibroblast	pF_Total_03	GM01652	Coriell	11	Female	Forearm Skin	Total RNASeq	Young
Fibroblast	pF_Total_04	GM01864	Coriell	11	Male	Unspecified	Total RNASeq	Young
Fibroblast	pF_Total_05	GM05757	Coriell	7	Male	Skin, Inguinal area	Total RNASeq	Young
Fibroblast	pF_Total_06	GM08398	Coriell	8	Male	Skin, Inguinal area	Total RNASeq	Young
Fibroblast	pF_Total_07	GM00038	Coriell	9	Female	Skin, Unspecified	Total RNASeq	Young
Fibroblast	pF_Total_08	GM03349	Coriell	10	Male	Skin, Unspecified	Total RNASeq	Young
Fibroblast	pF_Total_09	GM01651	Coriell	13	Female	Skin, Arm	Total RNASeq	Young
Fibroblast	pF_Total_10	GM04204	Coriell	81	Male	Unspecified	Total RNASeq	Old
Fibroblast	pF_Total_11	GM01680	Coriell	71	Female	Arm Skin	Total RNASeq	Old
Fibroblast	pF_Total_12	GM01706	Coriell	82	Female	Arm Skin	Total RNASeq	Old
Fibroblast	pF_Total_13	GM00731	Coriell	96	Male	Unspecified	Total RNASeq	Old
Fibroblast	pF_Total_14	AG13077	Coriell	85	Female	Skin, Arm	Total RNASeq	Old
Fibroblast	pF_Total_15	AG09603	Coriell	81	Female	Skin, Arm	Total RNASeq	Old
Fibroblast	pF_Total_16	AG16359	Coriell	79	Male	Skin, Arm	Total RNASeq	Old
Fibroblast	pF_Total_17	AG12947	Coriell	84	Male	Skin, Arm	Total RNASeq	Old
Fibroblast	pF_Total_18	AG11017	Coriell	87	Male	Skin, Arm	Total RNASeq	Old

## Sheet: Total RNAseq-FC
Tissue	Sample ID	Isolate	Repository	Age	Sex	Conservation	Sequencing	Category	PMI
Frontal cortex	FC_Total_01	1740	MARYLAND	13	Female	Frozen	Total RNASeq	Young	17
Frontal cortex	FC_Total_02	1790	MARYLAND	13	Male	Frozen	Total RNASeq	Young	18
Frontal cortex	FC_Total_03	4336	MARYLAND	13	Female	Frozen	Total RNASeq	Young	17
Frontal cortex	FC_Total_04	4341	MARYLAND	13	Male	Frozen	Total RNASeq	Young	16
Frontal cortex	FC_Total_05	4925	MARYLAND	13	Male	Frozen	Total RNASeq	Young	16
Frontal cortex	FC_Total_06	5162	MARYLAND	13	Male	Frozen	Total RNASeq	Young	11
Frontal cortex	FC_Total_07	5309	MARYLAND	14	Female	Frozen	Total RNASeq	Young	8
Frontal cortex	FC_Total_08	5376	MARYLAND	13	Male	Frozen	Total RNASeq	Young	19
Frontal cortex	FC_Total_09	5554	MARYLAND	13	Female	Frozen	Total RNASeq	Young	15
Frontal cortex	FC_Total_10	AN00316	HARVARD	75	Female	Frozen	Total RNASeq	Old	20.08
Frontal cortex	FC_Total_11	AN05005	HARVARD	79	Male	Frozen	Total RNASeq	Old	20.9
Frontal cortex	FC_Total_12	AN07194	HARVARD	76	Female	Frozen	Total RNASeq	Old	8.08
Frontal cortex	FC_Total_13	AN07360	HARVARD	78	Male	Frozen	Total RNASeq	Old	21.8
Frontal cortex	FC_Total_14	AN10110	HARVARD	70	Male	Frozen	Total RNASeq	Old	31.25
Frontal cortex	FC_Total_15	AN10180	HARVARD	73	Male	Frozen	Total RNASeq	Old	24
Frontal cortex	FC_Total_16	AN10547	HARVARD	88	Male	Frozen	Total RNASeq	Old	16.32
Frontal cortex	FC_Total_17	AN11253	HARVARD	91	Female	Frozen	Total RNASeq	Old	30.1
Frontal cortex	FC_Total_18	AN12667	HARVARD	86	Male	Frozen	Total RNASeq	Old	25.28

## Sheet: Total RNAseq-SN
Tissue	Sample ID	Isolate	Repository	Age	Sex	Conservation	Sequencing	Category	PMI
Substantia nigra	SN_Total_01	1740	MARYLAND	13	Female	Frozen	Total RNASeq	Young	17
Substantia nigra	SN_Total_02	1790	MARYLAND	13	Male	Frozen	Total RNASeq	Young	18
Substantia nigra	SN_Total_03	4336	MARYLAND	13	Female	Frozen	Total RNASeq	Young	17
Substantia nigra	SN_Total_04	4341	MARYLAND	13	Male	Frozen	Total RNASeq	Young	16
Substantia nigra	SN_Total_05	4787	MARYLAND	12	Male	Frozen	Total RNASeq	Young	15
Substantia nigra	SN_Total_06	4925	MARYLAND	13	Male	Frozen	Total RNASeq	Young	16
Substantia nigra	SN_Total_07	5162	MARYLAND	13	Male	Frozen	Total RNASeq	Young	11
Substantia nigra	SN_Total_08	5309	MARYLAND	14	Female	Frozen	Total RNASeq	Young	8
Substantia nigra	SN_Total_09	5376	MARYLAND	13	Male	Frozen	Total RNASeq	Young	19
Substantia nigra	SN_Total_10	5554	MARYLAND	13	Female	Frozen	Total RNASeq	Young	15
Substantia nigra	SN_Total_11	AN00316	HARVARD	75	Female	Frozen	Total RNASeq	Old	20.08
Substantia nigra	SN_Total_12	AN05005	HARVARD	79	Male	Frozen	Total RNASeq	Old	20.9
Substantia nigra	SN_Total_13	AN07194	HARVARD	76	Female	Frozen	Total RNASeq	Old	8.08
Substantia nigra	SN_Total_14	AN07360	HARVARD	78	Male	Frozen	Total RNASeq	Old	21.8
Substantia nigra	SN_Total_15	AN10110	HARVARD	70	Male	Frozen	Total RNASeq	Old	31.25
Substantia nigra	SN_Total_16	AN10180	HARVARD	73	Male	Frozen	Total RNASeq	Old	24
Substantia nigra	SN_Total_17	AN10547	HARVARD	88	Male	Frozen	Total RNASeq	Old	16.32
Substantia nigra	SN_Total_18	AN11253	HARVARD	91	Female	Frozen	Total RNASeq	Old	30.1
Substantia nigra	SN_Total_19	AN12667	HARVARD	86	Male	Frozen	Total RNASeq	Old	25.28

## Sheet: PolyA RNAseq-pF
Tissue	Sample ID	Isolate	Repository	Age	Sex	Source	Sequencing	Category
Fibroblast	pF_polyA_01	GM02036	Coriell	11	F	Unspecified	PolyA-RNAseq	Young
Fibroblast	pF_polyA_02	GM03348	Coriell	10	M	Inguinal Skin	PolyA-RNAseq	Young
Fibroblast	pF_polyA_03	GM01652	Coriell	11	F	Forearm Skin	PolyA-RNAseq	Young
Fibroblast	pF_polyA_04	GM01864	Coriell	11	M	Unspecified	PolyA-RNAseq	Young
Fibroblast	pF_polyA_05	GM04204	Coriell	81	M	Unspecified	PolyA-RNAseq	Old
Fibroblast	pF_polyA_06	GM01680	Coriell	71	F	Arm Skin	PolyA-RNAseq	Old
Fibroblast	pF_polyA_07	GM01706	Coriell	82	F	Arm Skin	PolyA-RNAseq	Old
Fibroblast	pF_polyA_08	GM00731	Coriell	96	M	Unspecified	PolyA-RNAseq	Old
Fibroblast	HGPS_polyA_01	AG06297	Coriell	8	M	Thigh	PolyA-RNAseq	HGPS
Fibroblast	HGPS_polyA_02	AG11498	Coriell	14	M	Thigh	PolyA-RNAseq	HGPS
Fibroblast	HGPS_polyA_03	AG06917	Coriell	3	M	Arm Skin	PolyA-RNAseq	HGPS
Fibroblast	HGPS_polyA_04	AG01972*	Coriell	14	F	Thorax	PolyA-RNAseq	HGPS
