# Supplementary material for: Identifying Age‐Modulating Compounds Using a Novel Computational Framework for Evaluating Transcriptional Age
Source: Aging Cell. 2025 Apr 30;24(7):e70075. doi: 10.1111/acel.70075 (PMC12266757; doi:10.1111/acel.70075)
Supplement: Supplementary file 7 — Table S2. Excel file containing gene expression changes in young versus old primary samples. [file ACEL-24-e70075-s003.xlsx]

## Sheet: Total_pF (Young vs Old)
Gene	baseMean	log2FoldChange	lfcSE	stat	pvalue	padj	pF_Total_01	pF_Total_02	pF_Total_03	pF_Total_04	pF_Total_05	pF_Total_06	pF_Total_07	pF_Total_08	pF_Total_09	pF_Total_10	pF_Total_11	pF_Total_12	pF_Total_13	pF_Total_14	pF_Total_15	pF_Total_16	pF_Total_17	pF_Total_18
NETO2	183.439	2.55181	0.315916	8.07749	6.61152385032083e-16	1.00667062144985e-11	223.076	367.387	330.606	460.451	248.475	248.88	235.757	165.265	540.451	35.7126	27.6984	33.3599	33.1755	128.619	90.9432	68.0209	27.012	37.015
CASC10	133.574	-1.15205	0.170227	-6.76776	1.3079306564239e-11	6.63818405823674e-08	75.6631	40.7104	97.0258	81.3181	92.7948	67.6203	119.651	60.9907	109.191	236.831	153.774	176.066	203.932	206.951	155.74	204.063	164.15	157.858
FGF13	89.2725	-3.48904	0.513728	-6.79161	1.10888457798502e-11	6.63818405823674e-08	1.30454	22.8376	8.98387	10.5608	14.5711	20.6617	44.3153	2.95116	4.58787	105.258	78.3197	488.353	287.846	63.8259	170.519	124.513	52.985	104.513
HIST1H4F	1738.46	2.15994	0.329446	6.5563	5.51592984917333e-11	2.09963869708783e-07	5449.05	2503.19	3217.12	2201.93	2463.28	1864.25	2173.22	2380.61	3317.95	169.165	321.875	1036.01	433.233	1190.45	378.551	1184.02	700.233	308.095
HIST1H2BH	1884.45	2.57749	0.396995	6.4925	8.44211261098746e-11	2.5707921322979e-07	7540.22	4001.54	4633.88	1866.09	2456.38	1541.18	2230.83	1985.15	2797.68	156.008	267.433	681.099	143.435	1208.82	322.848	673.291	1069.05	345.11
FILIP1L	761.106	-1.03775	0.170154	-6.09887	1.0681762958005e-09	2.7106753799764e-06	440.933	691.084	598.326	353.787	545.265	361.581	631.05	360.042	504.666	1317.61	1349.58	1036.94	1276.28	693.381	812.805	751.688	999.443	975.454
CTPS1	2364.4	0.654765	0.108227	6.0499	1.44934002133527e-09	3.15252159497868e-06	2940.42	3586.49	2635.87	2158.63	3568.38	2446.54	2589.79	3269.89	2829.8	1761.19	1777.48	1823.68	1442.16	1914.78	1631.29	2265.44	1994.73	1922.6
SLC25A20	924.207	-0.460713	0.0769148	-5.98992	2.0994674476198e-09	3.99581141968238e-06	914.48	761.583	661.213	768.826	786.071	863.098	868.58	713.198	666.159	1083.6	894.946	1072.15	1193.34	1084.07	1002.65	1180.57	1081.52	1039.69
RANBP17	162.128	2.067	0.348108	5.93781	2.88856105217876e-09	4.68714643974262e-06	249.166	272.065	274.906	275.637	230.837	246.063	150.672	339.384	316.563	43.231	39.1599	86.1799	46.836	11.6047	131.868	62.2564	15.5838	126.286
HOXC11	53.2012	6.35795	1.07264	5.92736	3.07838331783963e-09	4.68714643974262e-06	3.91361	274.051	2.69516	3.16824	146.478	283.629	138.264	7.86977	86.2519	1.87961	1.91024	5.55999	1.9515	0	0	0	0	0
EMILIN1	3911.05	-0.605754	0.102525	-5.90834	3.45565814439998e-09	4.78325917333037e-06	3574.43	3501.1	3023.97	2699.34	3459.48	3221.35	3445.96	2473.08	2516.91	4675.53	4231.18	3951.3	3875.68	5002.6	5879.48	5076.2	4459.05	5332.34
HIST1H3F	2630.44	2.46992	0.420654	5.87162	4.31562021085987e-09	5.47580277754603e-06	10558.9	5977.48	6392.02	2799.67	3569.15	2105.62	2923.92	2416.02	3365.66	195.479	216.812	1507.68	201.98	1512.48	449.032	956.904	1366.18	832.837
HIST1H4I	339.492	2.35592	0.404542	5.82366	5.7573922815538e-09	5.47887842993364e-06	897.521	728.816	732.185	165.804	406.456	496.821	670.933	449.561	564.308	42.2912	127.986	201.086	41.9573	216.621	206.896	93.3846	52.985	15.2415
BTN3A1	377.07	-0.504123	0.0863235	-5.83993	5.22224487727707e-09	5.47887842993364e-06	352.225	281.001	273.11	314.712	338.202	271.42	292.481	371.847	313.81	511.254	465.143	431.826	421.524	477.727	485.409	426.572	405.179	353.82
LRIG3	441.454	-0.814388	0.139422	-5.84117	5.18341818870112e-09	5.47887842993364e-06	254.384	257.171	371.932	327.385	257.678	459.254	332.365	264.621	355.101	791.316	492.841	577.312	640.092	505.772	537.702	614.494	434.269	472.486
IGFBP3	251562	-1.25898	0.216084	-5.82635	5.66511833976047e-09	5.47887842993364e-06	101322	167896	172020	188429	155057	153729	214210	105988	75787	257206	587289	232363	343279	199339	353840	437139	383552	399667
HOXA9	298.284	-0.508075	0.0896019	-5.67036	1.42498134795056e-08	1.2762803531703e-05	250.471	238.305	265.024	249.235	229.303	263.907	236.644	220.354	262.426	336.45	293.221	344.719	279.065	340.405	325.122	419.654	421.802	393.012
LGALS3	3729.31	-0.600792	0.106294	-5.65216	1.58441552141394e-08	1.34023948494715e-05	3154.37	2917.25	3122.79	3570.6	2618.19	3011.92	3566.49	2525.21	2188.41	4286.45	3562.59	5081.83	4109.86	4674.76	5774.89	4406.37	4302.17	4253.46
HOXC-AS3	22.6256	4.53227	0.805159	5.62903	1.8122685186995e-08	1.45229476135361e-05	2.60907	155.891	1.79677	2.11216	54.4498	64.8028	62.9277	0.983722	44.9611	1.87961	1.91024	4.63333	1.9515	1.93412	1.13679	1.1529	1.03892	1.08868
NUP35	184.456	0.697976	0.125204	5.5747	2.47957459225619e-08	1.88770013708463e-05	219.162	223.411	247.955	187.982	196.326	257.333	176.375	290.198	255.086	112.777	120.345	189.04	121.969	123.784	133.004	151.029	163.111	151.326
SLC25A42	189.961	-0.543581	0.0977718	-5.5597	2.70245273137886e-08	1.95940691847498e-05	156.544	164.828	143.742	166.861	146.478	175.625	185.238	124.933	127.543	213.336	219.677	246.493	250.768	221.457	264.872	221.356	208.823	180.72
IFI27	68.3524	-2.86436	0.526038	-5.44515	5.17612270737562e-08	3.58234747011369e-05	9.13175	10.9223	15.2726	22.1777	10.7366	30.0534	11.522	15.7395	22.9393	189.841	27.6984	17.6066	362.003	137.322	134.141	11.529	175.578	26.1282
HOXC10	168.543	4.99699	0.919493	5.43451	5.49484909316422e-08	3.63759009967472e-05	5.21814	1488.41	13.4758	4.22432	318.263	409.478	408.587	7.86977	286.283	22.5553	13.3717	20.3866	5.8545	10.6377	14.7783	1.1529	1.03892	2.17735
LIF	60.671	3.40196	0.630231	5.39795	6.74049344664158e-08	4.10523012874259e-05	10.4363	181.707	31.4435	42.2432	69.7878	53.5327	8.86306	580.396	19.2691	11.2777	11.4614	8.33999	16.5878	4.8353	6.82074	14.9876	12.4671	7.62074
EIF3M	3372.05	0.284908	0.0527179	5.4044	6.50271829822929e-08	4.10523012874259e-05	3352.66	3541.81	3824.43	3480.84	4059.2	3514.38	3610.81	3896.52	4052.01	3126.73	3205.38	3225.72	2895.05	2948.56	2644.17	3095.53	3154.17	3068.98
HIST1H1D	3395.81	2.17884	0.406662	5.35787	8.42090772193054e-08	4.93141311438902e-05	13161.5	6119.47	7809.68	3303.42	4219.48	3670.28	3713.62	3408.6	4661.28	322.353	594.084	2216.58	284.919	2239.71	588.857	2372.66	1759.93	678.245
MXRA8	14622.4	-0.652636	0.12211	-5.34464	9.05974694191124e-08	5.10902618287187e-05	12888.8	12422.6	12126.4	9112.91	11619.3	13121.1	13997.4	7275.6	9768.49	18111.9	20601.9	14663.5	20290.7	16471	20798.7	14417	17976.5	17539.7
USP35	402.254	-0.389587	0.0733099	-5.31424	1.07101586447061e-07	5.26041533949339e-05	360.052	345.542	338.692	337.945	372.713	371.911	350.091	315.775	339.502	444.528	408.791	405.879	466.409	465.155	535.428	531.485	468.554	382.125
CASP10	230.39	-0.880957	0.165399	-5.32625	1.00259998735125e-07	5.26041533949339e-05	139.585	85.3926	214.714	203.823	221.634	179.382	171.057	144.607	98.1804	273.483	297.997	366.959	279.065	338.471	278.514	253.637	304.404	296.12
RETSAT	1770.99	-0.556675	0.104696	-5.31709	1.05441138019534e-07	5.26041533949339e-05	1444.12	1544.02	1351.17	1314.82	1069.82	1466.98	1795.66	1615.27	1301.12	2539.35	1927.43	1819.04	2705.76	2176.85	2091.69	1917.27	1928.24	1869.26
HOXC-AS2	22.5327	3.07964	0.57839	5.32451	1.01225356498957e-07	5.26041533949339e-05	14.3499	108.23	4.49193	3.16824	54.4498	47.8977	59.3825	16.7233	54.1369	9.39805	8.59607	3.70666	5.8545	1.93412	5.68395	1.1529	2.07784	4.35471
ACSS1	51.2177	-1.40816	0.265404	-5.3057	1.12243418225256e-07	5.34068214343045e-05	28.6998	38.7245	22.4597	33.7945	25.3077	24.4184	34.5659	15.7395	28.4448	56.3883	42.0252	59.3066	120.017	43.5177	75.0281	138.348	42.5958	92.5375
AMOT	257.018	-0.877038	0.165974	-5.28418	1.26267420756872e-07	5.82590226801253e-05	237.425	190.644	187.763	275.637	92.7948	159.659	185.238	130.835	173.421	240.59	306.593	324.333	351.27	371.351	316.028	305.517	365.7	411.52
NAA38	785.397	0.348876	0.0661403	5.27478	1.32916006375623e-07	5.95229150904483e-05	755.326	771.512	910.964	835.359	846.656	932.596	948.347	1006.35	907.481	619.331	688.641	685.732	678.147	673.073	711.631	798.957	711.661	655.383
TGIF1	1330.97	0.670314	0.127468	5.25867	1.4509995693335e-07	6.31226269790624e-05	1427.16	2128.86	1257.74	1537.65	1514.63	1474.5	1505.83	2000.89	1865.43	830.788	1400.2	788.592	1070.4	1160.47	938.989	1028.38	1164.63	862.232
NEFM	26.0783	3.12263	0.59512	5.24706	1.54542275444153e-07	6.39228627166011e-05	10.4363	164.828	39.529	36.9628	31.4429	25.3576	13.2946	94.4373	4.58787	1.87961	2.86536	8.33999	1.9515	6.76941	13.6415	5.76448	6.23353	1.08868
HFE	533.914	-0.488666	0.0931481	-5.24612	1.5533599898294e-07	6.39228627166011e-05	399.188	340.577	432.124	493.189	491.582	529.692	495.445	450.544	366.112	737.747	624.648	593.066	695.71	652.765	561.574	561.46	579.718	605.304
MYEF2	56.935	1.22901	0.235313	5.22287	1.76175169495266e-07	7.05906087035507e-05	63.9222	131.068	75.4645	66.533	111.967	51.6544	70.9045	74.7628	72.4883	33.833	57.3071	25.9466	36.1028	39.6494	20.4622	26.5166	48.8293	17.4188
TRIM55	38.1782	-3.56362	0.683426	-5.21435	1.84466833585272e-07	7.2017743799214e-05	26.0907	3.97175	7.1871	2.11216	1.5338	0.93917	7.09045	1.96744	3.6703	9.39805	2.86536	61.1599	54.642	154.729	63.6602	230.579	43.6347	11.9754
BACE1	3537.13	-0.36912	0.0716693	-5.15033	2.60026760252609e-07	9.89791862901557e-05	2991.3	3164.49	3439.92	2708.84	3078.33	3650.55	3320.1	2369.79	3058.27	3905.83	4156.68	3879.95	3756.64	4061.65	4090.17	3748.07	4235.68	4052.05
ABHD2	2689.83	0.481032	0.0935838	5.14012	2.74558803603375e-07	9.95341034205949e-05	2529.49	2840.79	3317.74	2966.53	3687.25	3376.32	2647.4	3266.94	3573.03	2301.58	2495.72	1784.76	2387.66	2319.97	1907.53	2048.7	2613.93	2351.54
HOTAIR	14.9678	4.0863	0.794631	5.14238	2.71276794623331e-07	9.95341034205949e-05	2.60907	48.6539	1.79677	2.11216	36.8112	115.518	21.2713	0.983722	24.7745	1.87961	3.82047	1.85333	1.9515	0.967059	1.13679	1.1529	1.03892	1.08868
GRAMD4	427.695	-0.637607	0.124269	-5.13086	2.88426327318942e-07	0.00010213	256.994	385.26	293.773	401.31	310.594	315.561	458.22	325.612	264.261	537.568	449.861	461.479	698.637	555.092	509.282	439.253	468.554	567.2
DOK4	1757.96	-0.591925	0.117247	-5.04852	4.4525092674029e-07	0.000154077	1637.19	1564.87	1391.6	1052.91	1345.91	1684.87	1492.54	1557.23	894.635	2274.33	1999.06	2410.26	1841.24	1967.97	2535.04	1908.04	2143.3	1942.2
CMSS1	513.537	0.516095	0.102527	5.03377	4.80935892715925e-07	0.000162727	529.641	461.716	689.961	608.302	581.309	562.563	491.9	707.296	806.547	416.334	422.162	417.926	466.409	406.165	435.391	364.315	422.841	452.889
TECPR2	904.492	-0.30668	0.0612631	-5.00594	5.55890404390385e-07	0.000184	849.253	797.329	685.469	788.891	793.74	819.896	904.032	823.375	817.558	1053.52	1026.75	905.352	1136.75	958.356	1064.04	1003.02	896.589	956.947
HOXC9	225.357	1.03248	0.206757	4.99371	5.92304837564025e-07	0.000187884	170.894	477.603	189.56	171.085	372.713	376.607	401.497	254.784	309.222	175.744	132.761	181.626	143.435	131.52	188.707	108.372	152.721	117.577
RCAN2	224.844	-1.3801	0.276247	-4.99588	5.85671441238405e-07	0.000187884	66.5313	153.905	194.95	81.3181	113.501	176.564	183.465	54.1047	98.1804	426.671	516.719	214.06	481.045	332.668	178.476	205.216	218.174	351.642
MAF	74.5089	-2.54225	0.51059	-4.97905	6.38957803570185e-07	0.000198546	3.91361	3.97175	34.1387	68.6452	3.0676	34.7493	2.65892	21.6419	23.8569	109.017	105.063	63.9399	275.162	106.377	90.9432	70.3267	174.539	149.149
LRRC8C	305.295	0.868277	0.174636	4.97193	6.62881109192518e-07	0.000201861	328.743	382.281	554.305	291.478	388.051	419.809	291.595	452.512	441.353	123.114	288.446	284.486	140.508	229.193	188.707	207.521	276.353	206.849
LIN9	160.076	0.890384	0.179747	4.95355	7.28708460545597e-07	0.000217555	191.767	176.743	264.126	201.711	192.492	211.313	187.897	167.233	278.025	77.064	85.9607	176.993	75.1328	91.8706	98.9007	99.1491	155.838	149.149
COLEC12	505.47	1.53462	0.311376	4.92849	8.28673547457821e-07	0.000242642	251.775	413.062	685.469	1451.05	1002.34	1251.91	678.024	291.182	738.647	266.905	180.517	248.346	329.804	370.384	364.91	293.989	128.826	151.326
FBXO5	605.98	1.04025	0.212055	4.90557	9.31563280561898e-07	0.000267622	717.495	877.756	1131.07	607.246	743.892	881.881	597.37	801.733	979.969	202.058	312.324	646.812	190.271	385.857	380.825	460.006	423.88	567.2
CLEC2A	29.2079	-3.2853	0.674843	-4.86823	1.12599871040939e-06	0.000298557	3.91361	0.992937	1.79677	26.402	0.766899	0.93917	0.886306	12.7884	0.917574	57.3281	2.86536	39.8466	52.6905	56.0894	133.004	51.8803	24.9341	57.6999
FAM127A	4373.21	-0.365221	0.0750517	-4.86626	1.13728521596946e-06	0.000298557	4353.24	3836.71	3650.15	4097.59	3669.61	3810.21	4453.69	3706.66	2827.96	4790.19	4475.69	5235.66	4885.58	4989.06	5296.3	5169.59	4578.53	4891.42
ALDH3A1	10.7112	-2.35584	0.484064	-4.8668	1.13418672631969e-06	0.000298557	3.91361	1.98587	1.79677	3.16824	3.83449	4.69585	3.54522	6.88605	1.83515	48.8699	7.64095	9.26665	29.2725	17.4071	21.599	9.22317	13.506	4.35471
GBP4	48.8305	3.43445	0.704618	4.8742	1.09250167212466e-06	0.000298557	10.4363	88.3714	188.661	8.44863	13.8042	89.2212	6.20414	384.635	14.6812	14.0971	14.3268	3.70666	1.9515	8.70353	6.82074	18.4463	2.07784	4.35471
NUP205	2705.49	0.450754	0.0924258	4.87693	1.07749450249682e-06	0.000298557	3173.94	3029.45	3651.04	2792.27	2986.3	3103.02	2525.09	3314.16	3547.34	1877.73	2094.58	2704.94	1888.08	2730.01	2464.56	2134.01	2342.77	2339.57
HOXC-AS1	15.5388	1.50566	0.310024	4.85659	1.19421780696934e-06	0.000308189	16.959	29.7881	14.3742	11.6169	19.9394	30.0534	37.2248	25.5768	21.1042	13.1573	3.82047	10.1933	7.806	3.86824	12.5047	6.91738	9.35029	5.44338
PTPLAD2	228.056	-0.755386	0.155676	-4.8523	1.22034777626122e-06	0.000309684	144.803	107.237	220.105	214.384	124.238	216.948	202.964	106.242	189.938	313.895	280.805	308.579	315.167	239.831	253.504	267.472	270.12	328.78
MGAM	47.617	4.47306	0.923175	4.8453	1.26422732522568e-06	0.000315559	6.52268	71.4915	9.88226	2.11216	180.221	4.69585	18.6124	480.056	46.7963	11.2777	15.2819	1.85333	1.9515	1.93412	1.13679	1.1529	1.03892	1.08868
FIGNL1	254.245	0.813359	0.168776	4.81917	1.44159541792609e-06	0.000354028	243.948	373.344	460.872	273.525	312.895	281.751	210.054	313.807	445.941	146.61	179.562	255.76	128.799	177.939	172.792	157.947	205.706	235.154
RTKN2	31.4335	1.68843	0.351516	4.80329	1.56081619197046e-06	0.000377222	45.6587	36.7387	26.0532	42.2432	38.3449	82.647	30.1344	109.193	21.1042	18.7961	13.3717	25.9466	7.806	14.5059	15.9151	10.3761	5.19461	21.7735
STX2	2038.31	0.308358	0.0642521	4.79918	1.59312680558008e-06	0.000379015	1849.83	2283.76	2250.46	2295.92	2154.22	2492.56	2106.75	2361.92	2499.47	1662.52	1830.01	1729.16	1910.52	1879.96	1659.71	1797.37	1826.42	2098.97
HIST1H4E	6453.73	0.827937	0.173065	4.78396	1.71876705191245e-06	0.000401148	13149.7	7715.12	10214.7	5780.98	7574.66	7215.65	7126.78	6736.53	8794.03	3019.59	3829.07	6417.16	3231.69	5918.4	3982.18	5419.76	5063.7	4977.43
HIST1H3E	1141.51	2.17838	0.455716	4.78012	1.75190329897216e-06	0.000401148	4779.82	1719.77	1674.59	966.313	1575.98	1314.84	1701.71	1753.98	1342.41	84.5824	221.588	750.599	94.6478	932.245	193.254	711.337	658.676	70.764
HIST3H2BB	111.267	1.47851	0.309402	4.7786	1.76519687382979e-06	0.000401148	348.311	200.573	200.34	99.2715	151.079	125.849	90.4032	139.688	118.367	32.8932	44.8906	50.0399	16.5878	76.3977	75.0281	77.244	110.126	45.7244
CNPY4	852.477	-0.373109	0.0782324	-4.76924	1.84923875631679e-06	0.000408065	666.618	756.618	656.721	699.124	837.454	819.896	877.443	604.989	763.421	906.912	895.901	939.638	1041.13	1031.85	841.225	1030.69	952.691	1022.27
OSR2	219.163	-1.96074	0.410922	-4.77156	1.82807654001927e-06	0.000408065	66.5313	26.8093	126.673	71.8134	71.3216	172.807	11.522	191.826	66.9829	184.202	266.478	669.979	530.808	423.572	392.193	374.691	146.488	150.237
ME2	831.754	0.571779	0.120239	4.75534	1.98109270470123e-06	0.000430916	721.408	1058.47	1150.83	1049.74	1252.35	917.569	637.254	1087.01	1074.48	619.331	719.204	743.185	731.813	612.148	558.164	619.105	684.649	734.857
PMAIP1	168.578	0.9805	0.207131	4.73372	2.20437633558448e-06	0.00047273	110.886	232.347	225.495	198.543	284.52	332.466	261.46	120.998	245.91	101.499	139.447	130.66	104.405	109.278	121.637	157.947	65.4521	91.4488
PDLIM3	11.9504	3.27406	0.69467	4.71311	2.43965000774189e-06	0.000515918	2.60907	6.95056	26.9516	2.11216	2.3007	26.2968	19.4987	95.421	12.846	1.87961	3.82047	3.70666	1.9515	0.967059	2.27358	2.30579	1.03892	2.17735
NUPL1	1546.86	0.427453	0.091391	4.67719	2.9083121374333e-06	0.000598405	1663.28	1601.61	2067.19	1556.66	1724.76	1911.21	1582.06	1731.35	2131.52	1418.17	1292.28	1649.46	1202.12	1244.61	1112.92	1158.66	1273.72	1521.97
TMEM206	236.899	0.495694	0.105969	4.67772	2.90080775092592e-06	0.000598405	255.689	307.811	249.752	271.412	305.993	262.029	207.396	318.726	314.728	174.804	217.767	140.853	194.174	228.226	203.485	216.744	194.278	200.316
C4orf46	440.24	0.607875	0.13009	4.67273	2.97215459386771e-06	0.000603387	465.719	473.631	682.774	496.357	509.988	631.122	418.336	493.828	612.022	261.266	297.042	447.579	269.307	381.988	329.669	338.951	355.311	459.421
PSIP1	878.876	0.512485	0.109888	4.66371	3.10562642988666e-06	0.000622188	786.635	1029.68	1239.77	935.686	1159.55	975.798	785.267	1082.09	1304.79	711.432	879.664	799.712	684.001	678.876	651.381	605.27	701.272	808.887
IPO5	10408.4	0.551525	0.118382	4.65886	3.17958827438265e-06	0.000628733	10861.6	12955.8	13235.9	12834.5	12051.8	11526.4	9027.02	15556.6	13316.8	9393.35	11764.2	7238.18	8344.62	7283.89	8214.44	6185.29	8556.56	9003.35
TTLL3	167.31	-0.524231	0.112772	-4.64861	3.34186227064742e-06	0.000652349	136.976	123.124	114.994	130.954	141.876	154.963	186.124	132.802	112.862	217.095	188.158	211.28	187.344	217.588	222.811	217.897	156.877	157.858
FAM111A	760.444	0.78616	0.169435	4.63989	3.48602276246615e-06	0.000671876	665.313	1001.87	1111.3	1115.22	976.262	1066.9	679.797	765.335	1281.85	484.939	572.116	826.585	498.609	451.617	456.99	383.914	535.045	814.33
RP11-548O1.3	10.739	-1.62294	0.350523	-4.63005	3.65581744262654e-06	0.000695793	11.7408	6.95056	1.79677	2.11216	6.90209	8.45253	2.65892	2.95116	4.58787	19.7359	8.59607	17.6066	21.4665	14.5059	10.2311	12.6819	21.8174	18.5075
PEAR1	283.044	2.14513	0.468142	4.58222	4.60064356895759e-06	0.000854261	478.765	257.171	251.548	714.966	223.168	110.822	299.571	1649.7	169.751	146.61	200.575	15.7533	90.7448	50.2871	98.9007	72.6325	83.1137	180.72
TMEM119	2266.99	-0.999884	0.2181	-4.58453	4.55018159044188e-06	0.000854261	1530.22	1021.73	1490.42	2065.69	1510.02	2099.05	1294.89	1059.47	1531.43	3192.52	2816.64	1574.4	5160.74	3595.53	4026.51	1964.53	3201.96	1670.03
C15orf59	334.977	-0.811754	0.177485	-4.57365	4.79289198724959e-06	0.000861973	242.644	156.884	251.548	366.46	288.354	185.956	335.024	169.2	191.773	300.738	499.527	400.319	473.239	384.89	603.636	416.195	431.152	332.046
SERPINE1	106289	0.673869	0.147364	4.57282	4.81201179338558e-06	0.000861973	93614.8	159737	124658	118972	179821	147772	105948	113671	131840	61396.5	118296	65781.2	60452.6	75626.9	83394.9	86811.9	93572.5	91835.3
AGPAT5	375.084	0.725078	0.158505	4.57447	4.77420936045388e-06	0.000861973	315.698	472.638	636.956	372.796	501.552	449.863	319.07	457.431	679.922	241.53	333.336	332.673	240.035	263.04	252.367	215.592	348.039	318.982
PDE3A	166.073	3.86783	0.849278	4.55426	5.25712103660023e-06	0.000930755	6.52268	113.195	77.2613	167.917	383.449	247.941	45.2016	1694.95	61.4775	48.8699	60.1725	11.12	45.8603	2.90118	4.54716	12.6819	4.15569	1.08868
EXOSC8	504.52	0.604234	0.132766	4.5511	5.33654817284711e-06	0.000933957	674.445	580.868	760.035	392.861	659.533	543.78	509.626	658.11	698.274	292.279	428.848	502.253	332.731	361.68	419.476	344.716	437.386	484.461
LAMB1	5676.11	-0.603834	0.132966	-4.54127	5.59169309721586e-06	0.000956619	5518.19	3890.33	3330.32	4396.46	4253.22	3993.35	6145.64	4881.23	4140.09	7445.14	5935.11	5478.44	9219.87	5865.21	6450.15	5996.21	6263.66	8967.43
RP11-156P1.3	163.845	-0.410278	0.0902994	-4.54353	5.53196098029361e-06	0.000956619	121.322	131.068	141.945	138.346	131.14	148.389	145.354	147.558	160.575	171.984	198.665	197.38	224.423	181.807	197.801	179.852	191.162	140.439
ZNF492	15.2123	1.97394	0.435357	4.53407	5.78568654558447e-06	0.00097881	19.568	24.8234	26.9516	2.11216	37.5781	31.9318	13.2946	25.5768	36.703	7.51844	9.55119	9.26665	5.8545	3.86824	2.27358	2.30579	12.4671	2.17735
ST7L	377.775	0.444808	0.0981601	4.53145	5.85801664652463e-06	0.000980156	440.933	431.928	386.306	398.142	378.848	518.422	411.246	466.284	489.067	377.802	395.419	259.466	289.798	352.01	305.797	337.799	295.054	265.637
HSPB8	913.843	-0.980562	0.217231	-4.51392	6.36410957608885e-06	0.00105326	992.752	435.899	498.605	473.124	490.815	749.458	944.802	295.116	653.313	1573.23	796.569	1346.44	1474.36	1623.69	877.602	923.47	1191.64	1108.27
SYNE3	379.556	0.676908	0.150039	4.51156	6.43532173654047e-06	0.00105359	378.315	492.497	472.551	466.787	441.734	366.276	315.525	667.947	601.011	322.353	243.555	282.633	290.774	363.614	358.089	325.117	224.407	218.824
DNA2	209.342	0.820692	0.182418	4.49897	6.82838852225238e-06	0.00109441	335.266	195.609	359.355	215.44	232.37	261.089	192.328	233.142	381.711	131.573	106.973	239.08	113.187	143.125	168.245	125.666	141.293	192.696
PDE4D	270.431	1.18623	0.263633	4.49955	6.80972591591758e-06	0.00109441	219.162	294.902	310.842	709.685	355.074	319.318	348.318	343.319	481.726	153.188	340.977	210.353	155.144	83.1671	102.311	96.8433	217.135	126.286
POLD3	557.143	0.460078	0.102413	4.49239	7.04287336093748e-06	0.00111703	594.868	644.416	723.201	514.311	711.682	775.755	498.104	579.412	763.421	399.417	396.374	530.979	442.015	475.793	480.862	466.923	498.682	532.363
HAUS3	263.334	0.539386	0.120313	4.48318	7.35377687300159e-06	0.00114254	202.203	323.698	319.826	294.646	319.03	355.946	265.005	342.335	383.546	223.674	221.588	239.08	165.878	189.544	210.306	187.922	218.174	277.612
CHSY1	1738.79	0.557023	0.124247	4.48319	7.35365026694101e-06	0.00114254	1429.77	1764.45	2228	2371.95	2065.26	1709.29	1614.85	2764.26	2684.82	1310.09	1583.59	1399.26	1493.87	1391.6	1341.41	1157.51	1550.07	1438.14
PLCB1	316.325	1.02627	0.229033	4.48087	7.43396496063229e-06	0.00114333	330.048	375.33	362.05	525.927	543.731	408.539	247.279	530.226	496.407	355.246	291.311	141.78	339.561	134.421	142.099	164.864	154.799	150.237
RPSAP58	444.656	0.729961	0.163144	4.47433	7.66496296189989e-06	0.00116707	680.968	608.67	569.577	513.255	417.193	500.578	450.243	834.196	419.331	217.095	265.523	415.146	261.501	441.946	338.763	383.914	385.44	300.475
ZFYVE1	835.342	-0.314741	0.0704011	-4.47068	7.79698084262354e-06	0.00117541	734.454	709.95	620.785	844.863	718.584	798.295	889.851	701.394	683.593	1018.75	915.959	835.852	900.618	988.334	958.314	930.387	916.329	869.852
PITPNM3	693.849	-1.56586	0.350657	-4.46549	7.98847330658376e-06	0.00119248	888.389	170.785	325.216	434.049	140.343	157.781	685.114	205.598	147.729	675.72	966.58	754.305	546.42	1150.8	1466.46	944.222	1289.3	1540.48
FBXO32	1082.28	-1.85491	0.416926	-4.44903	8.62590824753129e-06	0.00127513	486.592	356.464	257.837	1105.71	504.62	343.736	324.388	392.505	447.776	2971.66	1178.62	496.693	5553.97	1241.7	715.041	362.009	1173.98	1567.69
POFUT2	1994.97	-0.392134	0.088282	-4.44183	8.91980863183601e-06	0.00130589	1729.81	1973.96	1474.25	1973.81	1614.32	1985.41	1722.09	1536.57	1519.5	2282.79	2122.27	1903.37	2350.58	2341.25	2431.59	2526	1825.39	2596.49
UBA2	2462.06	0.363833	0.0819585	4.43924	9.02782023833907e-06	0.00130912	2303.81	2771.29	3265.64	2494.46	2862.07	2759.28	2546.36	2693.43	3240.87	2274.33	2318.07	2464	2132.99	1996.98	1973.47	1729.34	2207.71	2282.95
ZNF423	16.987	3.00525	0.679479	4.42287	9.7396442059037e-06	0.00139902	2.60907	32.7669	25.1548	4.22432	25.3077	16.9051	7.09045	152.477	5.50544	6.57863	3.82047	6.48666	1.9515	4.8353	5.68395	1.1529	1.03892	2.17735
MGAT4B	4070.66	-0.351603	0.079604	-4.4169	1.00128068865795e-05	0.00141162	3814.46	3904.23	3258.45	3732.18	3727.9	3597.02	3978.63	3269.89	2910.54	4367.27	3864.41	4139.41	5180.26	4430.1	5545.26	4425.97	4373.86	4752.07
BRIP1	264.38	1.02513	0.232074	4.41727	9.99558950152016e-06	0.00141162	343.093	307.811	594.732	243.954	291.422	403.843	249.938	290.198	466.128	185.142	197.71	273.366	78.06	127.652	167.108	100.302	189.084	249.307
RFC3	380.003	0.933846	0.21163	4.41264	1.02116949105125e-05	0.00142645	477.46	485.546	743.864	438.273	461.673	448.923	374.907	424.968	634.044	166.345	180.517	462.406	133.678	252.402	251.231	216.744	338.688	348.376
NDC1	1079.19	0.628578	0.142663	4.40602	1.05288179552528e-05	0.00145738	1194.95	1336.49	1659.32	1178.58	1269.22	1226.56	943.029	1411.64	1575.47	592.077	745.948	1124.97	573.741	930.311	819.626	770.135	1034.77	1038.6
HMGB2	2448.56	0.523566	0.119298	4.38874	1.14010285787303e-05	0.00153621	3005.65	2380.07	3440.82	2213.54	2921.89	3428.91	2757.3	2472.09	3371.17	1600.49	1629.43	2635.44	1604.13	2095.62	1978.01	2136.32	2125.63	2277.51
SMPD1	3206.94	-0.464566	0.105817	-4.39028	1.13206423544953e-05	0.00153621	2470.79	2737.53	2321.43	3315.03	2342.88	3030.7	3532.81	2427.82	2076.47	3790.23	3538.71	3291.51	4730.44	3526.86	3640	3583.2	3515.71	3852.83
LRRC8D	909.322	0.485974	0.110715	4.38943	1.13649022564548e-05	0.00153621	772.285	1065.42	1088.84	1039.18	1092.83	1208.71	1136.24	1027.01	1117.61	798.834	936.971	579.166	724.007	756.24	699.126	552.237	871.655	901.424
SERPINA9	30.673	3.27833	0.748626	4.37913	1.1915655232061e-05	0.00159147	2.60907	34.7528	19.7645	7.39255	52.1491	30.9926	7.97675	339.384	5.50544	7.51844	15.2819	1.85333	4.87875	1.93412	11.3679	3.45869	3.11676	2.17735
KCNMA1	1161.75	1.03711	0.237421	4.36825	1.25246941196237e-05	0.00165827	982.315	1579.76	790.58	2911.61	1654.97	1270.7	838.445	1518.87	2513.23	643.766	701.057	934.078	863.539	1127.59	520.65	774.746	592.185	693.487
ENDOV	365.225	-0.422296	0.0969504	-4.3558	1.32582190646496e-05	0.00174026	337.875	374.337	294.671	300.983	316.729	294.899	311.093	342.335	236.734	408.815	372.496	360.473	464.457	408.099	453.579	504.968	454.009	337.49
ESPNL	79.0119	-3.36168	0.772813	-4.34994	1.36177734949042e-05	0.00177217	46.9633	16.8799	1.79677	6.33648	9.96969	5.63502	12.4083	0.983722	25.6921	437.949	5.73071	139	38.0543	147.96	304.66	16.1405	198.434	7.62074
TBX15	1152.62	-0.835298	0.192345	-4.34272	1.40732171378064e-05	0.00181592	683.577	536.186	902.879	1561.94	508.454	526.875	1188.54	835.18	708.367	1211.41	1374.42	1385.36	1525.1	1491.21	1557.4	1569.09	1727.73	1453.38
ASAP3	852.958	-0.625041	0.144528	-4.32469	1.52746612126284e-05	0.00194914	516.596	610.656	720.506	630.479	589.745	709.074	1060.02	644.338	556.967	1331.7	1353.4	917.399	1126.99	772.68	825.31	893.494	1083.6	1010.29
AP000695.6	13.8065	2.06692	0.478074	4.32344	1.53616785170906e-05	0.00194914	15.6544	21.8446	23.3581	4.22432	33.7436	17.8442	3.54522	38.3651	42.2084	7.51844	12.4165	2.78	4.87875	4.8353	4.54716	1.1529	4.15569	5.44338
BUB3	3925.51	0.499071	0.115589	4.31765	1.57700801219904e-05	0.00198192	4346.71	4876.31	5144.16	4195.8	4773.18	4632.93	3120.68	5184.21	5105.38	2522.44	3037.28	3949.45	2477.43	3376	2857.89	3622.4	3794.14	3642.71
MTHFR	525.105	-0.407202	0.094357	-4.31555	1.59208672583861e-05	0.00198192	473.546	433.914	440.21	474.18	377.314	508.091	514.057	505.633	338.585	669.141	694.371	538.392	656.68	573.466	580.9	620.258	559.979	493.17
TM4SF1	2323.06	1.61541	0.374431	4.31431	1.60105529459142e-05	0.00198192	5520.79	2162.62	4562.01	1157.46	6124.46	687.473	2324.78	4804.5	4182.3	1360.84	1473.75	1919.12	463.482	1138.23	476.315	500.357	1413.97	1542.65
PDIA5	1218.69	-0.41172	0.095682	-4.303	1.68500199546516e-05	0.00203725	974.488	1122.02	948.697	1120.5	850.491	1234.07	1111.43	1069.31	981.804	1208.59	1390.65	1379.8	1228.47	1366.45	1783.62	1687.84	1173.98	1304.23
CCT5	9113.06	0.448841	0.104354	4.30113	1.69927278585521e-05	0.00203725	11459	9998.88	12508.2	8485.6	12227.4	9540.09	9787.47	9197.8	11468.8	6177.34	7243.62	9616.93	5953.05	8467.57	7666.51	7840.85	8832.91	7563.04
CD4	13.2448	3.87537	0.900114	4.30543	1.66664855449237e-05	0.00203725	3.91361	48.6539	2.69516	1.05608	20.7063	3.75668	0.886306	139.688	1.83515	4.69902	0.955119	0.926665	0.975751	0.967059	3.41037	1.1529	1.03892	1.08868
NEIL3	293.065	0.980743	0.227939	4.30266	1.68756041169574e-05	0.00203725	437.019	392.21	463.568	299.927	371.179	410.417	277.414	318.726	530.358	86.4621	145.178	350.279	94.6478	181.807	194.391	237.497	257.653	226.445
MEOX2	28.1698	3.42629	0.79719	4.29796	1.72376746932007e-05	0.00204881	16.959	111.209	11.679	16.8973	49.0815	14.0876	0.886306	241.012	1.83515	1.87961	1.91024	1.85333	1.9515	9.67059	13.6415	10.3761	1.03892	1.08868
CCT2	6503.28	0.40518	0.0943066	4.29642	1.73582242154877e-05	0.00204881	7998.11	8051.73	8023.49	6732.51	7207.32	7165.87	6378.74	7135.92	8001.24	4249.8	5119.44	6748.9	4615.3	6036.38	5043.94	6389.35	6583.65	5577.29
HOXB9	38.2273	3.59168	0.837563	4.28826	1.80082251588541e-05	0.00210795	3.91361	408.097	2.69516	22.1777	87.4265	24.4184	23.0439	0.983722	62.395	2.81941	2.86536	2.78	2.92725	2.90118	12.5047	1.1529	1.03892	23.9509
WLS	689.537	1.28847	0.300576	4.28668	1.81361383944039e-05	0.00210795	527.032	893.643	855.264	566.058	1646.53	807.686	441.38	1538.54	1530.51	420.093	547.283	834.925	203.932	353.944	368.32	307.823	378.167	190.518
CORO2B	190.519	-1.17651	0.274645	-4.28374	1.83773589864572e-05	0.0021198	147.413	76.4562	47.6145	119.337	128.072	141.815	225.122	99.3559	66.9829	306.376	314.234	216.84	432.257	245.633	231.905	183.31	108.048	338.578
ETV5	2033.55	0.40353	0.0942386	4.28201	1.852129928408e-05	0.00212034	2109.43	2669.02	2026.76	2358.22	2587.52	2148.82	1887.83	2450.45	2604.07	1350.5	1586.45	1633.71	1659.75	1831.61	1991.66	2130.55	1884.6	1692.89
GMNN	361.911	0.798818	0.186713	4.27832	1.88305527855877e-05	0.00213966	460.501	418.027	620.785	340.058	460.906	482.734	346.546	423	583.577	178.563	212.036	404.026	134.654	270.777	231.905	276.695	316.871	352.731
SEPP1	11.9128	-1.97534	0.463753	-4.25946	2.04921247074434e-05	0.00228464	6.52268	1.98587	5.39032	10.5608	6.13519	4.69585	2.65892	1.96744	3.6703	13.1573	14.3268	4.63333	29.2725	20.3082	18.1886	46.1158	4.15569	20.6849
DNMBP	1627.9	0.461321	0.108323	4.25876	2.05566877626766e-05	0.00228464	1408.9	1830.98	1456.29	2082.59	1856.66	1996.68	1806.29	1821.85	2712.35	1169.12	1445.09	1564.21	1277.26	1346.15	1382.34	1365.03	1477.35	1303.15
GJD2	15.8128	-2.25683	0.529695	-4.26061	2.03866541502039e-05	0.00228464	6.52268	2.97881	4.49193	7.39255	7.66899	5.63502	5.31783	1.96744	7.34059	23.4951	33.4292	31.5066	95.6236	2.90118	5.68395	17.2934	15.5838	9.79809
PRPS2	488.969	0.562112	0.132536	4.2412	2.2232852608958e-05	0.00244288	452.674	568.953	757.34	532.264	609.685	535.327	426.313	621.712	742.317	352.427	394.464	520.786	294.677	386.824	344.447	352.786	421.802	486.638
KRT34	873.314	1.80739	0.426383	4.2389	2.24617639501948e-05	0.00244288	769.676	3559.68	991.819	1147.96	468.575	918.509	939.484	706.312	2724.28	168.225	423.118	401.246	87.8175	293.986	129.594	517.65	1003.6	468.131
NUP155	1665.77	0.493377	0.11636	4.24008	2.23439354541866e-05	0.00244288	1663.28	1734.66	2457.99	1690.78	1957.13	1848.29	1618.39	1773.65	2785.75	1174.76	1368.68	1683.75	1314.34	1389.66	1278.89	1178.26	1455.53	1610.15
CEP78	634.36	0.451104	0.106615	4.23113	2.32515612996745e-05	0.00245631	560.95	710.943	906.472	635.76	730.855	848.071	607.119	673.849	918.491	493.398	538.687	543.026	525.93	488.365	538.838	455.394	588.03	654.295
HSPA9	7916.05	0.446838	0.10568	4.22823	2.3553189473118e-05	0.00245631	7040.58	10629.4	9798.71	7056.72	11560.2	8362.37	8935.73	8313.43	10491.5	6370	7631.4	7382.74	7166.89	6607.92	6429.68	5344.83	7297.39	6069.37
IL6R	145.076	-0.901489	0.212958	-4.23317	2.30421395180037e-05	0.00245631	104.363	79.435	82.6516	197.487	98.1631	65.7419	112.561	110.177	60.5599	148.489	146.133	141.78	272.234	219.522	169.382	262.86	155.838	183.986
MTBP	116.848	0.689811	0.163044	4.23083	2.32829034912442e-05	0.00245631	125.235	151.919	202.137	101.384	121.937	146.511	117.879	121.981	209.207	81.763	84.0504	118.613	66.351	107.344	70.481	89.9259	83.1137	103.424
MYO1D	3183.45	-1.12326	0.265292	-4.23406	2.29508790659673e-05	0.00245631	1866.79	2279.78	2079.77	3027.78	1356.64	1220.92	1907.33	3037.73	1252.49	4849.39	3894.97	1768.08	8056.77	3422.42	4455.08	2300.03	3507.4	7018.7
LINC00968	128.69	1.59072	0.376138	4.2291	2.34632890021788e-05	0.00245631	62.6177	140.004	94.3306	446.722	227.769	234.793	135.605	168.216	229.393	91.1611	125.121	38.9199	124.896	20.3082	39.7877	28.8224	64.4131	43.5471
DGCR2	1812.83	-0.279512	0.0663731	-4.21122	2.53993841108094e-05	0.00263082	1626.76	1909.42	1512.88	1586.23	1583.65	1607.86	1847.06	1591.66	1473.62	1813.82	1955.13	1878.35	2029.56	2153.64	2298.59	2076.37	1929.28	1757.12
CYCS	2164.51	0.30652	0.0729511	4.20171	2.64902315838472e-05	0.00270698	2430.35	2173.54	2590.05	2402.58	2365.12	2275.61	2142.2	2572.43	2591.23	1899.35	1898.78	2229.56	1730.98	1853.85	1523.3	2077.52	2086.15	2118.56
MPHOSPH9	411.484	0.530044	0.126108	4.20311	2.63272690217392e-05	0.00270698	407.015	433.914	636.058	507.974	427.163	446.106	404.155	510.552	602.846	344.908	359.125	376.226	296.628	263.04	329.669	249.026	360.506	451.801
POLA1	498.246	0.606054	0.144545	4.19284	2.75479340384577e-05	0.00277778	560.95	643.423	790.58	503.75	612.752	565.381	441.38	564.656	729.471	282.881	395.419	567.119	330.779	394.56	437.664	279.001	388.557	480.106
UMPS	974.309	0.347853	0.082959	4.19307	2.75199959856337e-05	0.00277778	1097.11	1114.08	1171.5	881.826	1115.07	1003.03	990.004	1262.11	1184.59	700.155	765.05	866.432	816.703	960.29	784.385	945.375	961.002	918.843
HOXD10	118.765	-3.07641	0.734384	-4.1891	2.80067521457049e-05	0.00280547	71.7495	1.98587	54.8016	2.11216	0.766899	6.57419	7.09045	74.7628	7.34059	302.617	101.243	247.42	268.331	565.73	139.825	88.773	54.0239	142.617
GDPD5	368.389	-0.688646	0.164784	-4.17907	2.92699428240581e-05	0.00289392	286.998	211.496	329.708	256.627	279.918	298.656	358.068	298.068	219.3	504.675	479.47	371.593	677.171	381.021	578.626	239.802	391.673	468.131
HIST1H2AE	3321.58	1.39386	0.333469	4.17988	2.91665138234714e-05	0.00289392	9457.88	5405.55	7445.83	2662.38	3608.26	3644.92	3438.87	3126.27	4518.13	597.716	1060.18	3712.22	496.657	2384.77	1879.11	2165.14	2371.86	1812.65
UCHL5	399.699	0.422172	0.101509	4.15897	3.19691997441785e-05	0.00310705	356.138	422.991	547.118	439.329	460.906	478.977	396.179	509.568	507.418	331.751	362.945	379.933	351.27	273.678	317.164	280.154	350.117	428.939
ARL2BP	2314.76	-0.239371	0.0575467	-4.15959	3.18819727515777e-05	0.00310705	2148.57	2109	2223.51	2284.3	2129.68	2255.89	1888.72	2257.64	1813.13	2444.43	2344.82	2410.26	2780.89	2597.52	2278.13	2476.42	2538.09	2684.68
HIST1H2BF	863.329	1.44404	0.347252	4.15848	3.20377918054259e-05	0.00310705	2427.74	1316.63	2263.04	743.48	959.391	858.402	825.151	827.31	1142.38	147.549	282.715	901.645	107.333	585.071	446.758	688.279	495.566	521.476
G3BP1	7046.02	0.306241	0.073704	4.15502	3.25262943651759e-05	0.00311206	6877.51	7739.95	8882.35	7869.9	7859.95	7657.99	6275.04	8235.72	8720.62	5828.67	5821.45	7246.52	6238.95	6570.2	5658.94	5852.1	6852.73	6639.84
GTPBP4	2034.16	0.322621	0.0776319	4.15578	3.24185686517934e-05	0.00311206	1948.98	2252.97	2425.64	2493.4	2428.77	2038	1938.35	2160.25	2659.13	1759.31	1708.71	2074.8	1739.76	1894.47	1715.42	1524.13	1978.11	1874.7
PEX11G	41.2782	-0.879926	0.211837	-4.15378	3.2702564731393e-05	0.00311206	44.3542	29.7881	24.2564	31.6824	19.9394	23.4793	44.3153	29.5116	15.5988	74.2446	52.5315	37.0666	34.1513	57.0565	62.5235	55.339	58.1796	48.9904
ZNF730	16.9731	1.75093	0.422577	4.14347	3.42092730941165e-05	0.00320072	50.8769	12.9082	37.7322	10.5608	22.2401	34.7493	8.86306	8.85349	48.6314	11.2777	6.68583	1.85333	5.8545	6.76941	7.95753	12.6819	8.31137	8.70941
RP11-13N13.2	17.1828	0.949653	0.229213	4.1431	3.42648906506289e-05	0.00320072	20.8726	27.8022	22.4597	24.2898	20.7063	24.4184	15.9535	22.6256	24.7745	7.51844	5.73071	15.7533	13.6605	16.44	7.95753	13.8348	11.4281	13.0641
IFFO1	860.88	-0.352492	0.0850349	-4.14526	3.39429455027204e-05	0.00320072	817.944	741.724	693.555	699.124	746.193	897.847	828.696	753.531	627.621	877.778	829.043	950.758	1140.65	1035.72	1014.02	1092.95	812.437	936.262
CCDC102A	136.58	-0.500193	0.12092	-4.13655	3.52564162474547e-05	0.00327326	138.281	116.174	90.7371	119.337	129.606	116.457	110.788	97.3884	100.016	190.78	164.28	111.2	150.266	167.301	167.108	204.063	148.566	136.085
PLEKHA6	44.9577	-2.45701	0.595941	-4.12292	3.74106198278005e-05	0.00343365	5.21814	0.992937	27.85	3.16824	5.36829	23.4793	27.4755	7.86977	22.9393	174.804	102.198	211.28	42.933	43.5177	36.3773	49.5745	17.6617	6.53206
ZMAT4	17.7076	2.73698	0.663869	4.12277	3.74350466963051e-05	0.00343365	37.8315	1.98587	44.021	2.11216	5.36829	90.1603	14.1809	42.3	39.4557	2.81941	14.3268	6.48666	2.92725	1.93412	2.27358	1.1529	8.31137	1.08868
ANXA2R	35.542	-0.713538	0.173213	-4.11943	3.79806608194432e-05	0.00346284	30.0043	21.8446	30.5452	28.5141	26.0746	24.4184	22.1576	30.4954	28.4448	40.4116	35.3394	26.8733	48.7875	58.0235	39.7877	41.5043	48.8293	57.6999
STIL	622.013	0.762841	0.185656	4.10889	3.9756430507918e-05	0.00360316	781.417	849.954	994.514	684.339	744.659	804.869	586.734	578.428	1019.42	290.4	370.586	701.486	248.816	564.763	460.4	439.253	442.581	633.61
ARHGAP11A	1040.83	0.781088	0.190285	4.10483	4.04612946800987e-05	0.00364535	1322.8	1257.06	1758.14	1304.26	1258.48	1137.34	894.282	1203.09	1707.61	563.883	635.154	1218.56	413.718	667.271	843.498	556.849	893.473	1099.56
VSTM2L	67.5707	-1.33592	0.325633	-4.10251	4.08684505617811e-05	0.00366037	49.5724	37.7316	53.0048	14.7851	17.6387	51.6544	90.4032	15.7395	14.6812	78.0038	108.884	109.346	116.114	70.5953	118.226	56.4919	113.242	100.158
IRX5	449.377	-0.705153	0.172011	-4.09947	4.14100457379653e-05	0.00368719	377.011	329.655	417.75	369.628	447.102	340.919	298.685	152.477	341.337	526.291	403.06	672.759	503.487	459.353	786.659	453.088	568.29	641.23
DBF4	354.266	0.710434	0.17357	4.09306	4.25710164410242e-05	0.00374674	391.361	415.048	569.577	317.88	427.163	452.68	343.887	422.017	617.527	171.984	223.498	390.126	175.635	252.402	242.136	276.695	336.611	350.554
ZNF519	37.0846	0.699938	0.170989	4.09347	4.24962887343798e-05	0.00374674	41.7451	32.7669	52.1064	41.1871	40.6456	51.6544	43.429	40.3326	68.818	27.2543	22.9228	35.2133	27.321	22.2424	31.8301	25.3637	32.2066	30.4829
DIAPH3	1236.9	0.62013	0.152147	4.07586	4.58436258724038e-05	0.00401158	1656.76	1418.91	2037.54	1104.66	1457.87	1374.95	1162.83	1845.46	1429.58	905.032	1022.93	1196.32	665.462	782.351	906.022	759.759	1112.68	1425.08
ITPKC	675.431	-0.360972	0.0885997	-4.07419	4.61756494418244e-05	0.00401755	645.745	667.254	557	471.011	622.722	503.395	760.45	541.047	553.297	766.881	729.711	759.865	836.218	751.405	838.951	783.969	697.116	671.713
AGK	378.423	0.289356	0.0710795	4.07088	4.68351419042975e-05	0.00405177	429.192	422.991	441.108	391.805	428.697	400.087	393.52	390.537	447.776	307.316	280.805	378.079	334.682	365.548	306.933	367.774	392.712	332.046
FAM127C	664.371	-0.397963	0.0978576	-4.06675	4.76731939292469e-05	0.00410097	549.21	663.282	493.214	525.927	535.296	555.05	796.789	573.51	467.963	819.51	727.8	847.899	726.934	836.506	722.998	676.75	664.91	775.138
PARK2	14.3039	-1.558	0.383277	-4.06496	4.80416669960139e-05	0.00410452	7.82721	6.95056	5.39032	15.8412	2.3007	5.63502	15.0672	2.95116	3.6703	25.3747	15.2819	8.33999	28.2968	22.2424	19.3254	29.9753	11.4281	31.5716
GSTCD	386.569	0.496743	0.122232	4.06393	4.82536128793818e-05	0.00410452	345.702	440.864	579.46	369.628	467.041	483.673	347.432	511.535	525.77	255.627	297.042	430.899	292.725	325.899	286.471	313.588	338.688	346.199
IL18	17.4884	-2.57558	0.636089	-4.04909	5.14169833451931e-05	0.00434931	10.4363	3.97175	1.79677	4.22432	5.36829	3.75668	5.31783	9.83722	0.917574	11.2777	67.8134	3.70666	123.92	8.70353	17.0519	17.2934	4.15569	15.2415
ENOX1	83.7153	1.37529	0.340336	4.04098	5.32274247582538e-05	0.00443563	39.1361	94.329	86.2451	216.496	162.583	59.1677	42.5427	174.119	212.877	68.6058	70.6788	38.9199	33.1755	38.6824	69.3442	40.3514	28.0509	31.5716
E2F8	71.8086	1.10691	0.273947	4.04061	5.33114458521472e-05	0.00443563	100.449	125.11	121.282	106.664	95.0955	106.126	58.4962	54.1047	114.697	23.4951	25.7882	58.3799	14.6363	39.6494	46.6084	61.1035	59.2185	81.6507
SLCO2A1	36.8364	-2.10516	0.520852	-4.04177	5.30497789095214e-05	0.00443563	36.527	10.9223	17.0694	8.44863	3.0676	2.81751	23.9303	14.7558	8.25817	53.5689	27.6984	81.5465	4.87875	65.76	175.066	29.9753	29.0898	69.6753
CES1	20.5118	-3.06646	0.759173	-4.0392	5.36328694706479e-05	0.00443812	3.91361	1.98587	1.79677	7.39255	8.43589	5.63502	0.886306	0.983722	8.25817	136.272	1.91024	2.78	60.4965	6.76941	81.8489	1.1529	10.3892	28.3056
DLGAP1-AS2	58.3236	0.7173	0.17772	4.03613	5.43405545608806e-05	0.00447237	61.3132	75.4632	64.6839	89.7667	65.1864	62.9244	57.6099	81.6489	93.5925	25.3747	42.9803	38.9199	41.9573	54.1553	37.5141	68.0209	57.1407	31.5716
SGOL2	384.677	0.887686	0.220165	4.03192	5.53229129860089e-05	0.0045278	536.164	449.801	539.931	457.282	470.876	504.334	355.409	515.47	665.241	161.646	234.004	391.979	115.139	214.687	238.726	232.885	337.65	502.969
TFPI2	6259.66	1.33435	0.331046	4.03071	5.56086847963846e-05	0.0045278	4681.98	8808.35	10647.7	10190.1	13288.8	5728.94	5454.33	11790.9	10087.8	2208.54	7042.09	3586.19	1571.93	1907.04	1406.21	1698.22	6809.09	5765.63
CHPF2	4091.79	-0.287831	0.0714818	-4.02663	5.65818979234179e-05	0.00458253	3712.71	4141.54	3231.5	4055.34	3725.6	3886.29	4178.93	3212.83	3019.74	4344.72	4467.09	4132	4418.2	4702.81	5078.04	4498.6	4278.28	4568.09
NPAS2	137.799	1.25155	0.311007	4.02419	5.71714862162287e-05	0.00458739	101.754	249.227	97.0258	314.712	236.205	177.503	94.8347	362.01	113.779	109.017	53.4866	67.6466	150.266	100.574	57.9763	89.9259	69.6077	34.8376
MFSD7	226.343	-0.745986	0.185464	-4.02227	5.7639603059309e-05	0.00458739	268.734	118.16	128.469	199.599	219.333	185.017	154.217	148.542	100.933	229.312	176.697	293.753	315.167	270.777	386.509	266.319	347	265.637
TMPO	3360.76	0.650014	0.161604	4.02227	5.76391530179623e-05	0.00458739	3809.24	4358.99	5492.74	3237.94	4049.23	4412.22	3223.49	3619.11	4743.86	1462.34	2186.27	3399.01	1757.33	2881.84	2628.26	2626.3	3126.11	3479.41
DCTN1	8455.88	-0.249847	0.062129	-4.02143	5.78470747421263e-05	0.00458739	9031.3	8084.49	7295.8	7281.67	7815.47	7780.09	8449.15	6970.65	6823.08	9569.09	8551.18	8440.07	8904.7	9828.22	9568.36	10211.2	8940.96	8660.42
KRT33B	20.4035	1.34992	0.335829	4.01967	5.82798278125278e-05	0.00459777	22.1771	52.6257	12.5774	33.7945	14.5711	25.3576	29.2481	29.5116	44.0435	5.63883	7.64095	12.9733	17.5635	11.6047	3.41037	14.9876	19.7395	9.79809
MIB2	574.096	-0.451042	0.112325	-4.01553	5.93135508139843e-05	0.00465135	494.419	566.967	377.322	535.432	609.685	428.262	512.285	439.724	400.062	583.619	571.161	530.979	667.413	686.612	849.182	757.453	696.077	627.078
FAM13C	13.9739	-1.88751	0.470173	-4.01451	5.95699802378905e-05	0.00465135	3.91361	1.98587	4.49193	11.6169	3.0676	1.87834	9.74936	6.88605	10.0933	45.1106	35.3394	12.0466	23.418	37.7153	19.3254	8.07027	12.4671	4.35471
PCDH10	58.5905	2.86688	0.71531	4.00789	6.12644307458008e-05	0.00475536	5.21814	22.8376	72.7693	17.9533	12.2704	470.524	71.7908	207.565	46.7963	25.3747	407.836	33.3599	8.78175	7.73647	5.68395	16.1405	1.03892	1.08868
ZNF724P	125.411	0.694787	0.173399	4.00688	6.15267611744418e-05	0.00475536	108.276	135.039	189.56	141.515	152.613	153.085	110.788	163.298	240.404	89.2815	64.9481	134.366	76.1085	98.64	79.5753	96.8433	93.5029	129.552
SLC25A40	264.229	0.334163	0.0834643	4.00366	6.23688778477222e-05	0.0047961	280.475	259.157	346.777	284.085	275.317	337.162	275.641	286.263	307.387	226.493	239.735	253.906	229.301	215.654	201.212	205.216	250.38	281.967
SLC24A3	7.88113	2.35422	0.589401	3.99426	6.48958402318356e-05	0.00496535	9.13175	6.95056	11.679	7.39255	54.4498	7.51336	6.20414	223.305	9.17574	107.138	1.91024	1.85333	1.9515	0.967059	6.82074	1.1529	2.07784	1.08868
CYGB	171.465	-1.41901	0.355852	-3.98763	6.67374830766791e-05	0.00508072	142.194	50.6398	70.0742	123.561	48.3146	82.647	62.9277	232.158	28.4448	313.895	168.101	82.4732	171.732	205.984	276.24	262.86	502.838	261.282
ACAD10	409.455	-0.387264	0.0972514	-3.98209	6.83126955889985e-05	0.00514915	392.665	361.429	356.66	276.693	338.969	324.014	423.654	375.782	344.09	482.12	516.719	460.553	406.888	525.113	563.848	453.088	401.024	366.884
LSS	3037.54	-0.45992	0.115485	-3.9825	6.81930839724489e-05	0.00514915	3090.45	2806.04	2665.51	2906.33	2286.13	2461.57	2652.71	2206.49	1942.5	2574.13	3008.62	3295.22	3106.79	3850.83	4541.48	4120.45	3928.16	3232.28
NOP58	642.035	0.467054	0.117393	3.97857	6.93324090109356e-05	0.00520027	614.436	689.098	883.114	652.657	739.291	666.811	698.409	799.766	961.617	588.318	522.45	669.979	514.221	437.111	478.589	397.749	573.485	669.536
GNAZ	55.1778	1.75187	0.44083	3.97402	7.0670606269382e-05	0.00527466	62.6177	56.5974	20.6629	217.552	59.0512	161.537	28.3618	23.6093	135.801	21.6155	12.4165	29.6533	19.515	39.6494	47.7452	24.2108	23.8952	8.70941
GLYATL1	12.1304	1.68786	0.425638	3.96548	7.32472915137853e-05	0.00544031	14.3499	14.8941	15.2726	9.50471	40.6456	12.2092	7.97675	20.6582	31.1975	2.81941	6.68583	14.8266	3.903	5.80235	6.82074	3.45869	6.23353	1.08868
ZNF280B	20.3761	1.47982	0.373285	3.96431	7.3609795017993e-05	0.00544069	23.4816	29.7881	37.7322	10.5608	26.0746	21.6009	54.0647	10.8209	55.972	8.45824	16.237	17.6066	13.6605	10.6377	9.09432	11.529	7.27245	2.17735
MASTL	594.702	0.61174	0.154455	3.96062	7.47540556618147e-05	0.00544582	750.108	704.985	988.226	491.077	779.936	705.317	569.008	765.335	715.708	401.297	432.669	631.986	313.216	362.647	411.518	486.522	528.811	666.27
HS1BP3	517.363	-0.422636	0.106746	-3.95927	7.51795529248153e-05	0.00544582	460.501	548.101	470.755	454.114	447.869	377.546	493.672	361.026	365.194	606.174	428.848	539.319	585.45	661.468	699.126	600.659	683.61	529.097
EPHX1	795.818	-0.769387	0.194235	-3.96112	7.45976494165436e-05	0.00544582	673.14	510.37	359.355	620.975	736.223	639.575	670.047	505.633	581.742	1564.78	941.747	661.639	1765.13	870.353	929.894	762.064	766.724	765.34
STX18	1215.33	-0.221416	0.0559093	-3.96027	7.48649768118669e-05	0.00544582	1256.27	1152.8	1189.46	1075.09	1139.61	1005.85	1214.24	1014.22	1055.21	1233.96	1222.55	1338.1	1319.21	1426.41	1223.19	1265.88	1377.61	1366.29
WNT2B	110.33	1.39739	0.353022	3.95836	7.54674743484451e-05	0.00544582	54.7905	74.4703	225.495	198.543	164.116	231.036	122.31	152.477	216.547	89.2815	155.684	42.6266	74.157	33.8471	27.283	59.9506	41.5569	21.7735
TMEM243	390.936	-0.291006	0.0736684	-3.95021	7.80827703034968e-05	0.00560796	306.566	321.712	391.697	333.721	379.615	328.71	428.086	374.798	296.376	465.203	435.534	412.366	438.112	411	419.476	433.489	424.919	435.471
EVI5L	951.93	-0.405706	0.102828	-3.94548	7.96392131834427e-05	0.0056929	1030.58	847.968	870.537	733.975	922.579	685.594	866.807	713.198	699.191	880.597	905.452	1053.62	1132.85	1072.47	1325.5	1312	1017.1	1064.73
KCNG1	437.874	1.04136	0.264176	3.94193	8.08300273873952e-05	0.00575102	323.525	874.778	523.76	534.376	979.33	237.61	587.621	437.756	804.712	259.386	298.952	241.86	140.508	253.37	444.485	176.393	406.218	357.086
MXRA5	3426.22	-1.46754	0.37283	-3.93623	8.27707296520258e-05	0.00586171	937.961	897.615	2059.1	2324.43	1464.78	3045.73	2517.99	972.901	2157.22	9038.1	6541.61	1073.08	9669.69	3737.68	6716.16	3321.49	1178.14	4018.3
NUP107	698.263	0.574443	0.145992	3.93475	8.32850580969451e-05	0.00587083	742.281	777.47	1098.73	736.087	753.095	841.497	668.275	848.952	1053.37	563.883	622.737	795.079	501.536	464.188	528.607	340.104	513.227	719.615
UTP6	1253.81	0.25476	0.0648167	3.93047	8.47795982913015e-05	0.00594864	1262.79	1305.71	1410.47	1175.42	1441	1447.26	1240.83	1399.84	1593.83	1193.55	1179.57	1313.08	1060.64	1114.05	1068.58	1074.5	1156.32	1131.13
RGCC	59.1893	-2.03861	0.518855	-3.92906	8.52793152430602e-05	0.00595625	40.4406	12.9082	21.5613	12.673	10.7366	13.1484	71.7908	11.8047	13.7636	89.2815	7.64095	78.7665	354.197	78.3318	90.9432	36.8927	74.8024	45.7244
ATAD2	1004.03	0.834063	0.212512	3.92478	8.68075011299898e-05	0.0060353	1080.16	1327.56	1971.06	1203.93	1218.6	1215.29	913.781	1014.22	1633.28	527.231	690.551	1204.66	459.579	528.981	619.551	447.324	828.02	1188.83
MT2A	5768.75	1.11091	0.283308	3.9212	8.81095100455949e-05	0.00607039	14146.4	11166.6	10195.8	6002.75	8446.63	4523.98	5074.99	6063.66	5354.96	1879.61	2789.9	5419.14	1122.11	4527.77	3552.47	5636.51	4454.9	3479.41
C5orf34	72.8809	0.674122	0.171889	3.92184	8.78742651751372e-05	0.00607039	80.8812	73.4773	136.555	69.7012	98.93	104.248	69.1318	83.6163	89.0047	52.6291	48.711	79.6932	40.0058	41.5835	50.0188	65.7151	56.1018	71.8526
LAMA4	3040.66	-0.968169	0.247394	-3.91347	9.09774194852251e-05	0.00623974	1424.55	2934.13	1016.97	1950.58	3033.85	2010.76	2724.5	1258.18	2159.05	6307.97	4815.71	1944.14	6163.82	3174.86	2661.23	2765.8	4211.79	4173.99
FAM167A	1600.7	1.06421	0.272553	3.90461	9.4377763018399e-05	0.00644393	1613.71	3098.96	2121.99	3487.17	2770.04	1172.08	1026.34	2322.57	1878.27	695.456	1391.61	371.593	835.242	1676.88	1083.36	990.338	1532.41	744.655
RP11-149I23.3	20.4418	1.36532	0.349927	3.90174	9.55030624998473e-05	0.00649165	24.7862	54.6115	26.0532	11.6169	41.4125	14.0876	47.8605	20.6582	23.8569	10.3379	16.237	12.0466	3.903	12.5718	7.95753	5.76448	13.506	20.6849
PLEKHA4	465.569	-0.473907	0.121531	-3.89948	9.64002793564331e-05	0.00652351	482.678	391.217	372.831	366.46	357.375	331.527	483.037	446.61	278.025	493.398	457.502	678.319	595.208	525.113	591.131	608.729	521.539	399.544
NASP	909.709	0.587343	0.150728	3.89671	9.75082053716611e-05	0.00656929	1095.81	1044.57	1309.85	917.733	1157.25	987.068	803.879	1157.84	1357.09	516.893	607.455	1071.22	464.457	910.97	693.442	815.098	753.218	710.906
HAND2	388.371	-1.6233	0.416752	-3.89512	9.81487237774736e-05	0.00658331	306.566	240.291	250.65	10.5608	229.303	169.051	218.918	51.1535	236.734	538.508	450.816	543.952	1442.16	687.579	295.565	421.96	253.497	643.408
RELN	239.744	3.44311	0.884704	3.89182	9.94954017711603e-05	0.00664437	20.8726	1739.63	97.0258	8.44863	416.426	42.2627	167.512	1381.15	78.9114	94.9203	155.684	20.3866	24.3938	10.6377	11.3679	31.1282	12.4671	2.17735
SPATA18	425.733	-1.01182	0.260276	-3.88749	0.000101286	0.00670042	195.68	259.157	257.837	468.899	212.431	375.668	402.383	241.996	126.625	755.603	489.021	415.146	1207	491.266	385.372	430.03	368.817	580.265
FAM84B	34.3209	-2.52411	0.649132	-3.88844	0.000100891	0.00670042	13.0454	2.97881	1.79677	16.8973	1.5338	5.63502	8.86306	9.83722	31.1975	141.911	44.8906	4.63333	192.223	19.3412	9.09432	41.5043	11.4281	60.9659
PODXL2	40.4403	0.829377	0.213394	3.88661	0.000101655	0.00670042	41.7451	46.668	35.0371	73.9255	59.8181	53.5327	45.2016	49.1861	60.5599	29.134	27.6984	46.3333	20.4908	29.0118	39.7877	36.8927	17.6617	15.2415
C18orf8	736.858	0.223185	0.0574499	3.88485	0.000102392	0.0067199	781.417	811.23	790.58	742.424	797.575	806.747	782.608	874.529	754.246	599.596	681.955	594.919	743.522	674.04	638.876	722.866	730.362	735.945
RAD51B	138.222	0.456686	0.117677	3.88083	0.0001041	0.00680267	182.635	164.828	172.49	120.393	174.853	169.051	151.558	139.688	162.411	91.1611	93.6016	139	102.454	103.475	122.773	154.488	128.826	114.311
ACTL6A	1440.57	0.39358	0.101668	3.87125	0.000108281	0.00704565	1787.21	1569.83	2006.1	1247.23	1611.25	1702.72	1545.72	1501.16	1751.65	1085.47	1191.03	1538.26	965.017	1283.29	1119.74	1187.48	1453.45	1383.71
VRK1	467.436	0.538596	0.139194	3.86941	0.000109101	0.0070688	579.214	486.539	742.966	475.236	534.529	541.901	506.081	500.714	615.692	255.627	328.561	554.146	281.016	383.922	412.655	336.646	435.308	443.091
FAM107B	535.457	1.10656	0.286199	3.86641	0.000110451	0.00709587	380.924	519.306	775.308	1313.76	681.006	912.874	358.068	890.268	750.575	625.91	218.722	440.166	204.908	394.56	169.382	396.596	442.581	163.301
AP000695.4	9.79908	1.84919	0.478195	3.86703	0.000110171	0.00709587	18.2635	13.9011	17.0694	2.11216	19.1725	7.51336	6.20414	23.6093	30.2799	1.87961	11.4614	1.85333	4.87875	4.8353	4.54716	3.45869	2.07784	3.26603
PRIM1	202.2	0.842907	0.218242	3.86227	0.00011234	0.00715689	279.171	280.008	397.985	178.477	251.543	232.914	179.92	240.028	296.376	87.4019	85.9607	222.4	74.157	155.697	137.552	149.876	196.356	193.784
MT1E	1802.8	0.828508	0.214496	3.86258	0.000112197	0.00715689	3597.91	2422.77	2615.2	1639.04	2364.35	1834.2	2416.96	1639.86	2229.7	757.483	973.266	1901.52	867.442	1442.85	1382.34	2356.52	1013.99	995.05
HIST1H2BG	3624.99	1.16807	0.302898	3.85633	0.000115101	0.00730222	9566.16	5444.27	7889.63	3008.77	4168.1	3904.13	3689.69	2891.16	4593.38	781.918	1491.9	3905.89	784.503	2576.25	2217.88	2819.98	2934.95	2581.25
WNT4	50.9147	-1.44221	0.374388	-3.85219	0.000117068	0.00739619	44.3542	15.887	32.3419	11.6169	25.3077	32.871	20.385	41.3163	22.9393	64.8465	177.652	27.8	137.581	37.7153	98.9007	39.1985	28.0509	57.6999
GPR108	1177.16	-0.273613	0.0710723	-3.84979	0.000118219	0.00743805	1187.13	1167.69	942.408	1036.01	1000.04	950.44	1159.29	1259.16	893.717	1298.81	1333.35	1153.7	1355.32	1306.5	1350.51	1254.35	1282.03	1258.51
VEGFA	1907.15	0.809258	0.210309	3.84794	0.000119114	0.00746348	1569.36	2879.52	1686.27	2337.1	2982.47	2578.96	1579.4	3500.08	2742.63	1689.77	2175.76	697.779	1489.97	1129.53	1359.6	1260.12	1776.56	893.803
PHACTR4	543.109	0.275162	0.0716561	3.84003	0.000123018	0.00751538	549.21	654.346	568.679	496.357	571.34	606.704	606.233	606.956	690.933	435.13	544.418	446.653	488.851	549.29	521.787	501.51	472.709	464.865
NEFH	33.3479	1.73387	0.451584	3.83954	0.000123265	0.00751538	33.9179	80.4279	46.7161	7.39255	38.3449	106.126	51.4057	54.1047	43.126	6.57863	18.1473	35.2133	10.7333	7.73647	29.5565	4.61158	22.8563	3.26603
DYNC1I1	85.1968	-1.52986	0.398389	-3.84012	0.000122973	0.00751538	30.0043	14.8941	30.5452	119.337	23.007	59.1677	62.0414	10.8209	44.9611	179.503	95.5119	121.393	288.822	115.08	103.448	117.595	71.6856	45.7244
DNAJC9	458.225	0.575136	0.149741	3.84089	0.000122591	0.00751538	584.432	527.25	661.213	383.357	594.347	558.806	447.584	559.738	617.527	260.326	317.099	426.266	227.35	427.44	313.754	485.369	398.946	457.244
FOXE1	26.1227	2.58766	0.67378	3.84051	0.000122778	0.00751538	26.0907	188.658	44.021	26.402	34.5105	52.5935	7.97675	1301.46	6.42302	10.3379	36.2945	0.926665	2.92725	1.93412	3.41037	3.45869	2.07784	5.44338
PLAT	1943.28	2.02716	0.528138	3.83833	0.000123876	0.00751538	662.704	1273.94	1623.39	1991.77	2443.34	2457.81	683.342	15660.8	1291.03	915.37	1280.81	978.558	921.109	666.304	493.367	630.634	413.491	591.151
BX322557.10	224.93	-0.45769	0.119193	-3.83992	0.000123076	0.00751538	130.454	202.559	160.811	222.833	217.032	223.523	189.669	183.956	172.504	253.747	232.094	185.333	261.501	304.624	243.273	289.377	259.73	315.716
TMPO-AS1	81.9835	0.943403	0.245787	3.8383	0.000123891	0.00751538	122.626	120.145	156.319	91.8789	108.133	105.187	62.0414	97.3884	106.439	22.5553	37.2496	69.4999	22.4423	61.8918	68.2074	69.1738	69.6077	84.9168
DHX9	4905.45	0.351625	0.0916444	3.83684	0.00012463	0.00753022	4869.83	5477.04	5892.52	4989.97	5584.56	5597.45	5054.6	5154.7	6882.72	4397.35	4765.09	5308.86	4331.36	4183.5	3954.89	3153.17	4119.32	4581.15
CDK1	1118.34	1.11353	0.290481	3.83339	0.000126391	0.0075765	1639.8	1477.49	2219.91	1754.15	1256.18	1222.8	971.391	1654.62	1570.89	264.085	460.367	1281.58	172.708	809.429	693.442	706.725	824.904	1149.64
AC017048.4	28.9479	-0.739064	0.192766	-3.83399	0.000126082	0.0075765	23.4816	30.7811	19.7645	31.6824	16.1049	17.8442	22.1576	13.7721	20.1866	31.0136	27.6984	29.6533	32.1998	38.6824	44.3348	33.434	43.6347	44.6357
FZD2	580.724	-0.351856	0.0920069	-3.82423	0.00013118	0.00783274	652.268	473.631	468.958	534.376	473.177	408.539	556.6	440.707	586.33	576.1	627.513	576.386	621.553	713.69	618.414	729.783	718.934	676.068
MTSS1	51.5313	1.01847	0.266933	3.81546	0.000135928	0.00802189	28.6998	58.5833	93.4322	43.2992	120.403	70.4378	36.3385	104.274	65.1477	30.0738	30.5638	53.7466	38.0543	37.7153	37.5141	24.2108	32.2066	22.8622
RP11-175K6.1	77.461	-1.17447	0.307756	-3.81624	0.000135502	0.00802189	76.9676	52.6257	44.021	53.86	25.3077	40.3843	21.2713	100.34	14.6812	144.73	99.3323	50.9666	162.95	85.1012	118.226	94.5375	114.281	94.7149
SHROOM3	3197.2	-0.955483	0.250333	-3.81684	0.000135171	0.00802189	2794.32	2524.05	1983.64	1007.5	1802.98	3158.43	2718.3	1359.5	2231.54	6544.8	5723.07	2955.14	6214.56	2656.51	5342.91	3597.04	2037.33	2898.06
ASH2L	914.158	0.212904	0.0558246	3.8138	0.000136847	0.0080449	1001.88	903.573	988.226	844.863	1060.62	1074.41	951.892	965.031	1040.53	773.46	879.664	799.712	823.533	923.542	830.994	837.003	889.317	866.586
SIL1	2091.45	-0.331891	0.0871516	-3.80821	0.000139977	0.00816585	1826.35	2310.56	1603.62	1821.74	1737.03	1711.17	2279.58	1872.02	1504.82	2267.75	2230.2	2047.93	2599.4	2136.23	2486.16	2561.74	2250.3	2399.44
PIGZ	112.159	-0.436172	0.114518	-3.80875	0.00013967	0.00816585	87.4039	97.3078	82.6516	119.337	115.802	89.2212	90.4032	95.421	80.7465	165.406	131.806	111.2	124.896	152.795	109.132	121.054	127.787	116.488
RNF112	77.7108	-0.865031	0.227215	-3.8071	0.000140604	0.00817111	69.1404	35.7457	88.9403	61.2526	36.0443	56.3502	81.5401	26.5605	40.3733	69.5456	96.467	86.1799	110.26	114.113	120.5	110.678	63.3742	131.73
CYB561	1429.45	-0.649808	0.170742	-3.80579	0.000141349	0.00818322	1051.46	1013.79	1329.61	1383.46	929.482	1473.56	1327.69	596.135	910.233	2083.55	1362.95	1115.7	2153.48	1531.82	2280.4	1579.47	1715.26	1892.12
IL32	21.0772	-2.21321	0.581978	-3.80291	0.000143008	0.00824786	19.568	6.95056	9.88226	1.05608	11.5035	13.1484	1.77261	1.96744	1.83515	69.5456	15.2819	5.55999	33.1755	22.2424	17.0519	51.8803	89.3473	7.62074
AC109642.1	26.3728	-1.88015	0.494812	-3.79972	0.000144857	0.00832299	6.52268	13.9011	12.5774	5.2804	16.1049	14.0876	19.4987	2.95116	10.0933	82.7028	52.5315	10.1933	125.872	19.3412	31.8301	27.6695	8.31137	15.2415
TMEM98	1898.94	-0.453337	0.11942	-3.79615	0.000146959	0.00838051	1958.11	1738.63	1291.88	2029.78	1453.27	1365.55	1709.68	1394.92	1487.39	2281.85	1693.43	1710.62	2709.66	2543.37	2068.96	2642.44	1971.87	2129.45
RELL1	520.41	0.369882	0.0974226	3.79667	0.00014665	0.00838051	537.469	607.678	688.164	544.937	608.918	645.21	448.471	529.242	668.911	372.163	444.13	480.013	378.591	487.398	405.834	533.791	497.643	488.816
PKNOX1	730.485	0.316823	0.0835688	3.79116	0.000149945	0.00851889	660.095	879.742	731.287	798.396	779.169	932.596	917.326	676.8	916.656	669.141	620.827	733.919	626.432	648.897	687.758	543.014	645.17	681.511
SNRPD1	968.693	0.384075	0.101385	3.7883	0.000151684	0.00857571	1074.94	1056.49	1351.17	872.321	1146.51	1038.72	977.595	1099.8	1253.41	678.539	787.973	1028.6	744.498	824.901	702.536	870.437	1000.48	927.552
FANCI	865.73	0.891545	0.235381	3.78766	0.000152072	0.00857571	1298.01	1227.27	1612.6	1012.78	1068.29	984.25	670.933	1072.26	1179.08	297.918	537.732	1050.84	257.598	662.436	595.678	421.96	785.425	848.079
ADCY9	2264.49	-0.593066	0.156629	-3.78644	0.000152821	0.00858615	2114.65	2008.71	1421.25	1776.33	2093.63	1885.85	1821.36	1819.88	1308.46	3059.07	3151.89	1667.07	4182.07	2158.48	2743.07	2740.43	2933.91	1874.7
STRIP2	108.656	0.819377	0.216638	3.78224	0.000155424	0.0087003	159.153	136.032	205.731	113	133.44	161.537	81.5401	142.64	114.697	35.7126	59.2174	98.2265	50.739	67.6941	76.1649	96.8433	108.048	115.4
HMGXB4	757.605	0.27894	0.0737964	3.77985	0.000156922	0.00875198	627.482	785.413	838.195	855.424	879.633	910.056	827.81	825.342	923.997	624.97	729.711	749.672	717.177	714.657	618.414	609.882	725.167	673.891
KCTD21	307.74	-0.334204	0.0885246	-3.77527	0.000159835	0.0088819	251.775	247.241	267.719	288.31	259.212	320.257	289.822	255.768	269.767	341.149	383.003	278.926	430.306	334.602	350.131	342.41	348.039	280.879
ABCG2	16.8958	2.50446	0.663667	3.77366	0.000160867	0.00888398	7.82721	65.5339	3.59355	19.0094	23.007	5.63502	3.54522	124.933	5.50544	2.81941	2.86536	4.63333	7.806	6.76941	1.13679	4.61158	7.27245	7.62074
HAND2-AS1	91.9779	-1.58223	0.419311	-3.7734	0.000161039	0.00888398	82.1857	57.5904	53.0048	2.11216	54.4498	29.1143	54.951	8.85349	72.4883	142.85	164.28	132.513	249.792	128.619	72.7546	73.7854	73.7634	202.494
AFF2	18.9671	-1.28194	0.339824	-3.77237	0.000161702	0.00888838	5.21814	20.8517	7.1871	5.2804	9.20279	15.9659	18.6124	2.95116	13.7636	39.4718	29.6087	15.7533	43.9088	23.2094	31.8301	16.1405	22.8563	19.5962
CACYBP	1773.11	0.42408	0.112497	3.76971	0.00016344	0.0089516	2063.78	1997.79	2561.3	1560.89	2126.61	1848.29	1809.84	2027.45	2290.26	1275.32	1437.45	2093.34	1134.8	1466.06	1430.08	1587.54	1655	1550.28
RP3-510D11.2	34.662	-0.819361	0.217634	-3.76486	0.00016664	0.00909412	23.4816	20.8517	23.3581	33.7945	13.8042	26.2968	30.1344	37.3814	17.4339	56.3883	43.9355	29.6533	66.351	37.7153	30.6933	41.5043	51.9461	39.1924
B3GNT9	1186.61	-0.44572	0.118516	-3.76084	0.000169342	0.0091758	957.529	1167.69	1140.95	837.471	1118.14	1033.09	1241.71	792.88	751.493	1277.19	1565.44	1104.58	1160.17	1468	1739.29	1174.8	1384.88	1443.58
NCAPD3	1434.56	0.487124	0.129518	3.76105	0.000169199	0.0091758	1631.97	1729.7	1863.25	1475.34	1741.63	1639.79	1256.78	1826.77	1903.97	793.195	915.959	1490.08	886.957	1454.46	1300.49	1355.81	1301.77	1254.16
TUBGCP3	560.631	0.335193	0.0892343	3.75633	0.000172424	0.00930969	568.778	678.176	708.827	507.974	615.82	634.879	524.693	661.061	726.719	395.658	500.482	511.519	424.451	518.344	538.838	516.497	558.94	499.702
ZCCHC24	2598.66	-0.425198	0.113356	-3.75102	0.00017612	0.00947563	1860.27	1883.6	2067.19	3014.05	2046.09	2516.04	2540.15	2272.4	1766.33	3134.25	2819.51	2549.26	3668.82	3296.7	3450.16	2695.47	2626.39	2569.28
KIF18A	403.638	0.688602	0.183622	3.75011	0.000176754	0.00947624	384.838	444.836	607.31	497.413	408.757	454.558	448.471	468.251	768.927	300.738	256.927	458.699	204.908	218.555	262.599	231.732	411.413	436.559
KANK4	60.307	-2.00427	0.53529	-3.74426	0.000180926	0.00966591	20.8726	10.9223	12.5774	28.5141	3.83449	88.282	17.7261	14.7558	19.2691	184.202	102.198	40.7733	4.87875	218.555	71.6178	125.666	44.6736	76.2074
SCML2	70.2227	0.696273	0.186133	3.74073	0.000183487	0.00976843	87.4039	83.4067	114.095	89.7667	80.5244	111.761	71.7908	59.0233	83.4992	43.231	42.9803	70.4266	25.3695	63.8259	43.198	72.6325	63.3742	57.6999
ATAD5	114.129	0.76931	0.206049	3.73363	0.000188741	0.0100131	126.54	154.898	215.613	130.954	125.005	136.18	94.8347	136.737	173.421	52.6291	72.589	116.76	49.7633	65.76	93.2168	63.4093	114.281	131.73
MAP1A	9809.84	-0.410467	0.109974	-3.73241	0.000189656	0.0100267	9350.91	8142.08	6414.48	10673.8	7718.07	9623.68	9434.72	7064.1	7392.89	11616.9	11679.2	8993.29	13446.8	10847.5	13395.9	9227.78	11019.8	10535.1
BLM	134.485	1.04484	0.280477	3.72521	0.000195149	0.0102815	170.894	184.686	305.452	144.683	166.417	169.99	108.129	140.672	239.487	48.8699	79.2748	168.653	25.3695	92.8377	97.7639	55.339	88.3083	133.907
KIF20B	599.687	0.777081	0.209083	3.71662	0.000201902	0.0106006	828.38	710.943	930.729	721.302	663.368	651.784	577.871	756.482	975.381	227.433	395.419	580.092	198.077	432.275	376.278	441.559	593.224	733.768
MIR137HG	189.26	1.19332	0.321752	3.70883	0.000208219	0.0108498	169.59	220.432	320.724	147.851	213.198	272.359	88.6306	750.58	187.185	111.837	182.428	158.46	108.308	74.4636	72.7546	71.4796	124.671	131.73
RP11-253E3.3	153.252	0.685661	0.184929	3.7077	0.000209152	0.0108498	172.199	209.51	195.848	139.402	156.447	160.598	155.104	359.058	153.235	101.499	168.101	97.2998	122.945	108.311	96.6272	109.525	153.76	99.0696
EXO1	323.402	1.05554	0.284786	3.70642	0.000210212	0.0108498	407.015	499.447	769.918	269.3	363.51	398.208	242.848	354.14	625.785	109.017	173.832	395.686	65.3753	221.457	237.589	156.794	249.341	281.967
PPTC7	197.978	0.447892	0.120732	3.70979	0.000207428	0.0108498	187.853	242.277	256.939	202.767	239.272	220.705	165.739	263.637	277.107	154.128	212.036	183.48	195.15	147.96	162.561	122.207	161.033	168.745
RP11-452F19.3	64.9389	0.517403	0.13958	3.70686	0.000209843	0.0108498	88.7084	61.5621	98.8226	65.4769	79.7575	78.8903	70.9045	88.5349	55.0544	41.3514	52.5315	59.3066	42.933	50.2871	54.5659	62.2564	60.2575	57.6999
FAM60A	204.922	0.719771	0.194743	3.69602	0.000219009	0.0111543	178.721	370.366	239.869	182.702	285.286	151.206	196.76	265.605	423.919	144.73	108.884	152.9	176.611	171.169	142.099	151.029	216.096	130.641
C15orf41	352.154	-0.346609	0.0937801	-3.69598	0.000219042	0.0111543	292.216	302.846	349.472	241.842	292.189	351.25	331.478	347.254	280.778	459.565	348.618	428.119	400.058	359.746	454.716	389.679	313.754	395.19
SLC25A29	116.531	0.626628	0.169448	3.69805	0.000217264	0.0111543	150.022	173.764	147.335	148.907	135.741	85.4645	159.535	87.5512	184.432	72.365	82.1402	92.6665	62.448	119.915	87.5328	94.5375	94.5419	118.666
HHIP	271.853	4.16683	1.12716	3.69674	0.000218387	0.0111543	33.9179	58.5833	289.281	1.05608	322.098	549.415	23.9303	3313.17	44.0435	75.1844	145.178	24.0933	4.87875	1.93412	2.27358	1.1529	2.07784	1.08868
EMCN	52.3736	-3.38796	0.916969	-3.69474	0.000220112	0.0111714	2.60907	3.97175	12.5774	1.05608	3.83449	6.57419	1.77261	15.7395	33.9502	493.398	13.3717	25.02	250.768	4.8353	5.68395	51.8803	13.506	2.17735
F2RL2	80.1344	3.0721	0.832147	3.69177	0.000222699	0.0112387	16.959	68.5127	41.3258	3.16824	149.545	428.262	17.7261	512.519	51.3841	52.6291	47.7559	20.3866	7.806	8.70353	7.95753	4.61158	2.07784	1.08868
NDC80	658.1	1.13894	0.308529	3.69152	0.000222914	0.0112387	964.052	1033.65	1351.17	853.312	759.23	771.998	527.352	765.335	1120.36	155.068	337.157	788.592	85.866	372.318	433.117	310.129	523.616	693.487
NPM1P27	72.6388	0.516602	0.14008	3.6879	0.000226112	0.0112462	78.2721	68.5127	97.9242	81.3181	71.3216	90.1603	93.9484	81.6489	106.439	48.8699	58.2622	80.6199	62.448	46.4188	47.7452	51.8803	64.4131	77.296
ERBB3	70.3416	1.94126	0.526762	3.68527	0.000228461	0.0112462	76.9676	162.842	127.571	27.4581	54.4498	71.3769	24.8166	418.082	41.2908	45.1106	88.826	12.0466	10.7333	14.5059	19.3254	14.9876	40.5179	15.2415
HSPA14	839.428	0.30638	0.0831518	3.68458	0.000229078	0.0112462	842.73	841.018	1090.64	799.452	980.864	892.212	832.241	993.559	1079.98	832.667	683.865	808.052	681.074	736.899	647.97	704.42	803.086	858.966
CD81	11449.3	-0.395084	0.107274	-3.68293	0.000230571	0.0112462	11791.7	9436.87	8401.71	11460.6	9316.29	9370.1	11338.5	10508.1	7400.23	13617.8	12009.7	12012.4	17047.3	12053.4	15446.7	11654.6	11010.5	12210.6
ENO2	296.064	0.589545	0.159766	3.69005	0.000224214	0.0112462	410.929	377.316	248.853	403.422	363.51	361.581	385.543	276.426	373.453	166.345	170.011	264.1	146.363	264.007	336.49	224.815	302.326	253.662
EFCAB13	38.6306	0.860022	0.233238	3.68732	0.000226632	0.0112462	49.5724	66.5268	31.4435	36.9628	33.7436	62.9244	39.8838	41.3163	86.2519	34.7728	36.2945	14.8266	33.1755	27.0777	27.283	24.2108	20.7784	28.3056
CBL	997.482	0.344535	0.0934146	3.68823	0.000225819	0.0112462	1068.41	1097.2	929.83	1243.01	901.873	1172.08	993.549	1228.67	1409.39	778.159	853.876	840.485	738.643	950.619	856.003	983.42	911.134	998.316
MCMBP	2577.7	0.329235	0.0894115	3.68225	0.000231188	0.0112462	2652.12	3066.19	3507.3	2296.97	3132.02	2781.82	2244.13	2990.51	3161.96	2085.43	2200.59	2419.52	1931.01	2397.34	2196.28	2364.59	2569.25	2401.62
MGST2	166.362	-0.607836	0.164965	-3.68464	0.000229026	0.0112462	88.7084	111.209	127.571	162.636	87.4265	143.693	142.695	171.168	151.4	296.039	208.216	160.313	249.792	194.379	173.929	212.133	143.371	169.834
KIAA1161	73.7446	-0.71567	0.194351	-3.68235	0.000231094	0.0112462	76.9676	45.6751	75.4645	30.6263	49.0815	84.5253	51.4057	53.121	35.7854	88.3417	67.8134	66.7199	112.211	80.2659	86.396	103.761	104.931	114.311
RP11-556K13.1	28.8298	0.722271	0.19612	3.6828	0.00023069	0.0112462	45.6587	36.7387	39.529	25.3459	23.7739	34.7493	33.6796	50.1698	33.9502	22.5553	17.1921	16.68	20.4908	27.0777	15.9151	28.8224	27.012	19.5962
RP11-390P2.4	102.986	1.05299	0.286142	3.67995	0.000233283	0.0112797	71.7495	196.602	193.153	157.356	190.958	129.606	88.6306	54.1047	167.916	38.532	98.3772	28.7266	99.5266	45.4518	86.396	64.5622	56.1018	86.0054
RP11-184M15.1	115.132	2.77014	0.752783	3.67986	0.000233358	0.0112797	18.2635	190.644	156.319	10.5608	179.454	18.7834	27.4755	1124.39	81.6641	10.3379	95.5119	32.4333	19.515	18.3741	18.1886	11.529	42.5958	16.3301
ZER1	1447.81	-0.280077	0.0761409	-3.6784	0.000234701	0.0113087	1412.81	1313.66	1146.34	1447.88	1325.97	1344.89	1456.2	1217.85	1104.76	1642.78	1598.87	1418.72	1719.27	1467.03	1906.4	1601.37	1575.01	1360.85
PSMD12	1589.31	0.285831	0.0778589	3.67114	0.000241467	0.0115981	1492.39	1645.3	1938.72	1678.11	1802.98	1744.98	1640.55	1772.67	1999.39	1490.53	1515.77	1672.63	1411.91	1180.78	1333.45	1211.69	1497.09	1578.58
TMEM175	345.358	-0.38424	0.104744	-3.66837	0.000244098	0.0116875	395.274	296.888	309.943	247.123	315.195	275.177	343.887	272.491	241.322	336.45	334.292	364.179	402.985	360.713	484.273	376.997	425.958	433.293
CFD	44.9101	-1.46112	0.398775	-3.66403	0.000248281	0.0118037	13.0454	19.8587	19.7645	35.9067	23.7739	62.9244	15.0672	14.7558	10.0933	124.054	48.711	11.12	112.211	40.6165	40.9244	89.9259	59.2185	66.4093
NHSL1	319.504	0.839298	0.229136	3.66288	0.000249391	0.0118037	307.87	398.168	416.852	487.909	487.748	510.909	266.778	210.516	601.928	163.526	436.489	132.513	249.792	190.511	286.471	206.368	172.461	224.267
PNPO	773.685	-0.266124	0.0726144	-3.6649	0.000247437	0.0118037	748.803	702.007	679.18	622.031	772.267	754.154	793.244	659.093	591.835	791.316	782.242	967.438	936.721	857.781	877.602	850.837	764.646	775.138
OLFM2	62.5009	1.78231	0.48662	3.66264	0.000249624	0.0118037	22.1771	186.672	34.1387	23.2337	105.832	27.2359	44.3153	333.482	94.5101	43.231	43.9355	14.8266	22.4423	29.9788	28.4198	36.8927	23.8952	9.79809
C9orf147	15.0031	-0.8617	0.235383	-3.66084	0.000251386	0.0118502	14.3499	6.95056	9.88226	13.729	11.5035	5.63502	15.0672	9.83722	9.17574	17.8563	18.1473	18.5333	22.4423	18.3741	15.9151	24.2108	15.5838	22.8622
SGCA	106.548	-2.20995	0.604855	-3.65369	0.000258501	0.0120971	104.363	4.96469	16.171	10.5608	62.8857	55.411	20.385	35.414	31.1975	407.875	135.627	32.4333	544.469	81.233	28.4198	230.579	103.892	11.9754
PDCD1LG2	1028.81	0.696256	0.190576	3.65343	0.000258763	0.0120971	1273.23	1154.79	1070.88	2128	1228.57	968.285	1261.21	822.391	1544.28	702.974	883.485	687.586	750.352	712.723	537.702	529.179	940.224	1322.74
GBF1	3215.88	-0.266335	0.0729048	-3.65318	0.000259008	0.0120971	3383.97	3150.59	2748.17	2845.08	2493.19	2989.38	3110.05	3050.52	2510.48	3257.36	3508.15	3201.63	3325.36	3537.5	4332.31	3520.94	3468.96	3452.19
RAD18	469.427	0.613517	0.16798	3.65231	0.000259887	0.012101	444.847	469.659	757.34	466.787	553.701	480.855	526.466	609.907	800.124	337.39	348.618	525.419	400.058	291.085	273.966	252.484	368.817	542.161
CD14	33.7274	-0.894523	0.24511	-3.64948	0.000262771	0.012198	18.2635	17.8729	36.8339	24.2898	24.5408	37.5668	17.7261	20.6582	13.7636	31.9534	41.0701	41.6999	53.6663	30.9459	61.3867	55.339	21.8174	57.6999
USP13	973.161	0.329936	0.0904637	3.64717	0.000265149	0.0122381	1050.15	899.601	1179.58	1022.28	1087.46	1181.48	1113.2	978.803	1243.31	927.588	736.396	1124.97	796.212	916.772	725.272	888.883	773.997	870.941
HOXA11	400.709	-0.790656	0.216792	-3.64708	0.000265242	0.0122381	507.464	395.189	246.158	173.197	245.408	247.002	437.835	218.386	172.504	374.982	395.419	359.546	553.251	487.398	570.669	748.23	542.317	537.806
EMX2OS	1005.35	-0.997569	0.273891	-3.64222	0.000270301	0.0124338	631.395	480.582	505.792	1674.94	343.571	575.711	1022.8	287.247	517.512	1277.19	1294.19	905.352	1490.95	1137.26	1183.4	1579.47	1994.73	1194.28
HOXB8	17.1889	2.36975	0.650945	3.64047	0.000272136	0.0124516	3.91361	92.3432	2.69516	29.5702	26.8415	40.3843	26.5892	0.983722	35.7854	7.51844	2.86536	2.78	4.87875	8.70353	17.0519	1.1529	2.07784	3.26603
EFNB1	236.176	-0.547545	0.150412	-3.6403	0.000272323	0.0124516	174.808	198.587	199.442	186.926	200.161	169.051	214.486	232.158	150.482	275.363	249.286	234.446	183.441	409.066	384.235	321.658	261.808	205.76
MAMDC2	58.9571	1.89586	0.521554	3.63501	0.000277965	0.0124937	190.462	89.3643	25.1548	233.394	39.1118	39.4452	26.5892	174.119	19.2691	26.3145	27.6984	3.70666	49.7633	50.2871	10.2311	27.6695	15.5838	13.0641
AJAP1	169.264	3.10835	0.855157	3.63483	0.000278167	0.0124937	20.8726	89.3643	50.3097	1620.03	99.6969	73.2553	180.806	547.933	47.7138	8.45824	56.352	19.46	6.83025	22.2424	150.056	2.30579	2.07784	48.9904
RNASEH2B	466.362	0.370902	0.101939	3.63847	0.000274264	0.0124937	440.933	498.454	458.177	417.151	635.759	549.415	555.714	492.845	683.593	402.237	435.534	479.086	431.282	344.273	381.961	404.667	417.646	365.795
STRA6	34.0713	1.38955	0.382276	3.63494	0.00027804	0.0124937	15.6544	29.7881	37.7322	25.3459	56.7505	89.2212	16.8398	119.03	53.2193	12.2175	25.7882	27.8	6.83025	19.3412	21.599	24.2108	15.5838	16.3301
TMEM220	131.45	-0.577254	0.158699	-3.63741	0.000275396	0.0124937	121.322	89.3643	134.758	69.7012	126.538	94.8562	93.0621	104.274	115.614	149.429	207.261	126.026	195.15	148.927	158.014	88.773	179.733	163.301
TCF21	49.4797	2.82496	0.777014	3.63566	0.000277268	0.0124937	3.91361	13.9011	29.6468	87.6546	162.583	310.865	38.9975	2.95116	130.295	19.7359	38.2047	30.58	1.9515	8.70353	1.13679	1.1529	7.27245	1.08868
KCTD16	55.6964	2.20733	0.607648	3.63258	0.000280599	0.0125659	10.4363	56.5974	79.9564	65.4769	55.9836	173.747	14.1809	328.563	39.4557	35.7126	75.4544	7.41332	18.5393	8.70353	9.09432	12.6819	7.27245	3.26603
HIST1H2BI	2810.98	1.22517	0.337763	3.62731	0.000286387	0.0127501	7977.24	4133.6	6712.75	2142.78	3137.38	2694.48	2635.87	2419.96	3584.96	627.79	990.458	3228.5	428.354	2184.59	1530.12	2131.7	2041.48	1995.54
TP53BP2	803.163	0.360335	0.0993229	3.62791	0.000285723	0.0127501	650.963	911.516	917.253	878.658	1045.28	899.725	865.921	850.919	1104.76	784.737	835.729	629.206	721.08	701.118	577.489	587.977	753.218	741.389
FAM111B	90.3556	1.22061	0.336712	3.6251	0.000288854	0.0128224	122.626	189.651	224.597	99.2715	108.9	93.917	63.814	97.3884	137.636	23.4951	43.9355	83.3999	23.418	32.88	46.6084	28.8224	62.3353	143.705
ECT2	1157.88	0.666002	0.183987	3.61983	0.000294792	0.013048	1401.07	1316.63	2064.49	1380.3	1223.2	1301.69	887.192	1383.11	1826.89	655.984	734.486	1387.22	651.801	855.847	887.833	612.188	935.029	1336.89
GPSM2	596.399	0.563969	0.155847	3.61874	0.000296042	0.0130653	759.24	684.134	845.382	614.638	673.337	738.188	477.719	713.198	897.387	293.219	410.701	654.226	366.882	470.958	583.173	397.749	523.616	631.432
TAF15	298.969	0.300541	0.08311	3.61618	0.000298979	0.0131568	283.084	360.436	350.371	362.235	305.226	289.264	320.843	330.53	366.112	256.567	250.241	269.66	227.35	263.04	330.806	243.261	300.248	272.169
AC108488.3	169.593	0.55235	0.152834	3.61406	0.000301436	0.0131613	216.553	233.34	221.003	198.543	201.694	160.598	196.76	185.923	200.031	78.0038	130.851	86.1799	145.387	206.951	137.552	155.641	149.605	148.06
TCIRG1	2143.24	-0.423292	0.117132	-3.61381	0.00030173	0.0131613	2337.73	1998.78	1768.92	1684.45	2051.45	1430.36	2048.25	1565.1	1594.74	2123.02	1965.63	2275.89	2036.39	2714.54	3297.83	2289.65	2679.38	2716.25
GYPE	54.9694	-0.733739	0.202977	-3.61489	0.000300471	0.0131613	28.6998	34.7528	44.9193	46.4675	44.4801	51.6544	24.8166	45.2512	50.4666	93.0407	87.8709	75.0599	66.351	73.4965	54.5659	63.4093	75.8413	28.3056
TMEM194A	783.738	0.616174	0.170538	3.61312	0.000302539	0.0131613	898.825	1069.39	1096.93	784.667	904.941	1072.53	741.838	870.594	1097.42	400.357	480.425	888.672	340.537	810.396	535.428	643.316	677.377	793.645
KLC4	384.316	-0.288492	0.0798939	-3.61093	0.000305096	0.0132347	405.711	382.281	291.976	309.431	342.804	343.736	404.155	333.482	301.882	424.792	427.893	391.053	402.985	407.132	488.82	427.724	452.97	378.859
CLSPN	381.791	1.0327	0.286108	3.60946	0.000306831	0.0132722	524.423	553.066	913.659	472.067	440.2	493.064	293.367	386.603	539.533	118.415	191.024	501.326	75.1328	286.25	239.863	208.674	231.68	403.899
TBC1D17	537.896	-0.292429	0.0811108	-3.60531	0.000311784	0.0133724	550.514	529.236	397.985	553.386	438.666	478.977	545.964	455.463	404.65	575.161	550.148	606.966	574.717	599.577	694.579	596.047	590.107	539.984
BRCA2	189.014	0.877028	0.243226	3.60581	0.000311177	0.0133724	283.084	204.545	384.51	199.599	185.59	156.841	146.24	273.475	368.865	102.439	109.839	157.533	78.06	116.047	130.731	81.8556	169.344	253.662
TMEM132A	177.287	0.91235	0.252972	3.60652	0.00031033	0.0133724	236.121	421.005	215.613	102.44	265.347	184.077	140.923	184.94	333.079	137.212	85.0056	79.6932	105.381	164.4	113.679	181.005	168.305	72.9413
EFNA5	16.5334	1.63751	0.45436	3.604	0.000313362	0.0134024	3.91361	15.887	36.8339	43.2992	16.8718	33.8101	6.20414	45.2512	22.9393	3.75922	5.73071	10.1933	8.78175	12.5718	4.54716	18.4463	3.11676	5.44338
ADAMTS14	67.2899	-0.987053	0.274059	-3.60161	0.000316253	0.013413	30.0043	19.8587	50.3097	48.5796	62.1188	34.7493	69.1318	20.6582	69.7356	79.8834	65.9032	96.3732	149.29	91.8706	133.004	49.5745	73.7634	66.4093
VMAC	82.9744	-0.469159	0.130238	-3.60232	0.000315392	0.013413	87.4039	65.5339	66.4806	77.0938	55.9836	54.4719	80.6538	67.8768	72.4883	103.379	116.524	73.2065	86.8418	104.442	109.132	110.678	86.2305	75.1187
FRMPD4	48.368	1.94289	0.539352	3.60227	0.000315449	0.013413	9.13175	131.068	30.5452	91.8789	65.9533	31.9318	24.8166	223.305	82.5817	58.2679	46.8008	7.41332	11.709	8.70353	9.09432	12.6819	6.23353	18.5075
DHX15	2910.57	0.305342	0.0848122	3.60021	0.000317954	0.0134477	3116.54	3158.53	3753.46	3079.53	3072.2	3087.05	2842.38	3302.35	3546.42	2554.39	2631.35	3313.75	2633.55	2430.22	2420.23	1980.68	2563.02	2904.59
AC079776.2	11.2774	-1.92461	0.535096	-3.59676	0.000322203	0.0135897	3.91361	0.992937	9.88226	3.16824	2.3007	7.51336	11.522	0.983722	1.83515	4.69902	21.9677	35.2133	12.6848	21.2753	40.9244	9.22317	7.27245	7.62074
CCNE2	109.398	1.24223	0.345451	3.59595	0.000323207	0.0135943	196.985	149.934	303.655	146.795	146.478	149.328	86.858	85.5838	118.367	29.134	28.6536	126.953	21.4665	50.2871	43.198	59.9506	87.2694	138.262
TMEM104	791.827	-0.330457	0.0920381	-3.59044	0.000330123	0.013847	726.626	826.124	679.18	581.9	713.983	715.648	871.239	588.266	610.187	885.296	809.941	949.832	889.884	836.506	1019.7	758.606	791.658	998.316
ATF5	640.922	1.11122	0.309621	3.58897	0.000331988	0.0138869	379.62	857.898	884.911	1742.53	1033.78	293.96	494.559	616.793	1581.9	359.945	361.99	213.133	783.528	478.694	422.886	362.009	340.766	327.692
ASPA	12.7359	-1.67351	0.466399	-3.58815	0.000333028	0.0138923	2.60907	2.97881	5.39032	8.44863	15.338	1.87834	7.97675	3.93489	5.50544	23.4951	16.237	9.26665	57.5693	12.5718	18.1886	19.5992	5.19461	13.0641
TEX10	1094.1	0.305568	0.0851794	3.58734	0.000334067	0.0138975	1196.26	1262.02	1290.08	1045.52	1244.68	1069.71	1165.49	1263.1	1348.83	854.283	905.452	1186.13	849.879	1050.23	840.088	981.115	1193.72	947.149
ZYG11A	125.385	1.12099	0.31264	3.58557	0.000336344	0.0139162	461.806	140.004	96.1274	175.309	106.599	88.282	216.259	90.5024	171.586	76.1242	75.4544	56.5266	38.0543	50.2871	96.6272	121.054	105.97	90.3601
HIPK2	1148.59	0.513384	0.143153	3.58626	0.000335451	0.0139162	948.397	1242.16	1164.31	1537.65	1558.34	1132.64	1219.56	1603.47	1750.73	999.953	1169.07	1085.12	1040.15	759.141	1117.46	597.2	959.964	789.29
HPS1	1769.19	-0.342462	0.0955778	-3.58307	0.000339583	0.0140122	1779.39	1670.12	1374.53	1763.65	1691.78	1466.98	1480.13	1562.15	1254.32	1686.95	1900.69	1833.87	2429.62	2136.23	2271.31	2188.2	1676.82	1678.74
C1orf112	330.763	0.617094	0.172394	3.57956	0.000344172	0.014125	464.415	410.083	515.674	296.758	384.983	392.573	300.458	398.407	440.435	160.707	217.767	340.086	143.435	347.174	237.589	314.741	283.626	304.829
SKIDA1	61.125	-0.79683	0.222589	-3.57982	0.000343828	0.014125	41.7451	17.8729	79.9564	48.5796	30.676	36.6276	49.6331	29.5116	66.9829	78.9436	61.1276	85.2532	64.3995	95.7389	85.2593	87.6201	70.6467	69.6753
STMN2	593.057	-2.71196	0.75862	-3.57486	0.000350414	0.014304	11.7408	9.92937	37.7322	732.919	144.177	76.0728	94.8347	22.6256	283.53	816.691	1519.59	995.238	1621.7	1333.57	762.786	154.488	27.012	2030.38
KIF15	256.598	0.93381	0.261175	3.57541	0.000349673	0.014304	323.525	378.309	557.898	300.983	253.844	268.603	214.486	300.035	434.012	83.6426	166.191	317.846	69.2783	174.071	197.801	119.901	181.811	276.524
HIST1H4D	2690.45	1.10521	0.309482	3.57117	0.000355388	0.0144331	6690.96	4196.15	5753.27	2286.41	2667.27	2785.58	2592.44	2506.52	3582.21	618.392	1123.22	3379.55	555.202	1971.83	1395.98	2113.26	2319.91	1889.94
RP11-150O12.6	54.3805	-1.12182	0.314137	-3.57111	0.000355473	0.0144331	78.2721	19.8587	59.2935	34.8506	17.6387	25.3576	24.8166	27.5442	22.0218	44.1708	43.9355	101.007	46.836	74.4636	52.2923	70.3267	115.32	120.843
COQ5	838.889	-0.2611	0.0732237	-3.56579	0.000362758	0.0144591	832.294	697.042	798.666	721.302	692.51	708.134	903.146	769.27	747.823	832.667	925.51	1021.19	778.649	982.532	813.942	953.445	1015.03	906.867
IFITM10	241.327	-1.12022	0.313932	-3.56835	0.000359235	0.0144591	210.03	123.124	84.4484	406.591	111.2	104.248	174.602	88.5349	66.9829	207.697	169.056	315.066	263.453	506.739	446.758	260.555	471.67	333.135
CHAC2	95.777	0.584677	0.163891	3.56747	0.000360441	0.0144591	95.2311	84.3997	176.084	92.935	115.802	127.727	86.858	140.672	113.779	64.8465	70.6788	92.6665	64.3995	62.8588	69.3442	69.1738	101.814	94.7149
MCM10	412.064	1.0975	0.307783	3.56582	0.000362722	0.0144591	634.004	726.83	968.461	481.572	484.68	418.87	309.321	472.186	558.803	85.5223	161.415	478.159	70.254	304.624	296.702	258.249	343.883	363.618
FOPNL	1151.9	0.293782	0.0823729	3.56649	0.000361801	0.0144591	1080.16	1139.89	1402.38	1304.26	1325.2	1394.67	1062.68	1217.85	1491.06	1106.15	980.907	1090.68	1153.34	979.631	827.583	1016.85	1047.23	1113.72
CASP3	735.081	0.480105	0.13461	3.56664	0.000361589	0.0144591	554.428	728.816	1015.18	849.088	953.255	848.071	771.972	1033.89	951.524	716.131	765.05	654.226	671.316	507.706	460.4	440.406	675.299	634.698
VANGL1	1590.86	0.339345	0.095133	3.56706	0.000361014	0.0144591	1575.88	1995.8	1802.16	1627.42	1772.3	1746.86	1510.26	1775.62	2185.66	1106.15	1234.01	1363.12	1235.3	1707.83	1349.37	1540.27	1650.85	1456.65
HELLS	342.32	0.941942	0.264457	3.56179	0.00036833	0.0146047	497.028	387.245	751.95	371.74	409.524	381.303	252.597	393.489	607.434	113.716	184.338	447.579	104.405	190.511	215.99	193.687	283.626	375.593
PLA2G4C	124.537	-1.80588	0.507008	-3.56183	0.000368278	0.0146047	58.7041	109.223	17.0694	27.4581	164.883	48.8369	27.4755	6.88605	37.6205	193.6	54.4418	109.346	469.336	390.692	251.231	141.806	63.3742	69.6753
RP11-553K8.5	97.9987	-1.42208	0.399487	-3.55976	0.00037119	0.0146798	91.3175	21.8446	82.6516	88.7107	21.4732	86.4037	42.5427	16.7233	28.4448	204.877	185.293	56.5266	223.447	28.0447	178.476	144.112	98.6975	164.39
MIS18BP1	531.61	0.628342	0.176695	3.55608	0.000376427	0.0148484	386.143	524.271	663.01	691.732	637.293	704.378	567.236	596.135	1039.61	447.347	489.021	518.932	335.658	321.064	328.532	282.46	437.386	598.772
ASB1	2214.06	0.359689	0.101265	3.55195	0.000382382	0.0149833	1872.01	3186.34	2399.59	2381.46	3184.16	1995.74	2362.89	2484.88	2527.92	1711.38	1782.25	2059.05	1888.08	1919.61	1791.58	2001.43	2201.47	2103.32
FARSB	1428.1	0.333748	0.0939693	3.55167	0.0003828	0.0149833	1541.96	1710.83	1795.88	1507.03	1674.91	1384.34	1511.15	1542.48	1664.48	1116.49	1111.76	1744.91	1041.13	1444.79	1310.72	1211.69	1240.47	1150.73
FOXO4	214.879	-0.477113	0.134314	-3.55223	0.000381986	0.0149833	166.981	186.672	145.539	264.02	155.68	140.876	243.734	169.2	144.977	245.289	256.927	203.866	291.749	263.04	258.051	251.331	277.392	202.494
ASNS	5672.07	0.60423	0.170174	3.55066	0.000384262	0.015002	6243.51	9086.37	5951.81	5962.62	8366.87	5085.61	5311.63	8083.24	7492.91	4841.88	5416.48	2571.5	5220.27	3968.81	6667.27	3527.86	4985.78	3312.84
FDXR	479.712	-0.423763	0.119532	-3.5452	0.000392319	0.0151996	477.46	423.984	357.558	450.946	406.456	355.006	345.659	570.559	301.882	525.351	401.15	545.806	619.602	593.774	538.838	637.552	568.29	514.944
LINC00341	189.393	0.7778	0.219371	3.54559	0.000391736	0.0151996	146.108	207.524	198.543	295.702	210.13	182.199	150.672	407.261	355.101	167.285	155.684	118.613	187.344	149.894	154.603	153.335	84.1526	84.9168
C3orf70	57.3529	1.64023	0.462494	3.54649	0.000390405	0.0151996	166.981	47.661	63.7855	197.487	49.8484	77.012	62.0414	87.5512	29.3624	18.7961	27.6984	2.78	11.709	70.5953	22.7358	35.7398	8.31137	52.2565
RIPK4	91.1367	-1.29712	0.366239	-3.54172	0.000397522	0.0153621	103.058	9.92937	113.197	44.3553	55.2167	34.7493	29.2481	67.8768	17.4339	113.716	57.3071	85.2532	117.09	187.609	111.405	126.819	173.5	192.696
KPNB1	10336.2	0.245724	0.0694299	3.53917	0.00040138	0.0154719	9380.92	11523	12840.6	10125.7	11452.1	11258.8	10025.9	11481	12838.7	8544.71	10112.8	10529.7	9271.58	9671.56	8657.79	8802.36	9613.14	9921.11
STARD10	189.677	-0.689725	0.194983	-3.53736	0.000404143	0.0155391	245.253	122.131	189.56	129.898	126.538	111.761	182.579	116.079	84.4168	198.299	192.934	281.706	148.314	295.92	221.674	258.249	308.56	200.316
ITPRIP	1120.15	0.521542	0.147559	3.53447	0.000408591	0.015553	962.747	1807.15	1155.33	1259.9	1394.22	1092.26	1050.27	1704.79	1456.19	741.506	953.208	936.858	724.007	810.396	991.281	978.809	1383.84	759.896
ZNF367	351.365	0.832538	0.235515	3.53497	0.000407818	0.015553	356.138	568.953	768.121	346.394	463.974	498.699	272.096	362.993	411.991	143.79	171.921	328.039	149.29	210.819	223.948	246.72	353.233	447.446
CITED2	9916.97	-0.545256	0.154193	-3.53619	0.000405944	0.015553	11626	9473.61	7109.83	10200.7	5655.88	8501.37	8297.59	6195.48	5526.55	10361.3	12491	8650.42	14496.7	10075.8	9843.47	14101.1	12479.5	13419
WDR75	695.944	0.48506	0.137207	3.53524	0.00040741	0.015553	648.354	701.014	921.745	712.854	782.237	818.017	734.747	950.275	1037.78	702.974	664.763	775.619	535.687	403.264	426.296	463.464	630.625	617.28
ITPKB	62.3848	-0.715003	0.202389	-3.53282	0.00041116	0.0156118	28.6998	57.5904	49.4113	68.6452	46.7808	52.5935	30.1344	31.4791	58.7247	63.9067	41.0701	74.1332	74.157	84.1341	93.2168	112.984	76.8802	78.3847
RPA1	1942.13	0.40122	0.113751	3.52719	0.00042	0.0159074	1915.06	2119.92	2519.98	2015	2453.31	1890.55	2075.73	2246.82	2656.38	1311.03	1350.54	2217.51	1436.3	1897.37	1492.61	1976.06	1873.18	1511.08
ATL2	476.621	0.412824	0.117062	3.52654	0.000421035	0.0159074	416.147	508.384	622.582	483.684	495.417	583.225	437.835	619.745	732.224	448.287	456.547	454.993	417.621	381.021	338.763	311.282	421.802	449.623
HIST1H2AD	51.9207	1.26968	0.360444	3.52255	0.000427412	0.0161083	140.89	88.3714	131.164	55.9722	58.2843	46.9585	50.5194	37.3814	51.3841	6.57863	23.878	67.6466	11.709	39.6494	38.6509	33.434	25.973	26.1282
EHD3	1400.32	-0.522567	0.148413	-3.52103	0.000429866	0.0161608	1197.56	1145.85	979.242	988.49	1032.25	1153.3	1434.93	1545.43	868.025	1259.34	1326.66	2064.61	1022.59	1927.35	1540.35	1866.54	2037.33	1815.91
MMS22L	376.919	0.584571	0.166156	3.51821	0.000434462	0.0162934	407.015	435.899	740.271	400.254	374.247	441.41	339.455	407.261	523.935	246.229	287.491	373.446	235.156	239.831	314.891	227.121	335.572	455.067
BARD1	657.157	0.553193	0.157349	3.51571	0.00043858	0.0163433	1038.41	742.717	1045.72	559.722	803.71	828.348	666.502	590.233	759.751	538.508	402.105	707.046	351.27	584.104	499.051	484.216	490.371	737.034
NINJ2	48.299	-1.32806	0.377778	-3.51545	0.000439013	0.0163433	46.9633	19.8587	28.7484	64.4208	23.007	23.4793	15.9535	5.90233	20.1866	94.9203	22.9228	34.2866	55.6178	98.64	80.7121	32.2811	89.3473	112.134
RFTN1	3598.31	-0.526623	0.149759	-3.51646	0.00043734	0.0163433	2928.68	2455.53	2811.95	2501.85	2939.52	3241.08	4170.95	2902.96	2586.64	6350.26	4754.58	3528.74	5977.45	3686.43	3312.61	3458.69	3313.12	3848.47
CENPJ	231.762	0.556861	0.158499	3.51334	0.00044251	0.0164333	204.812	311.782	351.269	249.235	239.272	265.785	249.052	242.979	368.865	156.008	151.864	275.22	151.241	203.082	221.674	122.207	177.656	229.711
MYB	11.1651	1.74784	0.497676	3.51201	0.000444732	0.0164757	13.0454	6.95056	46.7161	5.2804	8.43589	21.6009	3.54522	33.4465	15.5988	5.63883	5.73071	5.55999	1.9515	2.90118	10.2311	6.91738	4.15569	3.26603
MELK	1317.32	0.74109	0.211078	3.51097	0.000446472	0.0164846	1801.56	1671.11	2345.69	1266.24	1496.22	1679.24	1164.61	1450.01	1960.86	514.073	726.845	1498.42	460.554	1166.27	1040.16	913.094	1236.32	1320.56
SYNE2	233.395	0.941058	0.268064	3.51057	0.000447139	0.0164846	375.706	249.227	373.729	334.777	246.175	274.238	232.212	262.654	413.826	210.516	211.081	136.22	66.351	96.7059	130.731	73.7854	150.644	362.529
KIAA1524	424.628	0.801165	0.228317	3.509	0.000449788	0.0165422	583.127	518.313	769.918	555.498	506.153	475.22	354.522	433.821	659.736	183.262	255.017	523.566	135.629	290.118	304.66	230.579	345.961	518.21
ZIK1	280.934	0.426176	0.121535	3.5066	0.000453864	0.0166519	294.825	248.234	343.184	326.328	293.722	365.337	252.597	417.098	356.936	250.928	246.421	195.526	206.859	275.612	260.325	289.377	177.656	255.839
HSBP1L1	205.031	-0.523542	0.149367	-3.50507	0.000456483	0.0167077	223.076	158.87	142.844	162.636	192.492	189.712	160.421	121.981	162.411	281.002	183.383	212.206	292.725	158.598	215.99	347.022	234.796	250.396
ZNF207	4005.71	0.247132	0.0706406	3.49844	0.000467981	0.0170875	4967.67	4399.7	5158.54	3630.8	4108.28	4048.76	3944.95	4411.99	4463.08	3421.83	3566.41	3920.72	3334.14	4118.7	3509.27	3625.86	3924.01	3548
FGF5	1272.66	0.875774	0.250542	3.49552	0.000473145	0.0172347	1333.24	1672.11	2355.57	728.695	1705.58	2228.65	928.848	2538.99	1335.99	1001.83	963.715	1719.89	720.104	618.918	617.277	1129.84	681.533	627.078
ABCC3	699.948	-0.990628	0.284291	-3.48456	0.000492945	0.0178093	482.678	622.572	238.971	466.787	763.065	655.541	439.608	186.907	361.524	1426.62	880.619	313.213	1509.49	1033.79	1050.39	894.647	682.571	590.063
IGF2BP1	512.125	1.5984	0.458769	3.48411	0.000493768	0.0178093	110.886	546.115	583.053	722.358	646.496	877.185	1156.63	954.21	1333.23	371.223	744.993	335.453	164.902	231.127	106.858	149.876	166.227	17.4188
NCAPG2	1276.75	0.679661	0.195105	3.48357	0.000494769	0.0178093	1822.44	1538.06	2306.16	1482.74	1299.89	1509.25	1069.77	1424.43	1695.68	531.93	880.619	1275.09	476.166	1233	1045.85	909.635	1142.81	1337.98
C3orf72	142.903	-1.50916	0.43294	-3.48584	0.000490591	0.0178093	157.849	127.096	6.28871	28.5141	160.282	61.9852	29.2481	51.1535	46.7963	308.256	165.236	172.36	348.343	118.948	90.9432	221.356	325.182	152.415
LDHD	24.8083	-1.05537	0.302843	-3.48489	0.000492348	0.0178093	16.959	27.8022	9.88226	12.673	7.66899	12.2092	35.4522	9.83722	12.846	46.9902	23.878	32.4333	35.127	26.1106	37.5141	16.1405	39.479	43.5471
SRSF3	6182.7	0.31272	0.0898076	3.48211	0.000497476	0.0178645	7414.98	6174.08	8545.46	5965.79	6583.83	6547.9	6113.74	6666.68	7639.72	5278.88	4888.3	6733.15	4641.65	5615.71	4941.63	5288.33	6318.72	5930.02
EMX2	871.15	-0.64851	0.186466	-3.4779	0.000505356	0.0181048	581.823	619.593	698.047	1243.01	458.606	580.407	969.618	414.147	542.286	857.102	928.375	931.298	1106.5	1104.38	1064.04	1119.46	1466.96	995.05
MCM6	1391.85	0.53791	0.154867	3.47337	0.00051397	0.0183272	1849.83	1713.81	2203.74	1178.58	1937.95	1713.05	1348.07	1154.89	1735.13	1061.04	976.131	1698.58	784.503	966.092	1095.87	1006.48	1220.73	1408.75
LRR1	383.819	0.559688	0.161128	3.47357	0.000513593	0.0183272	515.292	397.175	583.053	352.73	430.997	499.639	387.316	412.179	537.698	205.817	238.78	483.719	206.859	322.998	291.018	314.741	355.311	373.416
ABHD14B	1407.72	-0.285972	0.0824045	-3.47035	0.000519789	0.0184914	1298.01	1287.84	1345.78	1420.43	1211.7	1160.81	1417.2	1192.27	1083.65	1701.05	1546.34	1301.96	1460.7	1379.03	1902.99	1356.96	1553.19	1719.02
HSPB7	6218.86	-1.42755	0.411475	-3.46934	0.00052174	0.0185175	2136.83	1726.72	1560.5	3828.29	4358.29	5141.96	9727.21	659.093	1197.43	10026.8	5277.03	11923.4	22251	5115.74	7627.86	5791	6925.45	6664.88
MSH6	1490.52	0.345175	0.0996295	3.46459	0.000531039	0.0187601	1415.42	1773.39	2069.88	1504.91	1692.55	1730.89	1440.25	1624.12	1759.91	1333.58	1293.23	1528.07	1247.98	1275.55	1232.28	978.809	1225.93	1702.69
RBM15	612.072	0.272351	0.0786091	3.46462	0.000530982	0.0187601	577.909	706.971	654.026	660.05	616.587	672.446	612.437	681.719	843.25	485.879	528.181	584.726	547.396	550.257	594.541	488.828	559.979	652.117
SH3TC1	12.2685	2.13685	0.617212	3.4621	0.000535974	0.0187603	6.52268	24.8234	12.5774	16.8973	14.5711	1.87834	3.54522	94.4373	4.58787	5.63883	1.91024	4.63333	4.87875	2.90118	3.41037	8.07027	5.19461	4.35471
CDH6	219.948	2.61334	0.754444	3.46393	0.000532354	0.0187603	20.8726	111.209	453.685	367.516	86.6596	66.6811	303.117	1616.25	377.123	30.0738	127.031	33.3599	154.169	21.2753	4.54716	4.61158	155.838	25.0396
ZNF503-AS2	87.9147	-0.490071	0.141548	-3.46222	0.000535733	0.0187603	63.9222	54.6115	78.1597	96.1032	66.7202	65.7419	97.4936	70.828	64.2302	92.1009	97.4221	113.053	80.0115	133.454	129.594	88.773	96.6197	93.6262
GNPTG	1360.64	-0.546093	0.157715	-3.46253	0.000535124	0.0187603	1052.76	819.173	943.306	1413.03	1327.5	764.485	1629.03	1045.7	959.782	1640.9	1387.79	1227.83	2495.97	1563.73	1701.77	1529.89	1447.22	1541.57
RMND1	342.725	0.442308	0.127788	3.46127	0.000537633	0.0187752	283.084	344.549	389.9	453.058	380.382	401.965	369.589	409.228	522.1	291.34	375.362	338.233	352.246	219.522	261.462	223.662	265.964	287.411
FBXO43	24.6505	0.971337	0.280715	3.46022	0.000539732	0.0188005	35.2225	37.7316	44.021	25.3459	26.0746	29.1143	23.9303	23.6093	48.6314	7.51844	15.2819	20.3866	4.87875	23.2094	17.0519	11.529	20.7784	29.3943
FAM122B	189.934	0.487578	0.141008	3.4578	0.000544614	0.0188005	208.726	152.912	232.682	267.188	193.259	217.888	163.08	253.8	305.552	124.994	150.909	170.506	134.654	158.598	150.056	174.087	145.449	214.469
MAN1A1	671.913	-0.63181	0.182751	-3.45723	0.000545766	0.0188005	294.825	466.68	682.774	596.685	617.354	393.512	641.685	296.1	752.411	748.085	1082.15	904.425	792.309	763.01	1006.06	707.878	689.844	658.649
CCL2	116.185	1.43243	0.414258	3.45783	0.000544538	0.0188005	91.3175	181.707	100.619	118.281	160.282	104.248	84.199	604.005	81.6641	157.887	54.4418	34.2866	96.5993	46.4188	35.2405	50.7274	65.4521	23.9509
ACOX2	320.599	-0.398458	0.115245	-3.45748	0.00054525	0.0188005	297.434	195.609	247.955	370.684	252.31	317.44	285.39	300.035	224.806	453.926	393.509	366.959	373.712	325.899	337.627	342.41	380.245	304.829
ARL6IP1	4618.25	0.616307	0.178204	3.45844	0.000543315	0.0188005	7121.46	5336.04	6754.97	5787.31	4721.03	5210.52	4223.25	4876.31	6278.96	2197.26	3084.08	4984.53	1930.03	3931.1	3356.94	3848.37	4052.83	5433.58
PSG5	7555.15	-1.18924	0.344265	-3.45444	0.000551434	0.0189529	1459.78	3551.74	6876.25	4743.91	1764.63	5285.65	9396.61	2584.24	5793.56	9341.66	14750.9	13258.7	12354	2231.97	6518.35	9514.85	11523.7	15042.2
GMPS	1724.12	0.283951	0.0822436	3.45256	0.000555285	0.0190423	1727.21	1831.97	2280.11	1589.4	1980.13	1828.56	1546.6	2002.86	2251.73	1713.26	1560.66	1705.99	1489.97	1542.46	1422.12	1413.45	1495.01	1652.61
WNT2	83.8315	2.0298	0.589168	3.44519	0.000570656	0.0193075	87.4039	25.8164	380.018	8.44863	119.636	146.511	20.385	357.091	66.9829	24.4349	96.467	30.58	15.612	35.7812	7.95753	34.5869	43.6347	7.62074
SMOX	563.615	0.634979	0.184316	3.44505	0.000570948	0.0193075	735.758	924.424	776.206	630.479	756.929	537.205	637.254	526.291	645.972	403.176	361.99	349.353	239.059	667.271	572.942	562.613	534.006	284.145
SMC4	1461.71	0.555188	0.161164	3.44486	0.000571357	0.0193075	1625.45	1898.5	2200.15	1440.49	1554.5	1627.58	1328.57	1697.9	2282.01	811.052	958.939	1611.47	792.309	1122.76	1280.03	1007.63	1337.09	1734.26
SPATA5	869.469	0.326945	0.094894	3.44537	0.000570272	0.0193075	742.281	910.523	915.456	1173.3	1036.08	1007.73	975.823	864.691	1080.9	775.339	717.294	853.459	798.164	734.965	680.937	667.527	723.089	992.873
OSER1-AS1	84.1963	-0.545289	0.15827	-3.44532	0.000570386	0.0193075	65.2268	79.435	42.2242	92.935	63.6526	80.7686	71.7908	71.8117	48.6314	108.078	92.6465	84.3265	86.8418	101.541	150.056	93.3846	83.1137	99.0696
PAX3	96.1988	2.15807	0.625987	3.44746	0.000565879	0.0193075	163.067	83.4067	112.298	204.879	144.177	333.405	72.6771	124.933	176.174	3.75922	95.5119	5.55999	87.8175	100.574	11.3679	3.45869	4.15569	4.35471
CADPS	123.585	-3.00448	0.872228	-3.4446	0.000571895	0.0193075	5.21814	0.992937	11.679	5.2804	2.3007	60.1069	129.401	0.983722	30.2799	789.436	370.586	72.2799	205.883	80.2659	40.9244	48.4216	15.5838	354.909
FMO4	20.3583	-0.749923	0.21788	-3.44191	0.000577627	0.0194286	13.0454	12.9082	17.9677	10.5608	16.1049	13.1484	17.7261	17.707	17.4339	27.2543	27.6984	28.7266	30.2483	34.8141	23.8726	10.3761	21.8174	25.0396
NUFIP1	192.741	0.353969	0.102847	3.44172	0.000578034	0.0194286	166.981	245.255	229.987	200.655	246.941	202.861	177.261	225.272	249.58	176.683	159.505	147.34	190.271	202.115	188.707	146.418	159.994	153.503
HDAC5	3528.58	-0.477019	0.138689	-3.43948	0.000582831	0.0195467	4380.63	2999.66	2965.58	2434.26	2759.3	2888.89	3664.87	1979.25	2483.87	4096.61	3846.26	3462.02	5091.47	4194.14	5261.06	3542.85	4118.29	3345.5
DONSON	336.609	0.631835	0.18379	3.43781	0.000586433	0.0196242	429.192	446.822	592.935	245.01	453.237	426.383	268.551	414.147	405.568	175.744	274.119	348.426	155.144	226.292	267.146	259.402	313.754	357.086
RP11-834C11.3	9.87647	1.74512	0.507777	3.43679	0.000588662	0.0196556	5.21814	20.8517	2.69516	14.7851	9.96969	31.9318	32.7933	6.88605	11.9285	10.3379	3.82047	8.33999	2.92725	0.967059	4.54716	2.30579	3.11676	4.35471
F8	21.8788	-1.00309	0.291964	-3.43566	0.000591114	0.0196943	13.0454	8.93643	8.08548	31.6824	9.96969	19.7226	10.6357	19.6744	10.0933	36.6524	26.7433	36.1399	30.2483	21.2753	32.9669	12.6819	23.8952	41.3697
PHLDA3	2399.92	-0.381738	0.11114	-3.43474	0.00059312	0.019718	2719.96	2135.81	2426.54	2166.02	1669.54	1796.63	2406.32	1931.05	1508.49	2353.27	2326.67	2592.81	2650.14	2698.1	3098.89	2579.03	2974.43	3164.78
ENOPH1	962.892	0.25975	0.0756523	3.43348	0.000595895	0.0197671	823.162	1092.23	1207.43	970.537	1098.97	1065.02	1083.07	927.649	1172.66	827.968	855.786	1012.85	839.145	876.156	779.838	875.048	888.278	936.262
SLC35E1	2343.35	-0.215398	0.0627783	-3.43109	0.000601157	0.0198983	1997.24	2426.74	2053.71	2060.41	2120.48	2238.04	2357.57	2175.01	2087.48	2440.67	2766.02	2049.78	2685.27	2692.29	2699.88	2355.37	2429	2545.33
LEPREL2	1174.7	-0.362863	0.105836	-3.42855	0.000606824	0.0199989	1149.3	1167.69	1040.33	824.798	1010.77	934.474	1253.24	1022.09	846.003	1030.97	1157.6	1228.76	1367.03	1342.28	1710.87	1544.88	1232.16	1281.37
ACBD4	110.269	-0.390099	0.113775	-3.42869	0.000606499	0.0199989	126.54	86.3855	89.8387	107.72	92.0279	87.3428	109.016	93.4536	68.818	133.452	132.761	104.713	113.187	134.421	147.783	118.748	109.087	129.552
PTPLA	451.228	-0.510414	0.148902	-3.42784	0.000608402	0.0200076	597.477	333.627	327.013	267.188	349.706	404.782	465.311	280.361	326.656	588.318	462.277	532.832	609.844	442.913	442.211	561.46	452.97	677.157
CSE1L	2286.38	0.620627	0.181192	3.42525	0.000614225	0.0201556	2542.54	2209.29	3942.12	2750.03	2480.15	2313.18	2145.75	2544.89	4008.88	1631.5	1929.34	2839.3	1603.16	1283.29	1527.85	1091.79	1875.25	2436.46
IFIT3	217.674	0.542565	0.158437	3.42449	0.00061596	0.020169	180.026	403.132	259.634	265.076	230.837	235.732	207.396	317.742	223.888	186.081	210.126	197.38	171.732	131.52	136.415	132.583	206.745	222.09
RFC4	421.286	0.580734	0.169889	3.41832	0.000630091	0.0205875	507.464	458.737	700.742	317.88	435.599	476.159	420.995	552.852	673.499	231.192	273.164	446.653	235.156	338.471	286.471	398.902	439.464	389.746
PCNXL2	420.488	-0.451696	0.132178	-3.41733	0.000632394	0.0206185	290.911	344.549	365.643	512.198	283.753	308.987	405.928	313.807	370.7	521.592	510.033	452.213	421.524	521.245	605.909	586.824	417.646	335.312
B4GALNT3	18.507	-1.69563	0.496488	-3.41525	0.000637243	0.0207322	14.3499	6.95056	2.69516	3.16824	9.96969	24.4184	7.09045	1.96744	8.25817	69.5456	44.8906	11.12	51.7148	14.5059	11.3679	11.529	14.5449	25.0396
MYCT1	9.68704	2.03116	0.594872	3.41445	0.000639109	0.0207485	2.60907	28.7952	28.7484	2.11216	27.6084	21.6009	4.43153	585.314	16.5163	6.57863	10.5063	6.48666	2.92725	0.967059	1.13679	2.30579	2.07784	1.08868
HHIP-AS1	40.3326	2.69918	0.791427	3.41052	0.000648381	0.0210048	23.4816	15.887	88.0419	3.16824	29.9091	128.666	8.86306	315.775	15.5988	28.1941	44.8906	8.33999	1.9515	1.93412	4.54716	4.61158	1.03892	1.08868
CSNK2A1	2393.37	0.199644	0.0585799	3.40807	0.000654248	0.0211024	2246.41	2526.03	2492.13	2365.62	2747.8	2683.21	2358.46	2703.27	2903.2	2236.74	2232.11	2261.99	2398.39	2373.16	2220.15	2159.37	2255.5	1917.16
ESM1	195.709	1.7004	0.499015	3.40752	0.000655554	0.0211024	46.9633	232.347	485.129	479.46	154.147	406.661	29.2481	775.173	84.4168	61.0873	80.23	85.2532	35.127	48.353	47.7452	131.43	107.009	232.977
WISP2	235.844	-2.09952	0.615969	-3.40849	0.000653239	0.0211024	20.8726	41.7034	67.379	483.684	21.4732	46.0193	23.0439	71.8117	27.5272	405.996	325.695	91.7399	219.544	848.111	744.597	373.538	153.76	278.701
CELF1	3842.01	0.178417	0.0523819	3.40608	0.000659021	0.021126	3869.25	3951.89	4221.52	4162.01	4077.6	4279.8	4018.51	3807	4325.44	3192.52	4014.36	3959.64	3316.58	3631.31	3367.17	3428.71	3812.84	3720.01
BRI3BP	565.741	0.454249	0.133374	3.40583	0.000659644	0.021126	536.164	735.766	743.864	524.871	723.953	660.237	512.285	657.126	790.949	411.635	362.945	481.866	544.469	437.111	356.952	472.687	540.239	690.221
RP11-600F24.7	42.1896	-0.637206	0.187111	-3.40549	0.000660446	0.021126	35.2225	28.7952	38.6306	31.6824	30.676	29.1143	31.907	38.3651	33.0327	49.8097	63.0378	28.7266	82.9388	51.2541	59.1131	49.5745	40.5179	37.015
PAMR1	3980.99	-0.603594	0.177521	-3.40013	0.000673548	0.0214999	1783.3	3642.09	3196.46	4396.46	3505.5	2615.59	4638.92	1914.32	2747.22	4465.01	5139.49	4217.25	4628.96	6088.6	3530.87	6265.99	4516.19	4365.59
LZTS2	2503.66	-0.272765	0.0802852	-3.39745	0.000680161	0.0216655	2614.29	2405.89	2002.5	2270.57	2334.44	2207.05	2477.22	2314.7	1783.76	2605.14	2523.42	2503.85	2588.67	3085.89	3336.48	2745.05	2750.03	2517.02
PLAC9	628.94	-0.768329	0.22629	-3.39533	0.000685469	0.0217891	457.892	690.091	544.422	309.431	411.825	351.25	294.254	797.798	331.244	985.855	862.472	630.132	999.169	533.817	1086.77	458.853	1016.07	559.58
PTGES3	4651.33	0.246728	0.0727534	3.39129	0.000695633	0.022066	4444.55	4817.73	5766.75	4563.32	5017.05	5362.66	4326.06	5510.81	5621.98	3773.32	4100.32	5007.7	3840.55	4371.11	4302.75	4167.72	4442.43	4287.21
TMEM42	463.931	-0.247199	0.073039	-3.38448	0.000713128	0.0225502	467.024	471.645	394.392	419.263	376.547	380.364	482.15	461.365	367.947	495.277	508.123	501.326	462.506	496.101	592.268	486.522	512.188	475.752
CALB2	226.451	2.00724	0.593121	3.3842	0.000713859	0.0225502	22.1771	611.649	356.66	785.723	759.997	178.442	74.4497	62.9582	411.991	61.0873	35.3394	164.02	30.2483	82.2	104.585	19.5992	128.826	186.164
CMC2	846.806	0.326575	0.0965396	3.38281	0.00071748	0.0226177	936.657	823.145	923.542	840.639	983.931	995.521	943.029	898.138	1134.12	585.499	675.269	884.039	597.159	830.704	676.39	848.532	852.955	813.241
KIF23	2462.57	0.704125	0.2083	3.38034	0.000723957	0.0227747	3198.72	3665.92	4244.88	2577.89	2752.4	2984.68	2110.29	2762.29	3169.3	920.069	1373.46	2599.3	920.133	2307.4	2315.64	1616.36	2206.67	2600.85
ZC3H7B	5451.86	-0.258059	0.0763918	-3.3781	0.000729883	0.0229138	5108.56	4891.21	4743.48	5135.71	5244.06	4900.59	5089.17	5288.49	4287.82	5651.05	4832.9	6412.52	5891.58	6241.4	6779.82	7135.27	5328.63	5171.21
RP11-249C24.10	10.4001	1.07808	0.319275	3.37665	0.000733753	0.0229879	11.7408	22.8376	20.6629	7.39255	9.20279	14.0876	12.4083	12.7884	15.5988	2.81941	4.77559	6.48666	6.83025	6.76941	6.82074	8.07027	12.4671	5.44338
CALR	40032.6	-0.262176	0.0776906	-3.37462	0.00073919	0.0230644	39844.4	39456.3	35997.5	32454.4	36512.1	34966.2	38460.4	35556.6	34396.2	37065.9	38593.5	41477.5	37336.1	46740.9	52316.2	51134.4	46687.1	41590.7
TWIST2	743.799	-0.642849	0.190496	-3.3746	0.000739223	0.0230644	374.402	592.783	567.781	928.294	951.722	435.775	501.649	386.603	486.314	648.465	801.345	784.885	1046	862.617	990.144	1009.94	1246.71	772.96
RBL1	334.678	0.685871	0.203446	3.37127	0.000748222	0.0232499	384.838	449.801	632.464	344.282	413.359	418.87	249.052	353.156	468.88	159.767	206.306	454.066	152.217	235.962	259.188	222.509	295.054	324.426
CD9	558.125	1.44749	0.429294	3.37178	0.000746829	0.0232499	635.309	526.257	931.627	179.533	1164.92	1043.42	382.884	1690.03	797.372	577.98	185.293	736.699	92.6963	335.57	350.131	55.339	209.862	151.326
KLHL3	22.7222	1.15149	0.341807	3.36883	0.000754869	0.023318	10.4363	15.887	25.1548	51.7479	18.4056	43.2018	46.0879	26.5605	44.9611	20.6757	9.55119	21.3133	21.4665	16.44	9.09432	4.61158	11.4281	11.9754
EZH2	576.254	0.714218	0.211983	3.36923	0.000753783	0.023318	825.771	834.067	984.632	574.507	687.908	725.039	489.241	570.559	752.411	213.336	320.92	616.232	208.811	553.158	406.971	524.568	497.643	586.797
KIAA1958	255.513	-0.634775	0.18846	-3.36822	0.000756542	0.023318	262.212	161.849	234.479	273.525	155.68	151.206	275.641	149.526	138.554	207.697	402.105	268.733	383.47	225.325	321.712	287.071	263.886	436.559
ZMYND8	724.086	0.284839	0.0845608	3.36845	0.000755914	0.023318	682.272	796.336	750.153	887.107	776.869	803.93	716.135	942.405	801.96	511.254	679.089	662.566	618.626	786.219	724.135	600.659	603.613	690.221
HIST3H2A	81.5553	0.856658	0.254419	3.36711	0.000759603	0.0233651	203.508	112.202	110.502	76.0377	139.576	61.0461	80.6538	91.4861	70.6532	44.1708	40.115	43.5533	27.321	70.5953	72.7546	83.0085	83.1137	57.6999
RP11-345P4.9	77.1524	-0.509083	0.151291	-3.36491	0.000765681	0.0234097	100.449	62.555	58.3951	57.0283	66.7202	68.5594	56.7236	58.0396	45.8787	72.365	67.8134	89.8865	76.1085	93.8047	111.405	115.29	103.892	83.8281
C19orf57	23.8922	0.753333	0.223853	3.3653	0.000764617	0.0234097	45.6587	31.774	31.4435	23.2337	26.8415	28.1751	24.8166	32.4628	25.6921	8.45824	14.3268	17.6066	12.6848	27.0777	26.1462	17.2934	13.506	22.8622
MARVELD1	3527.92	-0.197052	0.0585705	-3.36436	0.000767202	0.0234097	3320.04	3542.8	3140.76	3063.69	3125.11	3240.14	3610.81	3389.9	3154.62	3813.73	4077.4	3486.11	4283.54	3888.54	4062.89	3398.74	3377.53	3526.22
PNO1	766.003	0.280224	0.0832839	3.36469	0.000766309	0.0234097	778.808	926.41	857.061	725.526	795.274	887.516	678.91	915.845	995.568	677.599	637.064	694.072	729.861	716.591	641.15	771.287	778.152	581.353
CEP76	243.845	0.387274	0.115289	3.35916	0.0007818	0.0237599	217.857	282.987	303.655	195.375	341.27	318.379	233.098	293.149	300.047	202.998	259.792	235.373	188.32	203.082	175.066	221.356	218.174	199.228
WDHD1	336.949	0.623907	0.185732	3.35918	0.000781744	0.0237599	399.188	379.302	585.748	361.179	388.051	352.189	313.752	378.733	520.264	223.674	242.6	454.993	177.587	205.017	254.641	174.087	277.392	376.682
NPM1	10593.6	0.364323	0.108492	3.35805	0.00078495	0.0238081	10766.3	10208.4	14035.5	11353.9	12635.4	11231.5	11461.7	11595.1	14028.8	8538.13	9636.19	12838.9	7780.63	7008.28	8251.96	8591.38	10345.6	10377.3
ABCC2	29.6077	1.14318	0.340953	3.35289	0.00079972	0.0242078	35.2225	24.8234	27.85	32.7385	10.7366	70.4378	41.6564	76.7303	46.7963	23.4951	9.55119	32.4333	9.75751	14.5059	23.8726	13.8348	14.5449	23.9509
IRF6	231.423	2.71013	0.808824	3.3507	0.000806063	0.0242552	22.1771	273.058	673.79	45.4114	997.736	1358.04	104.584	17.707	121.12	119.355	127.986	23.1666	140.508	88.9694	12.5047	9.22317	4.15569	26.1282
PAICS	2624.13	0.447417	0.133518	3.35099	0.00080522	0.0242552	2590.81	2967.89	3581.87	2661.32	3125.88	2783.7	2712.98	2919.69	3905.19	1790.33	1966.59	3195.14	1516.32	2412.81	1862.06	2762.34	2372.9	2106.59
POLE2	148.776	0.716576	0.213797	3.35167	0.000803259	0.0242552	241.339	194.616	271.313	118.281	161.816	200.043	147.127	166.249	164.246	61.0873	90.7363	188.113	58.545	121.849	100.038	123.36	129.865	139.351
NUMBL	616.514	-0.271085	0.0809404	-3.34919	0.000810469	0.0243396	494.419	692.077	544.422	523.815	636.526	496.821	582.303	553.835	501.913	623.091	620.827	702.412	662.535	696.283	812.805	609.882	707.506	635.787
CRELD2	1317.04	-0.398045	0.118907	-3.34753	0.000815351	0.024438	1281.05	1313.66	1139.15	912.452	1153.42	1025.57	1277.17	1121.44	1003.83	1180.4	1160.47	1690.24	1314.34	1475.73	2050.77	1774.31	1614.48	1218.23
E2F7	596.212	0.838461	0.25067	3.34488	0.000823188	0.0245613	709.667	808.251	1111.3	345.338	617.354	638.636	678.024	957.161	1016.67	238.71	270.299	704.266	190.271	617.951	569.532	396.596	418.685	443.091
MTHFD2	5948.64	0.504707	0.151002	3.34239	0.000830609	0.0245613	5850.84	7837.25	6070.4	5919.32	7792.46	6624.91	5994.97	8565.26	8152.64	5607.82	7077.43	3114.52	6556.07	3740.58	4993.92	3728.47	4977.47	4471.19
CBX5	4426.75	0.389774	0.116613	3.34245	0.000830432	0.0245613	4359.76	4844.54	6288.71	4091.25	4675.78	4901.53	4258.7	5090.76	6679.02	3471.64	4312.36	4868.7	3430.74	3605.2	3791.19	2829.21	3841.93	4340.55
GAS2L3	571.475	0.689599	0.20625	3.34352	0.00082724	0.0245613	756.631	807.258	985.53	718.134	575.174	698.743	483.037	625.647	699.191	251.868	302.773	582.872	191.247	551.224	493.367	438.101	498.682	627.078
ZFP36L1	1579.46	-0.475818	0.142361	-3.34234	0.000830753	0.0245613	1068.41	1361.32	1160.72	2061.47	1341.31	1166.45	1379.98	817.473	1534.18	1502.75	1715.39	1590.16	2186.66	1709.76	1988.25	1650.95	2039.4	2155.58
MTMR11	182.942	-0.517335	0.154685	-3.34445	0.000824456	0.0245613	187.853	112.202	137.453	109.832	143.41	188.773	223.349	106.242	145.894	267.844	203.44	259.466	206.859	220.489	240.999	182.158	167.266	189.43
ESCO2	154.175	1.11869	0.334608	3.34328	0.000827956	0.0245613	196.985	226.39	387.205	152.075	166.417	199.104	124.083	165.265	282.613	34.7728	81.1851	240.006	31.224	69.6283	88.6696	68.0209	86.2305	175.277
CYS1	218.973	-0.860972	0.257971	-3.33748	0.000845429	0.0248029	207.421	79.435	121.282	229.169	111.2	252.637	202.964	105.258	90.8398	312.955	191.979	192.746	469.336	193.412	306.933	307.823	181.811	384.303
MICAL1	2318.61	-0.467617	0.140101	-3.33772	0.000844697	0.0248029	2777.36	2135.81	1455.39	1516.53	2101.3	2007.01	2120.93	1572.97	1828.72	2560.97	2131.82	2066.46	3423.91	3016.26	3496.77	2867.25	2358.35	2297.11
ATP8B2	8262.94	-0.279822	0.083848	-3.33725	0.000846121	0.0248029	6958.39	8036.83	7427.86	6394.56	7257.17	7849.59	8847.1	7658.27	6746.92	9766.45	10472.9	8174.11	10957.7	8653.25	9589.96	7747.46	8106.7	8087.78
MGARP	88.5582	-1.68305	0.504261	-3.33766	0.000844885	0.0248029	45.6587	3.97175	46.7161	65.4769	19.1725	28.1751	9.74936	128.868	31.1975	190.78	107.928	68.5732	415.67	83.1671	59.1131	81.8556	44.6736	163.301
CKAP5	4713.41	0.331862	0.0994512	3.33694	0.00084707	0.0248029	4516.3	4947.81	5755.96	5376.5	5079.94	5203	4435.07	5612.13	6351.45	3667.12	4426.97	4944.69	3743.95	4610.94	4865.46	2999.84	3935.43	4368.86
KCNQ3	30.148	-0.897054	0.268939	-3.33553	0.000851374	0.0248358	14.3499	16.8799	33.2403	11.6169	33.7436	21.6009	19.4987	11.8047	25.6921	46.0504	49.6662	45.4066	54.642	16.44	30.6933	50.7274	30.1287	30.4829
MZT1	767.142	0.419643	0.125871	3.33391	0.000856349	0.0248358	832.294	851.94	1198.45	881.826	917.978	939.17	694.864	816.489	767.092	493.398	577.847	746.892	487.875	669.205	686.621	632.94	699.194	914.488
MIS12	390.857	0.47269	0.141779	3.33399	0.000856111	0.0248358	294.825	553.066	430.327	340.058	465.508	472.403	371.362	541.047	619.362	313.895	352.439	387.346	344.44	267.875	308.07	260.555	300.248	412.608
CDR2L	1801.39	-0.333968	0.100167	-3.33412	0.000855692	0.0248358	1705.03	2015.66	1474.25	1491.18	1684.11	1471.68	1727.41	1461.81	1312.13	1821.34	1701.07	1727.3	1788.55	2144.94	2629.4	2071.75	1918.89	2278.6
AFAP1	4271.57	0.528151	0.158345	3.33545	0.000851607	0.0248358	4525.43	4906.1	4576.38	5174.79	4950.33	3990.53	3957.36	8627.24	4696.14	3854.14	4525.35	2820.77	4938.27	3012.39	3183.01	3150.87	3444.02	2555.12
HIST1H3D	2958.02	1.04104	0.312454	3.33181	0.000862842	0.0249291	7173.64	4601.27	6533.07	2183.97	3400.43	2884.19	2923.04	2627.52	3504.21	660.683	1249.3	3670.52	625.456	2353.82	1871.16	2378.42	2053.95	2549.68
PLK4	232.936	0.943513	0.283142	3.33229	0.000861337	0.0249291	286.998	313.768	525.556	276.693	228.536	251.698	174.602	251.833	448.694	79.8834	107.928	278	59.5208	155.697	138.688	121.054	216.096	277.612
SHISA2	11.7078	1.79409	0.538824	3.32964	0.000869572	0.0250492	6.52268	3.97175	26.0532	10.5608	38.3449	14.0876	7.09045	30.4954	26.6096	18.7961	6.68583	4.63333	1.9515	4.8353	2.27358	4.61158	1.03892	2.17735
MSX1	934.111	-0.746055	0.22408	-3.32941	0.000870289	0.0250492	667.922	463.702	1355.67	565.002	615.82	486.49	1103.45	526.291	495.49	968.939	1026.75	1562.36	1068.45	975.763	1341.41	683.667	1271.64	1635.19
HIST1H3G	2974.94	1.33202	0.400335	3.32727	0.000877013	0.0251951	8992.16	5361.86	7606.64	2521.92	3113.61	2588.35	2487.86	2417	3236.28	538.508	787.018	3403.64	209.786	2177.82	1618.79	2106.34	2264.85	2116.39
ELFN2	40.8611	-2.06049	0.619521	-3.32594	0.000881218	0.0252682	10.4363	9.92937	25.1548	12.673	29.9091	23.4793	8.86306	5.90233	15.5988	16.9165	10.5063	287.266	5.8545	30.9459	22.7358	92.2317	119.476	7.62074
LYPLA1	1087.74	0.310302	0.0933281	3.32485	0.000884672	0.0253196	940.57	1211.38	1344.89	1133.17	1335.94	1264.12	1093.7	1214.9	1299.28	1115.55	1047.77	1086.98	1068.45	824.901	817.352	765.523	1051.39	963.479
YEATS4	327.999	0.391877	0.117927	3.32305	0.000890393	0.0253404	317.002	374.337	513.877	293.59	408.757	365.337	313.752	383.651	378.04	245.289	292.266	281.706	216.617	277.546	247.82	307.823	349.078	337.49
KNSTRN	1576.08	0.599077	0.18027	3.32321	0.000889872	0.0253404	2671.69	1821.05	2121.99	1527.09	1600.52	1641.67	1725.64	2018.6	1959.94	690.757	780.332	1503.98	799.14	1544.39	1251.61	1631.35	1549.03	1530.68
BTF3L4	1256.52	0.324171	0.0975225	3.32407	0.000887155	0.0253404	1206.7	1243.16	1405.08	1255.68	1490.08	1499.85	1217.78	1558.22	1697.51	1265.92	1296.1	1118.48	1271.4	957.389	908.295	979.962	1252.94	992.873
COLGALT2	262.101	-0.854086	0.257209	-3.3206	0.000898246	0.0254144	216.553	128.089	326.114	117.225	226.235	194.408	168.398	140.672	162.411	351.487	368.676	272.44	557.154	190.511	444.485	116.443	283.626	452.889
CAV2	5001.66	-0.356292	0.107312	-3.32016	0.000899667	0.0254144	3764.89	4376.87	4239.49	5264.56	3675.75	4528.68	5485.35	4589.06	3560.19	5583.38	4978.08	6513.53	5379.31	5921.3	4812.03	4689.98	5328.63	7338.77
COL9A2	22.9954	-1.16703	0.351399	-3.3211	0.000896619	0.0254144	5.21814	8.93643	8.08548	20.0655	10.7366	12.2092	41.6564	12.7884	7.34059	45.1106	32.474	20.3866	44.8845	34.8141	32.9669	38.0456	20.7784	17.4188
HIST1H2BM	1528.3	1.28193	0.386063	3.32051	0.00089853	0.0254144	4286.7	2535.96	4012.2	968.425	1411.86	1556.21	1401.25	1253.26	2067.29	276.303	535.822	1906.15	159.047	1039.59	1521.03	826.627	1022.3	729.413
PITX1	10.4242	2.20438	0.664112	3.31929	0.000902472	0.0254464	7.82721	1.98587	5.39032	11.6169	25.3077	24.4184	60.2688	0.983722	16.5163	1.87961	1.91024	13.9	4.87875	1.93412	3.41037	1.1529	2.07784	2.17735
GOLGA3	9121.21	-0.238432	0.0719464	-3.31403	0.000919631	0.0258121	7978.54	9151.9	8520.3	8258.54	8211.19	8521.09	9131.61	8769.88	6778.12	8954.46	9952.34	8011.95	11061.1	10658	10876.8	9936.81	9313.93	10095.3
MEIS2	940.717	-0.607377	0.183297	-3.31363	0.000920945	0.0258121	623.568	669.24	872.334	418.207	643.428	873.428	1232.85	665.98	710.202	1404.07	1491.9	1101.8	1373.86	897.431	1273.2	1097.56	708.545	875.296
POLR3K	218.266	0.418811	0.126405	3.31324	0.000922223	0.0258121	254.384	260.15	272.211	248.179	258.445	199.104	209.168	314.791	230.311	152.248	135.627	225.18	141.484	197.28	190.981	244.414	211.94	182.898
C17orf59	210.953	-0.417587	0.125988	-3.31451	0.000918043	0.0258121	250.471	189.651	150.929	151.019	220.1	166.233	202.078	139.688	155.988	221.794	190.069	252.98	201.005	227.259	269.419	244.414	270.12	293.943
MPV17	1138.88	-0.220093	0.0664875	-3.3103	0.00093197	0.026037	1273.23	1103.15	1026.86	936.742	971.661	1019.94	1105.22	1119.48	917.574	1251.82	1110.8	1293.62	1212.86	1253.31	1319.81	1291.24	1185.41	1107.18
TUBGCP6	844.755	-0.27054	0.0817655	-3.30873	0.000937209	0.0261083	720.104	849.954	627.074	797.34	822.116	716.587	830.468	763.368	762.504	814.811	832.863	808.052	919.157	1027.02	1133.38	1015.7	924.64	840.458
PRIMPOL	229.508	0.381119	0.115194	3.30851	0.000937951	0.0261083	225.685	215.467	307.248	243.954	264.58	311.805	210.941	262.654	293.624	165.406	225.408	242.786	186.368	165.367	177.339	185.616	193.239	253.662
ABLIM3	1227.87	-0.632504	0.19131	-3.30617	0.000945806	0.0262789	1121.9	795.343	843.585	1315.87	1061.39	1016.18	1215.13	738.775	558.803	1700.11	781.287	1939.51	999.169	1767.78	1723.37	1420.37	1924.08	1179.04
UBE2T	716.916	0.787842	0.238346	3.30545	0.000948241	0.0262986	1095.81	943.29	1228.99	748.76	842.055	878.124	638.14	879.447	916.656	253.747	332.381	804.345	188.32	685.645	456.99	698.655	632.703	680.423
SIPA1L1	3857.12	0.501135	0.151653	3.30448	0.000951535	0.0263419	3993.18	3465.35	3642.96	5109.31	5323.81	5896.11	4775.42	3875.86	4601.63	4516.7	3993.35	3039.46	4017.16	2258.08	3014.77	2709.31	2171.35	3024.34
ANKS1A	481.121	-0.23489	0.0711226	-3.30261	0.000957886	0.0264696	425.279	445.829	389.9	464.675	366.578	467.707	452.902	465.3	500.995	555.425	508.123	444.799	571.79	522.212	544.522	548.779	497.643	487.727
TCP1	5589.18	0.226975	0.0688063	3.29876	0.000971126	0.0267869	5437.3	5992.38	6724.43	5486.33	6241.79	5780.59	5731.74	5566.88	7288.29	4880.41	5111.79	5992.74	4789.96	5186.34	4925.71	4636.95	5404.47	5427.05
DDR1	318.176	-0.565262	0.171632	-3.29345	0.000989642	0.0268851	223.076	223.411	215.613	256.627	262.279	314.622	297.799	288.23	228.476	588.318	413.566	325.259	591.305	359.746	313.754	236.344	300.248	288.499
COA5	292.391	-0.213245	0.0647246	-3.29465	0.000985441	0.0268851	258.298	262.135	254.243	296.758	286.82	269.542	297.799	251.833	259.673	331.751	343.843	312.286	297.604	297.854	305.797	292.836	352.194	291.765
DOCK3	24.8924	-1.16288	0.352828	-3.29589	0.000981101	0.0268851	11.7408	8.93643	11.679	22.1777	16.1049	32.871	13.2946	6.88605	14.6812	44.1708	27.6984	80.6199	18.5393	17.4071	21.599	19.5992	33.2455	46.8131
ATF7IP2	17.2036	1.2901	0.391281	3.29712	0.000976804	0.0268851	35.2225	21.8446	39.529	13.729	8.43589	23.4793	33.6796	6.88605	36.703	9.39805	4.77559	4.63333	15.612	5.80235	9.09432	20.7521	12.4671	7.62074
LINC00161	17.579	2.26652	0.688244	3.29319	0.000990577	0.0268851	20.8726	7.9435	23.3581	2.11216	40.6456	18.7834	8.86306	123.949	15.5988	1.87961	6.68583	25.9466	1.9515	1.93412	4.54716	9.22317	1.03892	1.08868
FOXL2	124.948	-1.30587	0.39636	-3.29467	0.000985384	0.0268851	210.03	88.3714	17.0694	32.7385	145.711	41.3235	39.8838	43.2838	30.2799	174.804	73.5441	195.526	149.29	138.289	163.698	230.579	296.093	178.543
HDLBP	46177.4	-0.171935	0.0521956	-3.29406	0.000987523	0.0268851	43082.3	41749	40307.9	44829.5	40009.1	45737.6	48280.6	43484.4	43382.9	53735.2	50798	46206.3	51408.4	50708.7	51867.2	46633.5	45275.2	43697.3
RRP15	368.3	0.333497	0.101237	3.29421	0.000986986	0.0268851	333.961	382.281	503.097	408.703	404.923	368.155	366.044	457.431	471.633	339.27	425.028	365.106	297.604	297.854	293.292	281.307	338.688	295.031
USP1	908.198	0.60782	0.184391	3.29637	0.000979421	0.0268851	669.227	978.043	1488.63	718.134	1155.72	1194.62	906.691	1250.31	1508.49	740.566	898.767	808.052	700.589	460.32	546.796	513.039	791.658	1017.91
PAK1IP1	441.362	0.311884	0.0947743	3.2908	0.000999019	0.0270659	354.834	537.179	534.54	441.441	520.724	476.159	453.789	480.056	599.176	341.149	458.457	454.066	383.47	373.285	348.995	379.303	407.257	400.633
HOXD11	67.0066	-2.66519	0.810197	-3.28956	0.00100343	0.0271372	88.7084	0.992937	14.3742	1.05608	1.5338	5.63502	0.886306	50.1698	1.83515	137.212	88.826	45.4066	140.508	315.261	114.816	59.9506	31.1676	107.779
RP11-923I11.4	13.1235	-1.00842	0.306837	-3.28649	0.00101443	0.027386	5.21814	11.9152	14.3742	11.6169	10.7366	4.69585	8.86306	4.91861	5.50544	13.1573	13.3717	25.9466	8.78175	20.3082	21.599	26.5166	14.5449	14.1528
CCDC109B	761.943	0.495504	0.150955	3.28245	0.00102908	0.0277323	924.916	890.665	1208.33	526.984	1141.15	785.146	684.228	914.861	946.936	562.943	784.152	782.105	520.075	475.793	534.291	611.035	736.595	684.777
AMPD2	1846.8	-0.312882	0.0953573	-3.28115	0.00103383	0.0277585	2097.69	1720.76	1644.95	1550.32	1524.6	1561.84	1907.33	1424.43	1395.63	1811	1721.12	2123.92	1762.21	2306.44	2485.02	2185.89	2094.47	1924.78
MAGEH1	715.534	-0.300832	0.0916978	-3.28069	0.00103552	0.0277585	644.441	691.084	676.485	469.955	671.804	589.799	579.644	790.912	656.065	749.025	831.908	781.179	728.886	874.221	758.239	886.577	858.149	641.23
UTP11L	861.175	0.215817	0.0657675	3.28152	0.0010325	0.0277585	866.212	927.403	983.734	826.91	902.64	945.744	859.717	902.073	1113.93	755.603	721.115	891.452	817.679	870.353	729.819	820.862	810.359	755.541
IQCH-AS1	56.4267	-0.50012	0.152479	-3.27993	0.00103831	0.0277844	53.486	59.5762	54.8016	28.5141	37.5781	56.3502	38.1111	46.2349	46.7963	71.4252	63.0378	52.8199	87.8175	64.793	69.3442	53.0332	63.3742	68.5866
RIN2	2076.09	-0.373037	0.113793	-3.2782	0.0010447	0.0278575	1962.02	2226.17	1781.5	1197.59	1908.81	2112.19	1744.25	1493.29	1857.17	2577.89	2225.43	2820.77	2149.58	2267.75	1809.77	2422.23	2677.3	2135.98
XPO5	1955.25	0.266616	0.0813199	3.2786	0.00104323	0.0278575	2238.58	2406.88	1966.57	1884.05	2097.47	1819.17	1856.81	2574.4	2374.68	1567.59	1765.06	1717.11	1663.65	1889.63	1984.84	1874.61	1926.16	1587.29
KRT16	44.9931	1.70627	0.520821	3.27611	0.00105247	0.0280157	27.3952	22.8376	168.897	11.6169	13.0373	118.335	44.3153	150.509	63.3126	23.4951	27.6984	63.0132	12.6848	11.6047	7.95753	9.22317	18.7006	15.2415
CACNA1A	128.233	0.860843	0.263005	3.2731	0.00106374	0.0282662	256.994	156.884	168.897	205.935	176.387	84.5253	196.76	79.6814	162.411	114.656	31.5189	63.0132	61.4723	99.6071	100.038	123.36	144.41	81.6507
PDGFRB	6763.84	-0.617365	0.188692	-3.27181	0.00106859	0.0283457	6077.83	4528.79	4042.74	7029.26	4052.29	3836.51	5939.13	7397.59	5142.08	11067.1	9885.48	5028.09	9718.48	9774.07	10449.4	6908.15	5556.15	5316.01
QPRT	46.5211	-1.22007	0.37305	-3.27054	0.00107344	0.0284246	18.2635	11.9152	14.3742	29.5702	62.1188	44.141	24.8166	21.6419	23.8569	124.054	63.0378	64.8666	29.2725	58.0235	45.4716	140.653	38.4401	22.8622
HIST1H4A	967.154	1.12617	0.344745	3.26666	0.00108823	0.0287664	2440.79	1711.82	2320.53	787.835	1012.31	765.424	810.083	1080.13	1010.25	237.771	310.414	1219.49	145.387	593.774	866.234	752.841	676.338	667.359
RP11-527D7.1	21.9668	2.50368	0.767204	3.26338	0.00110092	0.0290514	9.13175	29.7881	17.9677	1.05608	29.1422	15.9659	6.20414	224.289	2.75272	15.9767	15.2819	2.78	9.75751	2.90118	2.27358	6.91738	1.03892	2.17735
TLR4	290.008	-1.54526	0.473706	-3.26207	0.00110602	0.0291355	30.0043	296.888	33.2403	332.665	78.9906	319.318	113.447	70.828	56.8896	1016.87	348.618	239.08	608.868	241.765	297.839	107.219	388.557	639.053
RPP30	743.622	0.267316	0.0819695	3.26116	0.00110956	0.0291483	832.294	680.162	875.029	722.358	756.929	794.538	783.494	905.024	960.7	627.79	591.218	787.665	610.82	666.304	609.319	742.465	753.218	685.866
ACVRL1	1332.67	-0.702843	0.215532	-3.26096	0.00111034	0.0291483	1367.15	1667.14	952.29	626.255	944.82	1210.59	1121.18	809.603	430.342	1557.26	1668.59	1025.82	2038.34	1371.29	2485.02	1595.61	1569.81	1547.01
DNAJC4	245.82	-0.381797	0.11724	-3.25654	0.00112779	0.0295554	255.689	228.376	160.811	191.15	239.272	209.435	253.483	208.549	175.257	323.293	248.331	241.86	364.931	239.831	306.933	283.612	233.757	260.194
HECW2	580.725	-0.6741	0.207088	-3.25513	0.0011334	0.0296515	417.451	405.118	543.524	339.001	376.547	650.845	540.647	531.21	222.97	896.574	924.555	565.266	944.527	434.21	542.249	448.477	776.074	893.803
BST2	29.8392	-2.70698	0.831894	-3.25399	0.00113796	0.0296688	5.21814	33.7599	2.69516	1.05608	1.5338	0.93917	0.886306	22.6256	2.75272	8.45824	152.819	6.48666	6.83025	92.8377	42.0612	148.724	4.15569	3.26603
LPAR6	73.7169	-0.730656	0.224514	-3.25439	0.00113636	0.0296688	67.8359	28.7952	42.2242	98.2154	51.3822	67.6203	32.7933	54.1047	56.8896	109.017	76.4095	61.1599	128.799	93.8047	95.4904	104.914	54.0239	103.424
RHPN2	79.5831	1.26508	0.389081	3.25146	0.00114815	0.0298597	105.667	169.792	114.095	40.131	89.7272	96.7345	38.1111	307.905	49.549	61.0873	90.7363	24.0933	20.4908	58.9906	51.1556	59.9506	25.973	28.3056
ARL4C	388.073	1.28552	0.395412	3.25109	0.00114963	0.0298597	187.853	211.496	232.682	1271.52	416.426	258.272	296.026	1491.32	588.165	324.233	266.478	192.746	410.791	187.609	131.868	145.265	245.185	127.375
GANC	809.395	0.241077	0.0741614	3.25071	0.00115116	0.0298597	806.203	737.752	940.611	973.705	902.64	901.603	904.032	780.091	943.266	687.937	782.242	839.559	625.456	697.25	727.546	734.395	733.479	851.345
FBLN5	5364.71	-0.692833	0.213523	-3.24477	0.00117544	0.0304374	3180.46	3696.71	3453.4	4457.71	4154.29	5067.76	3808.46	2319.62	6768.03	9222.31	9318.14	3383.25	9670.66	5239.53	4738.14	5796.76	6601.31	5688.33
DEPDC1	628.816	0.989487	0.305184	3.24227	0.00118583	0.0304991	948.397	950.241	1257.74	836.415	707.081	591.677	509.626	877.48	848.756	178.563	324.74	768.205	76.1085	429.374	410.381	373.538	542.317	688.044
GRPEL1	1508.36	0.276053	0.0851262	3.24287	0.0011833	0.0304991	1882.44	1769.41	1660.22	1567.22	1695.61	1435.99	1409.23	1831.69	1618.6	1041.3	1231.15	1407.6	1292.87	1567.6	1345.96	1595.61	1452.41	1345.6
PPARA	842.489	-0.431632	0.133124	-3.24234	0.00118551	0.0304991	566.168	872.792	693.555	939.911	545.265	903.482	770.2	643.354	522.1	1033.79	976.131	865.505	1179.68	796.857	973.092	764.37	977.625	1140.93
HIST1H2BE	1199.93	1.11754	0.344533	3.24364	0.00118012	0.0304991	3090.45	1881.62	2828.12	988.49	1197.13	1371.19	1113.2	923.715	1391.04	233.072	446.996	1441.89	173.684	873.254	942.399	846.226	1020.22	836.104
CMTM7	267.546	0.510041	0.157415	3.2401	0.0011949	0.0306288	388.752	388.238	330.606	284.085	309.06	256.393	227.781	341.351	302.799	177.623	171.921	217.766	143.435	282.381	217.127	329.728	263.886	182.898
BORA	224.09	0.620962	0.191634	3.24035	0.00119383	0.0306288	259.603	231.354	300.061	256.627	234.671	343.736	226.894	247.898	343.173	117.476	127.986	295.606	102.454	168.268	145.509	184.463	173.5	274.346
BCAS1	13.3462	-0.942913	0.291223	-3.23777	0.00120469	0.0307248	7.82721	9.92937	5.39032	13.729	10.7366	10.3309	7.97675	8.85349	7.34059	8.45824	14.3268	14.8266	33.1755	18.3741	17.0519	23.0579	11.4281	17.4188
ALDH3B1	1623.25	-0.449795	0.138906	-3.23812	0.00120322	0.0307248	1849.83	1389.12	928.034	1857.64	1391.15	1384.34	1377.32	1258.18	916.656	1919.08	1481.39	1680.04	1885.15	2196.19	2334.97	1955.31	1703.83	1710.31
GEN1	284.393	0.524287	0.1619	3.23834	0.00120228	0.0307248	264.821	317.74	436.616	297.814	319.797	293.021	259.688	314.791	514.759	215.215	218.722	342.866	175.635	189.544	234.179	182.158	236.874	304.829
PITPNB	278.431	0.277923	0.0858733	3.23644	0.00121033	0.0308168	318.307	281.994	284.789	315.768	287.587	277.055	287.163	361.026	333.079	216.155	246.421	265.026	254.671	205.984	275.103	231.732	307.521	262.371
ORC5	415.751	0.404741	0.125175	3.2334	0.00122325	0.0310937	474.851	371.358	553.406	374.908	454.771	499.639	366.931	543.014	624.868	390.019	406.881	417.926	296.628	360.713	261.462	355.092	329.338	401.722
PGM2	852.839	0.55693	0.172277	3.23275	0.00122604	0.0311128	1227.57	1214.36	1404.18	930.406	903.407	803.93	726.771	700.41	1228.63	570.462	883.485	672.759	449.821	858.749	559.301	536.097	753.218	927.552
WDR12	710.519	0.300552	0.0930361	3.23049	0.00123579	0.0312559	632.7	783.427	798.666	730.807	804.477	756.971	666.502	924.698	958.865	624.97	675.269	748.745	535.687	589.906	533.155	665.221	691.922	667.359
PRCP	2306.06	-0.322373	0.0997801	-3.23083	0.0012343	0.0312559	1578.49	2021.62	1913.56	2193.48	1917.25	2159.15	2522.43	2019.58	2118.68	2995.16	2766.98	2285.16	3050.2	2396.37	2030.31	2749.66	2708.47	2082.64
PDLIM1	2610.21	-0.561603	0.173875	-3.22993	0.0012382	0.0312652	3296.56	2574.69	1602.72	2848.25	1569.08	1331.74	2036.73	1884.81	1834.23	2972.6	2029.63	2800.38	2639.41	3771.53	4071.98	2949.11	3390	3380.34
RNF138	269.152	0.348103	0.107819	3.22857	0.0012441	0.0313619	237.425	274.051	376.424	266.132	353.54	287.386	274.755	272.491	368.865	216.155	233.049	291.9	239.059	198.247	215.99	227.121	262.847	249.307
ITGA4	1233.34	-0.882703	0.273483	-3.22764	0.00124818	0.0314128	914.48	818.18	1035.84	746.648	975.496	1144.85	613.324	678.768	879.036	1786.57	2343.86	661.639	3708.83	990.269	1010.61	711.337	1630.07	1550.28
LGALS9	11.5318	-2.0063	0.621845	-3.22637	0.00125373	0.0314486	6.52268	1.98587	6.28871	15.8412	0.766899	3.75668	1.77261	3.93489	0.917574	4.69902	42.0252	1.85333	6.83025	13.5388	18.1886	51.8803	9.35029	17.4188
NUP153	1641.05	0.265444	0.0822635	3.22676	0.00125202	0.0314486	1394.55	1857.79	1892	1783.72	1779.97	1953.47	1586.49	1724.46	2150.79	1410.65	1565.44	1661.51	1575.84	1462.19	1478.96	1178.26	1505.4	1577.49
LHPP	294.807	-0.419468	0.130044	-3.22558	0.00125716	0.0314828	297.434	260.15	213.816	313.656	239.272	261.089	308.434	179.037	198.196	381.561	309.458	222.4	363.955	359.746	369.457	387.373	335.572	305.918
CENPE	596.772	0.809135	0.25091	3.2248	0.0012606	0.0314994	921.002	726.83	751.95	755.097	613.519	701.56	542.419	742.71	1083.65	210.516	349.573	645.886	171.732	359.746	335.353	393.138	565.173	872.03
MLF1IP	292.623	0.984953	0.30546	3.22449	0.00126196	0.0314994	559.646	463.702	624.379	309.431	371.179	257.333	245.507	382.668	285.365	86.4621	132.761	319.699	51.7148	171.169	154.603	199.451	295.054	357.086
RRAS	1988.87	-0.339247	0.105261	-3.22292	0.00126889	0.0316205	2293.37	1726.72	1502.1	1692.9	1563.71	1846.41	1977.35	1938.92	1266.25	2569.43	2080.25	1851.48	2530.12	2049.2	2366.8	2433.76	2043.56	2067.4
SLC8A1-AS1	16.8716	1.31632	0.408523	3.22215	0.00127232	0.0316543	19.568	6.95056	14.3742	28.5141	39.1118	36.6276	14.1809	28.5279	28.4448	13.1573	6.68583	6.48666	18.5393	1.93412	17.0519	13.8348	2.07784	7.62074
RRM1	3726.68	0.501032	0.155535	3.22134	0.00127592	0.0316919	4093.63	3672.87	5772.14	3443.87	4546.94	4635.74	3677.28	3504.02	5959.64	2682.2	3042.05	4638.89	2232.52	2810.27	2450.92	2549.05	3364.03	4004.15
HHIPL2	19.5371	-1.20182	0.3733	-3.21944	0.00128442	0.031851	11.7408	3.97175	10.7806	25.3459	10.7366	9.3917	20.385	5.90233	8.25817	28.1941	22.9228	33.3599	6.83025	22.2424	30.6933	43.8101	12.4671	44.6357
RP11-848P1.9	19.1429	-0.69	0.214433	-3.21778	0.00129185	0.0319833	20.8726	13.9011	13.4758	14.7851	9.96969	12.2092	13.2946	20.6582	13.7636	26.3145	26.7433	16.68	19.515	24.1765	25.0094	28.8224	28.0509	16.3301
NUP88	1525.85	0.352157	0.109508	3.21582	0.00130073	0.0321006	1831.57	1790.27	1889.31	1542.93	1723.22	1730.89	1454.43	1511	1926.91	1089.23	978.997	1705.06	1226.52	1550.2	1162.94	1559.87	1554.23	1237.83
SLC25A43	1176.57	-0.245839	0.0764471	-3.2158	0.00130081	0.0321006	1017.54	1201.45	965.766	1058.19	1172.59	1247.22	1102.56	862.724	1059.8	1225.51	1404.02	1162.96	1397.27	1197.22	1243.65	1120.62	1386.96	1352.14
TSR1	1846.4	0.234805	0.0730295	3.2152	0.00130352	0.0321155	1825.05	2199.36	2193.86	1831.24	1977.07	1770.34	1863.01	2058.93	2247.14	1557.26	1660	1871.86	1476.31	1829.68	1533.53	1706.29	1992.65	1641.72
SUZ12	415.275	0.374996	0.116692	3.21355	0.00131103	0.0322483	399.188	396.182	530.048	504.806	443.268	494.943	428.086	475.138	548.709	418.213	385.868	381.786	376.64	262.073	311.48	282.46	341.805	494.259
SFXN4	304.813	0.360968	0.112366	3.21244	0.00131613	0.0323215	426.583	397.175	335.997	319.992	311.361	285.508	301.344	388.57	319.316	233.072	215.857	283.56	219.544	301.722	287.608	310.129	328.299	221.001
SHOX2	325.179	-0.498638	0.155287	-3.21107	0.00132243	0.0324239	186.549	236.319	279.398	246.066	283.753	459.254	280.073	285.279	167.916	348.668	383.958	402.173	486.9	340.405	319.438	380.456	405.179	361.441
MAMDC4	121.06	-0.419837	0.130795	-3.20989	0.00132785	0.0325045	86.0994	113.195	72.7693	113	124.238	106.126	116.992	100.34	97.2628	123.114	123.21	106.566	121.969	162.466	170.519	174.087	150.644	116.488
SCFD2	2184.7	-0.422176	0.131605	-3.2079	0.00133708	0.032678	2310.33	1639.34	1861.46	1462.67	2135.05	2351.68	1816.93	1776.6	1452.52	2107.98	1842.42	3362.87	3170.21	2595.59	2319.05	2686.25	2307.44	2126.19
SPATA20	2134.94	-0.653258	0.203843	-3.20471	0.00135198	0.0326928	2675.6	1500.33	1388.91	1585.17	1766.94	1411.57	1522.67	2112.05	975.381	3259.24	1510.04	2494.58	3434.64	2821.88	3694.57	2430.3	1366.18	2478.92
CMIP	655.985	0.409633	0.127845	3.20413	0.00135469	0.0326928	640.527	844.99	590.24	878.658	594.347	729.735	821.605	963.063	673.499	561.064	595.039	486.499	663.51	464.188	622.961	413.89	523.616	740.3
C5orf38	81.9112	-0.507743	0.15839	-3.20564	0.00134763	0.0326928	79.5767	69.5056	57.4968	82.3742	85.8927	42.2627	76.2223	64.9256	50.4666	73.3048	63.9929	96.3732	102.454	97.673	111.405	92.2317	121.554	106.69
NUF2	369.134	0.926112	0.288963	3.20495	0.00135086	0.0326928	580.518	549.094	645.042	403.422	417.193	445.167	381.111	506.617	424.837	110.897	177.652	420.706	48.7875	220.489	268.282	327.422	278.431	438.737
IGFBP6	10053.6	-0.473969	0.147926	-3.2041	0.00135486	0.0326928	6565.73	11370.1	7623.71	6399.84	9121.5	9324.08	9805.2	9618.83	5921.1	14503.1	11925.6	9161.01	11027	7656.21	12643.4	10784.2	12904.4	14610
HIST1H2AJ	1648.88	1.33777	0.417275	3.20597	0.00134608	0.0326928	5306.85	3076.12	3978.96	1238.78	1613.56	1659.51	1407.45	1205.06	1780.09	216.155	407.836	1850.55	129.775	1171.11	1534.67	1081.42	1175.02	846.99
COMTD1	73.5246	-0.706538	0.220378	-3.20602	0.00134583	0.0326928	90.013	59.5762	60.1919	31.6824	85.1258	44.141	59.3825	44.2675	28.4448	101.499	54.4418	75.0599	93.6721	67.6941	117.089	102.608	100.775	107.779
C2orf81	113.57	-0.521031	0.162536	-3.20564	0.00134763	0.0326928	126.54	96.3149	86.2451	103.496	89.7272	79.8295	117.879	67.8768	72.4883	157.887	93.6016	81.5465	137.581	147.96	169.382	114.137	154.799	146.971
SNAI3	31.2023	-0.756989	0.236305	-3.20344	0.00135797	0.0327158	13.0454	13.9011	22.4597	35.9067	32.9767	24.4184	29.2481	19.6744	16.5163	48.8699	35.3394	47.2599	34.1513	40.6165	30.6933	18.4463	42.5958	55.5225
ANP32B	958.476	0.343183	0.107262	3.19947	0.00137679	0.0331169	1099.72	1035.63	1085.25	1153.24	921.046	913.813	913.781	1259.16	1264.42	670.081	802.3	741.332	669.365	798.791	983.323	1042.22	945.419	953.681
ITGB3BP	277.481	0.487948	0.152555	3.1985	0.00138144	0.0331763	324.829	270.079	407.868	285.141	322.098	296.778	288.049	321.677	398.227	124.054	163.325	311.359	208.811	246.6	222.811	276.695	263.886	262.371
ANAPC1	877.061	0.250788	0.0784604	3.19636	0.00139174	0.0333711	819.248	955.206	1043.03	889.219	970.127	901.603	784.381	1019.14	1194.68	787.557	878.709	802.492	723.031	861.65	776.428	747.077	852.955	780.581
ETS1	2560.72	0.253251	0.0792494	3.19561	0.00139533	0.0334046	2858.24	2964.91	3139.86	2538.81	2730.93	3095.51	2411.64	2520.29	2804.11	2424.7	2532.97	1946	2057.86	2564.64	2232.66	2054.46	2486.14	2729.31
LPCAT1	1547.95	-0.251639	0.07878	-3.1942	0.00140217	0.0335157	1161.04	1401.03	1394.3	1372.9	1571.38	1273.51	1583.83	1604.45	1353.42	1699.17	1400.2	1786.61	1573.89	1937.02	1870.02	1727.04	1649.81	1503.46
OSGEPL1	165.394	0.462281	0.144816	3.19219	0.00141199	0.0336227	147.413	164.828	222.8	168.973	168.718	205.678	175.489	179.037	291.789	124.054	147.088	195.526	125.872	117.981	112.542	117.595	151.683	160.035
TTK	613.715	1.02347	0.320591	3.19246	0.00141066	0.0336227	1008.41	733.781	1114	841.695	654.932	728.796	611.551	761.401	949.689	132.513	279.85	773.765	76.1085	296.887	322.848	507.274	562.057	691.31
NSUN2	1863.44	0.174392	0.0546352	3.19193	0.00141328	0.0336227	1861.57	2089.14	2008.79	1849.19	1977.83	1843.59	1827.56	2170.09	2153.55	1551.62	1809.95	1851.48	1606.09	1843.21	1668.81	1866.54	1755.78	1807.2
IL11	645.303	0.864916	0.271344	3.18753	0.00143493	0.0337165	727.931	569.946	1112.2	1230.33	941.752	701.56	961.642	262.654	990.062	276.303	414.521	668.126	174.659	569.598	387.645	493.44	732.44	400.633
RP11-644F5.11	116.351	-0.385946	0.121078	-3.18758	0.00143467	0.0337165	103.058	94.329	82.6516	102.44	97.3962	115.518	99.2662	120.998	92.675	145.67	130.851	120.466	155.144	130.553	121.637	178.699	103.892	99.0696
MTFR2	132.714	0.925642	0.290366	3.18785	0.00143336	0.0337165	199.594	193.623	248.853	129.898	194.792	138.058	106.357	172.151	181.68	38.532	56.352	182.553	25.3695	119.915	97.7639	69.1738	111.165	123.02
TXNDC15	2873.9	-0.350525	0.109932	-3.18856	0.00142984	0.0337165	2306.42	2999.66	2105.82	1913.62	2747.03	3387.59	2494.06	2158.29	2625.18	3167.14	3308.53	3318.39	3806.4	3364.4	2456.6	3297.28	3369.22	2904.59
ADAMTS6	1580.67	0.348683	0.109311	3.18982	0.00142363	0.0337165	2115.96	1941.19	1937.82	1483.79	1700.22	1658.57	1813.38	1580.84	1705.77	1122.13	1506.22	1619.81	1049.91	1274.58	1447.13	1125.23	1660.2	1709.22
SLC17A5	942.904	-0.45469	0.142622	-3.18808	0.0014322	0.0337165	697.927	775.484	618.09	879.714	799.876	885.638	1013.93	896.17	593.67	1349.56	1155.69	1036.94	1506.56	1141.13	700.263	837.003	958.925	1125.69
SYTL4	184.757	0.503667	0.157886	3.19007	0.0014224	0.0337165	303.957	183.693	225.495	243.954	237.739	165.294	174.602	180.021	235.816	103.379	157.595	158.46	91.7206	198.247	171.655	160.253	146.488	187.252
MAGOHB	485.383	0.20014	0.0627663	3.18866	0.00142933	0.0337165	468.328	488.525	548.016	483.684	486.981	598.251	524.693	531.21	537.698	403.176	432.669	473.526	411.767	466.123	501.324	453.088	448.814	479.018
OBSL1	1175.37	-0.381208	0.119623	-3.18674	0.00143884	0.0337562	1240.61	995.916	841.789	833.247	972.428	995.521	1294.01	1041.76	974.463	1505.57	1183.39	1100.88	1808.07	1081.17	1584.69	1246.28	1347.48	1109.36
RBBP4	1691.84	0.244735	0.0768509	3.18454	0.00144985	0.0339622	1585.01	1621.47	1994.42	1716.13	1931.82	1929.99	1706.14	1719.55	2309.53	1668.15	1571.17	1671.7	1582.67	1592.75	1342.55	1367.33	1573.97	1568.78
PRCD	11.5491	-1.00399	0.315503	-3.18217	0.00146174	0.034188	11.7408	4.96469	5.39032	10.5608	6.13519	9.3917	7.09045	10.8209	3.6703	17.8563	7.64095	10.1933	16.5878	14.5059	17.0519	19.5992	25.973	8.70941
ABCA2	1014.83	-0.510997	0.16068	-3.18022	0.00147164	0.0343667	931.438	766.547	510.284	1104.66	789.906	715.648	1060.91	985.689	668.911	1737.7	1101.25	1036.01	1276.28	1096.65	1443.72	786.275	1012.95	1242.18
ROM1	113.806	-0.512849	0.161478	-3.17597	0.00149337	0.0347203	99.1447	95.322	95.229	79.2059	92.7948	113.64	131.173	69.8442	67.9005	126.874	157.595	192.746	94.6478	144.092	154.603	123.36	109.087	101.247
ZNF503	378.97	-0.603079	0.189844	-3.17671	0.00148955	0.0347203	156.544	297.881	339.59	441.441	339.736	260.15	375.794	188.875	306.47	437.949	501.437	352.133	366.882	469.024	683.211	306.67	558.94	438.737
ALDH6A1	571.553	-0.367595	0.115744	-3.17592	0.00149362	0.0347203	387.447	481.575	493.214	501.638	569.806	463.011	561.918	431.854	601.011	743.386	803.255	669.979	764.988	682.744	524.06	487.675	588.03	532.363
MLLT4	883.317	0.271145	0.0854046	3.17483	0.00149926	0.0347985	851.862	1090.24	989.124	791.003	963.225	1002.09	879.215	943.389	1182.75	726.469	939.837	673.686	864.515	769.779	799.163	737.854	855.032	840.458
CKAP2L	350.437	0.924667	0.291328	3.17397	0.0015037	0.0348482	464.415	585.833	723.201	452.002	358.909	367.216	259.688	378.733	541.369	140.971	180.517	424.413	54.642	242.732	284.198	161.405	281.548	406.076
PLA2G4A	119.06	2.95733	0.932593	3.17108	0.00151873	0.0351432	5.21814	98.3008	348.574	2.11216	75.1561	302.413	15.0672	989.624	62.395	59.2077	103.153	49.1133	8.78175	3.86824	5.68395	8.07027	4.15569	2.17735
TTF2	614.427	0.393875	0.124314	3.16839	0.00153287	0.0354164	600.086	642.43	720.506	697.012	668.736	771.059	518.489	701.394	959.782	470.842	489.976	705.192	362.979	559.927	538.838	508.427	549.59	594.417
LAMA2	1800.48	-0.731566	0.231035	-3.16648	0.00154298	0.0355961	1279.75	713.922	1447.3	2873.59	797.575	1178.66	1214.24	1364.42	1313.05	2326.02	3217.79	1234.32	2851.14	1577.27	2500.94	1981.83	1992.65	2544.24
NCAPG	750.088	1.00779	0.318369	3.16547	0.00154831	0.0356112	1147.99	1052.51	1555.11	1009.61	803.71	730.674	588.507	824.359	1304.79	184.202	382.047	961.878	124.896	459.353	418.339	343.563	616.08	993.962
PIGS	1887.92	-0.252786	0.0798525	-3.16566	0.00154732	0.0356112	1575.88	1902.47	1575.77	1659.1	1737.79	1613.49	2273.37	1538.54	1627.78	2045.96	2029.63	1837.58	2300.82	2018.25	2345.2	1914.96	1994.73	1991.19
HIST1H2BC	3647.55	0.686414	0.216883	3.1649	0.00155136	0.0356274	7572.83	4580.42	6010.21	3007.71	4155.83	3825.24	3455.71	3533.53	4352.05	1952.91	1671.46	3774.31	1360.2	3187.43	3937.84	3339.94	3147.93	2790.28
HNRNPDL	3345.11	0.264708	0.0836996	3.1626	0.00156369	0.0358025	3957.96	3379.96	4665.32	2919	3448.74	3630.83	3337.83	3689.94	3831.79	3162.44	3166.22	3384.18	2680.39	3090.72	3156.87	2513.31	3052.35	3144.1
FANCL	161.29	0.348948	0.110323	3.16295	0.00156178	0.0358025	174.808	156.884	216.511	182.702	196.326	205.678	155.99	132.802	203.701	131.573	133.717	172.36	117.09	145.059	159.151	129.124	132.982	156.769
PPP2CA	3265.32	0.227097	0.0718392	3.16118	0.00157129	0.0359226	3140.02	3452.44	3790.29	3140.78	3610.56	3802.7	3468.11	3153.81	4136.42	2877.68	3045.87	3575.07	2980.92	2971.77	2613.48	2715.07	3146.89	3153.9
MARCH5	724.799	0.214098	0.0677836	3.15855	0.00158556	0.0361945	699.231	781.442	872.334	816.349	736.99	764.485	709.931	797.798	827.652	737.747	727.8	690.366	635.214	579.268	587.72	645.622	672.182	764.251
CENPL	594.755	0.470833	0.149176	3.15623	0.00159822	0.03638	714.886	664.275	814.837	631.535	622.722	757.91	564.577	701.394	745.988	335.51	365.81	661.639	314.192	578.301	435.391	593.741	570.368	632.521
GPR156	35.995	0.936824	0.296821	3.15619	0.00159846	0.03638	28.6998	22.8376	44.021	99.2715	45.247	30.0534	43.429	65.9093	45.8787	38.532	21.0126	16.68	14.6363	29.0118	20.4622	41.5043	13.506	27.2169
RAB40B	249.311	-0.360752	0.114406	-3.15325	0.00161465	0.0366654	170.894	207.524	216.511	268.244	210.13	242.306	297.799	188.875	161.493	304.497	245.465	307.653	312.24	268.842	286.471	274.389	282.587	241.686
CSGALNACT1	215.178	2.08784	0.662168	3.15304	0.00161582	0.0366654	127.844	33.7599	181.474	1115.22	101.231	354.067	70.0182	1021.1	131.213	152.248	296.087	29.6533	46.836	50.2871	31.8301	26.5166	37.4012	66.4093
CHDH	16.2821	-1.60476	0.509155	-3.15182	0.00162257	0.0367637	13.0454	2.97881	8.98387	7.39255	4.60139	10.3309	15.9535	3.93489	5.50544	14.0971	10.5063	15.7533	80.0115	23.2094	12.5047	49.5745	11.4281	3.26603
PEX11A	168.442	-0.377961	0.119957	-3.1508	0.00162824	0.0368375	139.585	115.181	114.095	157.356	154.914	154.024	184.352	113.128	185.35	212.396	180.517	189.966	220.52	176.972	152.33	210.98	201.551	168.745
ACE	126.294	-0.761532	0.241782	-3.14966	0.00163458	0.0369261	122.626	88.3714	65.5822	123.561	51.3822	74.1945	162.194	73.7791	82.5817	165.406	97.4221	137.146	228.326	143.125	234.179	137.195	206.745	79.4734
TRPC6	26.3147	2.1031	0.667924	3.14871	0.00163992	0.0369875	3.91361	84.3997	16.171	7.39255	57.5174	34.7493	1.77261	156.412	22.0218	13.1573	27.6984	2.78	17.5635	5.80235	2.27358	11.529	4.15569	4.35471
UPP1	561.519	0.654748	0.207968	3.14831	0.00164216	0.0369875	743.585	1042.58	629.769	698.068	958.624	395.391	431.631	566.624	713.873	469.902	357.214	289.12	289.798	471.925	566.121	722.866	379.206	381.037
DLEU1	160.218	0.473073	0.150355	3.14638	0.00165306	0.0370943	164.371	126.103	210.223	157.356	216.266	221.644	170.171	156.412	253.25	121.235	143.268	194.6	113.187	109.278	109.132	121.054	153.76	142.617
PLXNB2	6262.85	-0.400383	0.127251	-3.1464	0.00165291	0.0370943	7100.59	6237.63	3943.02	4754.47	5129.02	5082.79	6361.02	6282.05	3705.16	7320.14	6883.54	5399.68	7744.53	7617.53	8669.16	7001.54	6301.06	7198.33
TEX30	353.194	0.433906	0.137916	3.14617	0.00165421	0.0370943	369.184	351.5	500.401	361.179	420.261	531.57	344.773	351.189	422.084	257.507	224.453	424.413	211.738	312.36	308.07	320.505	280.509	365.795
ANKRD28	1480.65	0.432772	0.137664	3.14368	0.00166836	0.0373564	1448.03	1416.92	2136.36	2168.13	1526.9	1414.39	1306.41	2022.53	1870.93	1528.12	1425.04	1209.3	1453.87	1104.38	1227.73	790.887	1161.51	1440.32
B3GNT8	63.2896	-0.453268	0.144607	-3.13449	0.00172155	0.038491	52.1814	66.5268	50.3097	47.5236	48.3146	65.7419	70.0182	32.4628	46.7963	69.5456	62.0827	65.7932	63.4238	73.4965	92.08	81.8556	73.7634	77.296
RNF4	2609.96	0.234566	0.0748925	3.13203	0.001736	0.038757	2695.17	2804.05	2908.08	2552.54	3043.82	2814.69	2477.22	3109.54	2986.7	2117.38	2171.94	2171.18	2082.25	2818.01	2430.46	2741.59	2661.72	2392.91
RAI14	2910.5	0.538142	0.171943	3.12977	0.00174942	0.0389425	2252.93	3079.1	3477.66	5237.1	3816.09	3188.48	3082.57	2637.36	4252.96	3232.93	3135.65	2018.28	2732.1	2007.61	1731.33	1682.08	1961.48	2863.22
RP5-890E16.2	33.9793	-0.53683	0.171507	-3.13008	0.00174756	0.0389425	36.527	24.8234	32.3419	23.2337	27.6084	25.3576	29.2481	20.6582	30.2799	36.6524	33.4292	54.6732	26.3453	48.353	40.9244	38.0456	37.4012	45.7244
BRIX1	533.716	0.354227	0.113251	3.12779	0.00176123	0.0390911	473.546	534.2	621.684	473.124	637.293	649.906	552.168	714.182	733.142	499.976	475.649	558.779	490.803	384.89	331.943	486.522	488.293	500.791
NDST1	8038.1	-0.388494	0.124198	-3.12803	0.00175983	0.0390911	7459.34	7539.37	6505.22	9545.9	5997.15	6000.36	7185.28	7381.85	5047.57	7871.81	7832.93	6347.66	11189.9	9499.42	10339.1	9145.92	10173.1	9623.9
RP11-303E16.2	288.693	0.518794	0.165903	3.12709	0.00176548	0.0391283	286.998	378.309	412.36	292.534	329.767	303.352	242.848	367.912	445.023	148.489	185.293	262.246	142.46	277.546	254.641	285.918	307.521	273.258
NGF	977.108	0.492417	0.157757	3.12135	0.00180023	0.0398406	983.62	1022.73	1173.29	1371.85	1148.05	573.833	1348.07	1341.8	1316.72	601.475	587.398	907.205	931.842	894.53	799.163	771.287	1085.67	729.413
KIAA0556	774.587	-0.217078	0.0695889	-3.11944	0.00181195	0.0400418	724.017	744.703	642.347	784.667	705.547	737.249	780.835	687.621	640.467	833.607	842.415	660.712	921.109	843.276	934.441	873.895	784.386	801.266
LBH	5722.67	-0.773535	0.248047	-3.1185	0.00181771	0.0401109	4595.88	4986.53	3230.6	2815.51	4280.06	4024.34	7645.27	2067.78	4372.24	11279.5	7839.61	4966	12722.8	6401.93	4584.67	4518.2	7876.06	4801.06
HDAC11	491.641	-0.347257	0.111505	-3.11427	0.00184401	0.0405736	567.473	406.111	365.643	417.151	421.028	459.254	509.626	401.358	349.596	716.131	502.392	475.379	600.087	556.059	641.15	509.58	499.721	451.801
OAS3	161.511	1.4047	0.451024	3.11447	0.00184274	0.0405736	341.788	243.27	484.231	157.356	250.009	193.469	44.3153	266.589	129.378	119.355	118.435	12.0466	14.6363	222.424	87.5328	42.6572	89.3473	90.3601
PIK3R2	1372.02	-0.256847	0.0825088	-3.11296	0.00185219	0.040636	1393.24	1229.26	1155.33	1312.71	1263.85	1311.08	1395.93	1122.43	1068.06	1307.27	1440.32	1288.99	1708.54	1515.38	1849.56	1520.67	1306.96	1506.73
TRAPPC1	1543.36	-0.258219	0.0829496	-3.11297	0.00185218	0.040636	1724.6	1456.64	1387.11	1308.48	1360.48	1390.91	1504.06	1332.94	1188.26	1695.41	1532.97	2069.24	1499.73	1735.87	1893.89	1717.82	1452.41	1529.59
SNX5	1901.03	0.281576	0.0905124	3.11092	0.00186508	0.04086	1872.01	2033.54	2477.75	1794.28	2100.54	2064.3	1906.44	2064.83	2458.18	1529.06	1766.01	2060.9	1364.1	1628.53	1493.74	1911.5	1861.75	1831.15
MXD4	2661.73	-0.542318	0.174555	-3.10686	0.00189084	0.0409942	2684.73	1990.84	1777.91	3712.12	2125.84	1781.61	2419.61	1904.49	1109.35	2939.71	2310.43	2689.18	3427.81	3409.85	4115.18	3229.26	3012.87	3270.38
CDC16	1653.45	0.225808	0.0726691	3.10735	0.00188773	0.0409942	1744.16	1721.75	1561.4	2256.84	1551.44	1933.75	1644.98	1952.69	1678.24	1567.59	1572.13	1377.95	1611.94	1425.45	1507.38	1540.27	1510.59	1603.62
FAXDC2	144.501	-0.716736	0.230599	-3.10815	0.0018826	0.0409942	84.7948	63.548	70.9726	198.543	80.5244	89.2212	175.489	111.161	110.109	239.65	184.338	151.046	266.38	205.017	155.74	172.934	116.359	125.198
PLAUR	3214.3	0.547813	0.176181	3.10937	0.00187485	0.0409942	4739.38	5272.5	3472.27	3944.46	3888.94	3468.36	3496.48	2797.7	3275.74	1527.18	2115.59	2528.87	1527.05	3897.25	2993.17	3195.83	3068.97	2647.66
RP11-319G6.1	23.81	-0.614151	0.197695	-3.10657	0.00189274	0.0409942	23.4816	20.8517	11.679	22.1777	13.0373	20.6617	23.9303	23.6093	11.0109	30.0738	25.7882	29.6533	22.4423	29.9788	31.8301	31.1282	32.2066	25.0396
TGM2	3334.4	-1.2268	0.394717	-3.10805	0.00188329	0.0409942	1187.13	2571.71	1647.64	1385.58	1474.75	5724.24	2557.88	757.466	660.653	6003.47	1538.7	1571.62	7158.11	9995.52	3270.55	4932.09	3420.13	4162.01
ALDOC	274.336	-0.514133	0.165465	-3.10721	0.00188865	0.0409942	247.862	164.828	137.453	295.702	198.627	230.097	347.432	181.988	230.311	368.404	354.349	252.053	343.464	338.471	420.612	242.108	302.326	281.967
PRKAR2A-AS1	25.3767	-0.588409	0.189309	-3.10818	0.0018824	0.0409942	20.8726	16.8799	24.2564	28.5141	19.1725	20.6617	20.385	18.6907	12.846	27.2543	35.3394	23.1666	27.321	26.1106	38.6509	40.3514	29.0898	27.2169
CYB561D1	579.868	-0.283868	0.091393	-3.10602	0.00189625	0.0410119	571.387	535.193	445.6	504.806	480.079	547.536	619.528	551.868	452.364	646.586	561.61	555.999	846.951	616.984	682.074	586.824	594.263	637.964
CENPI	465.953	0.688381	0.221686	3.1052	0.00190148	0.0410666	628.786	616.614	810.345	603.021	503.853	538.145	390.861	465.3	618.445	170.105	283.67	541.172	158.072	404.231	352.405	330.881	406.218	565.023
SEPT8	2587.84	-0.192316	0.0619965	-3.10204	0.00192189	0.0414485	2405.56	2458.51	2525.37	2187.14	2266.95	2666.3	2603.97	2369.79	2256.31	2731.07	2277	2787.41	2908.71	3029.8	2688.51	2643.59	2666.91	3108.17
CTSZ	7353.17	-0.588596	0.189981	-3.09818	0.00194713	0.0416977	4842.44	5969.54	3874.74	9965.16	4722.56	7828.92	5862.91	5226.51	4570.44	8674.4	8361.11	5612.81	12400.8	9679.3	8978.37	8521.06	5622.64	11643.4
ZNF627	335.055	0.372074	0.120086	3.0984	0.00194566	0.0416977	314.393	317.74	369.237	364.347	380.382	434.836	438.721	317.742	465.21	335.51	364.855	344.719	291.749	256.271	222.811	216.744	290.898	304.829
SMC2	666.622	0.721597	0.232843	3.09908	0.00194123	0.0416977	691.404	698.035	1414.06	810.013	787.605	630.183	480.378	857.805	1100.17	343.029	490.931	898.865	321.022	473.859	400.15	282.46	596.341	722.881
ZBTB3	329.711	-0.232752	0.0750896	-3.09966	0.00193744	0.0416977	319.611	317.74	261.431	331.609	284.52	286.447	340.341	284.296	303.717	352.427	310.414	374.373	341.513	401.33	403.56	373.538	314.793	333.135
PEX26	2239.42	-0.192948	0.062268	-3.09867	0.00194388	0.0416977	1958.11	2316.52	1998.91	1932.63	2182.59	2162.91	2367.32	1832.67	2055.37	2533.71	2325.71	2211.95	2777.96	2445.69	2377.03	2331.16	2301.21	2198.04
SRSF7	2630	0.382756	0.123559	3.09775	0.00194995	0.0416993	3817.07	2677.95	3399.5	2293.8	3039.99	2762.1	2605.74	2922.64	3273.9	1975.47	1864.39	3145.1	1857.83	2320.94	1800.68	2342.68	2605.62	2634.6
SLC22A18	164.559	-0.493639	0.159416	-3.09655	0.00195787	0.0417023	161.762	174.757	107.806	141.515	148.012	134.301	108.129	161.33	93.5925	281.002	150.909	151.046	209.786	198.247	250.094	163.711	147.527	178.543
NUDT18	339.24	-0.453071	0.146279	-3.0973	0.00195293	0.0417023	396.579	235.326	327.013	242.898	236.205	230.097	290.708	369.879	250.498	480.24	390.644	299.313	472.263	329.767	394.466	516.497	307.521	336.401
DNAJB2	1247.59	-0.311716	0.100668	-3.09648	0.0019583	0.0417023	1214.52	1182.59	880.419	1057.14	1181.79	1186.17	1286.03	1047.66	984.557	1691.65	1294.19	1086.05	1668.53	1531.82	1350.51	1428.44	1220.73	1163.8
C1orf85	1116.52	-0.277358	0.0896004	-3.0955	0.0019648	0.041724	1200.17	853.926	1076.27	891.331	939.451	1068.78	1225.76	943.389	887.294	1112.73	1213.96	1083.27	1392.4	1289.09	1428.95	1247.43	1058.66	1184.48
PLCD3	1708.71	-0.477824	0.154348	-3.09575	0.00196313	0.041724	2001.16	1908.43	1142.75	1351.78	1269.98	1356.16	1573.19	1246.38	1006.58	2269.63	1868.21	1364.98	2323.26	2062.74	2832.88	1929.95	1566.69	1682.01
HAUS1	428.309	0.360095	0.116392	3.09381	0.00197602	0.0419037	477.46	360.436	617.192	444.609	450.937	463.011	440.494	520.389	558.803	322.353	330.471	519.859	330.779	385.857	356.952	359.704	329.338	440.914
MST1R	10.2536	-1.7401	0.563552	-3.08773	0.00201689	0.0426517	7.82721	1.98587	4.49193	6.33648	4.60139	7.51336	5.31783	1.96744	2.75272	8.45824	3.82047	9.26665	63.4238	19.3412	7.95753	4.61158	3.11676	21.7735
TMEM229B	15.7349	-1.09105	0.353346	-3.08776	0.0020167	0.0426517	7.82721	4.96469	7.1871	16.8973	14.5711	10.3309	12.4083	6.88605	9.17574	15.9767	16.237	21.3133	56.5935	12.5718	26.1462	19.5992	10.3892	14.1528
DCP1B	328.901	-0.224792	0.0728462	-3.08584	0.00202978	0.0428648	315.698	292.916	298.264	264.02	282.219	340.919	331.478	309.872	295.459	368.404	332.381	379.006	352.246	403.264	342.174	391.985	308.56	311.361
CDIPT	2711.03	-0.219029	0.0710241	-3.08386	0.00204331	0.0430907	2516.45	2766.32	2326.82	2644.42	2765.44	2288.76	2550.79	2582.27	2108.58	2950.05	2577.87	2596.52	3170.21	3060.74	3328.52	2990.61	3020.14	2554.03
TOP2A	3631.44	0.970273	0.314836	3.08184	0.00205727	0.0433251	5066.82	6203.87	6904.1	6086.18	3497.06	3401.67	2613.72	4316.57	5187.05	1108.97	1948.44	4832.56	528.857	2692.29	3275.09	1315.45	2594.19	3792.95
CCDC138	87.6476	0.521391	0.169208	3.08136	0.00206056	0.0433344	99.1447	92.3432	127.571	92.935	125.771	82.647	78.8812	89.5187	140.389	65.7863	47.7559	101.007	53.6663	67.6941	72.7546	58.7977	85.1916	95.8035
ZWILCH	622.987	0.630447	0.20469	3.08002	0.00206988	0.0434106	727.931	683.141	1163.41	712.854	698.645	603.887	648.776	649.256	924.915	343.029	425.983	861.799	274.186	415.835	488.82	325.117	544.395	721.792
CRADD	336.609	-0.216059	0.0701434	-3.08025	0.00206827	0.0434106	332.657	265.114	348.574	302.039	304.459	267.664	332.365	297.084	354.184	353.367	396.374	359.546	360.052	381.021	343.311	340.104	379.206	341.844
COPS3	2088.78	0.277469	0.0901309	3.07851	0.00208038	0.0435706	2350.77	2134.81	2611.61	1985.43	2319.1	2422.12	1995.96	2069.75	2711.43	1645.6	1872.99	2332.42	1800.26	1613.05	1657.44	1917.27	2221.21	1936.76
RP11-923I11.7	17.3968	-1.02124	0.33197	-3.0763	0.0020959	0.0437936	18.2635	7.9435	13.4758	15.8412	15.338	5.63502	5.31783	7.86977	13.7636	6.57863	25.7882	21.3133	12.6848	17.4071	38.6509	29.9753	31.1676	26.1282
HIST1H2AH	2763.65	1.04191	0.338704	3.07617	0.00209678	0.0437936	7407.15	4273.6	6508.81	2053.02	2847.5	2608.08	2522.43	2219.28	3043.59	656.924	882.53	3117.3	496.657	2103.35	2595.29	2207.8	2225.37	1977.04
VIT	266.537	-1.86782	0.607338	-3.07543	0.00210198	0.0438422	198.289	7.9435	45.8177	406.591	40.6456	246.063	26.5892	12.7884	47.7138	251.868	350.529	263.173	656.68	376.186	190.981	501.51	871.655	302.652
HCFC1R1	594.96	-0.464917	0.151233	-3.07418	0.0021108	0.0438553	656.181	581.861	557.898	299.927	526.86	414.174	654.094	411.196	397.31	756.543	477.559	808.052	664.486	666.304	836.677	689.432	569.329	741.389
PNP	1822.36	0.751747	0.244573	3.07371	0.00211413	0.0438553	2542.54	3288.61	2007.89	1193.37	2652.7	2418.36	1109.65	3142.01	2225.12	1081.72	1533.92	1688.38	546.42	2114.96	1730.19	1406.53	855.032	1265.04
ITGA9	35.6099	-1.44243	0.469229	-3.07404	0.00211183	0.0438553	10.4363	9.92937	11.679	24.2898	7.66899	28.1751	42.5427	28.5279	9.17574	79.8834	161.415	37.9933	36.1028	21.2753	76.1649	19.5992	18.7006	17.4188
MFHAS1	481.855	0.320308	0.104195	3.07411	0.00211129	0.0438553	469.633	570.939	547.118	370.684	572.107	564.441	442.267	663.028	614.775	357.126	438.399	458.699	451.772	425.506	414.928	382.762	488.293	440.914
SHE	21.1041	-2.3035	0.749599	-3.07298	0.00211933	0.0439032	5.21814	0.992937	1.79677	6.33648	3.0676	1.87834	41.6564	1.96744	0.917574	78.9436	106.973	15.7533	2.92725	26.1106	51.1556	6.91738	21.8174	5.44338
PSMD5	1575.71	0.163107	0.0531168	3.07073	0.00213535	0.0441751	1650.24	1546	1733.89	1550.32	1698.68	1793.82	1634.35	1644.78	1730.54	1419.11	1598.87	1544.75	1577.79	1418.68	1276.62	1478.01	1644.61	1421.81
CTSK	2342.93	-0.575676	0.187852	-3.06452	0.0021802	0.0450225	1510.65	3008.6	1880.32	1072.98	2624.33	1783.48	2074.84	1373.28	1604.84	2815.66	2629.44	2882.86	3523.44	3926.26	3179.6	2318.47	2047.71	1916.07
NPTX1	34.8357	1.29405	0.422308	3.06424	0.00218223	0.0450225	9.13175	67.5197	20.6629	49.6357	98.1631	65.7419	15.9535	67.8768	50.4666	14.0971	24.8331	40.7733	12.6848	11.6047	6.82074	40.3514	17.6617	13.0641
EDA2R	372.662	-0.407184	0.132903	-3.06376	0.00218573	0.0450336	212.639	273.058	294.671	412.927	283.753	427.322	358.954	303.97	315.645	437.949	437.444	416.073	590.329	381.988	364.91	458.853	355.311	382.125
SNX18	1499.25	-0.629028	0.205393	-3.06255	0.00219461	0.0451555	918.393	1129.96	943.306	1327.49	1194.06	1246.28	1570.53	1022.09	1245.15	2713.22	2008.61	1165.74	3344.87	1174.01	1463.05	1064.12	1520.98	1934.58
ZDHHC1	215.705	-0.394721	0.128913	-3.06192	0.00219922	0.0451894	243.948	182.7	151.827	176.365	219.333	174.686	210.941	182.972	135.801	294.159	209.171	212.206	303.458	229.193	309.207	217.897	229.602	199.228
C19orf71	85.1115	-0.503554	0.164483	-3.06143	0.00220282	0.0452022	74.3585	82.4138	55.7	99.2715	56.7505	87.3428	70.0182	68.8605	39.4557	93.9805	76.4095	80.6199	79.0358	106.377	112.542	122.207	109.087	117.577
RPS6KA1	75.2265	0.827499	0.27035	3.06085	0.00220713	0.0452298	170.894	101.28	132.961	49.6357	96.6293	74.1945	96.6073	64.9256	78.9114	47.9301	42.9803	47.2599	22.4423	39.6494	64.797	56.4919	115.32	51.1678
JDP2	3085.91	-0.38666	0.12646	-3.05758	0.0022313	0.0456637	2744.74	2671.99	2400.49	2443.77	3072.2	2967.78	3258.95	1899.57	2613.25	3644.56	3878.74	2555.74	4924.61	2930.19	4098.13	3170.46	3012.87	3258.41
NPDC1	1149.57	-0.358947	0.117531	-3.05406	0.00225767	0.0460918	1232.79	1309.68	783.393	940.967	1139.61	810.504	1116.75	971.917	760.669	1110.85	1035.35	1280.65	1298.72	1274.58	1539.21	1277.41	1422.28	1386.97
HMMR	485.744	0.947081	0.310155	3.05358	0.0022613	0.0460918	658.791	665.268	973.851	646.321	597.414	477.099	401.497	558.754	778.103	156.947	233.049	694.072	66.351	260.139	328.532	295.141	352.194	599.861
PARPBP	264.305	0.5826	0.190791	3.0536	0.00226112	0.0460918	380.924	300.86	489.621	295.702	273.783	262.968	231.326	285.279	332.162	145.67	165.236	300.24	107.333	218.555	206.896	210.98	246.224	303.741
BUB1B	958.421	0.933808	0.306217	3.0495	0.00229222	0.046633	1461.08	1528.13	1838.1	1147.96	1059.85	1103.53	708.158	1111.61	1365.35	236.831	486.155	1190.76	118.066	792.021	776.428	679.056	813.476	835.015
SGSH	657.958	-0.250663	0.082215	-3.04887	0.00229704	0.046633	613.132	664.275	504.893	693.844	671.037	574.772	565.463	613.842	507.418	688.877	750.723	584.726	812.8	672.106	783.248	721.713	757.374	663.004
MAGED1	3881.7	-0.300093	0.0984259	-3.04892	0.00229667	0.046633	4323.23	3683.8	2598.13	3619.18	2924.19	3690.94	4217.04	3550.25	2711.43	4552.42	4199.66	4201.5	4532.36	4153.52	4578.99	4302.61	3679.86	4351.44
MTRR	712.043	0.264575	0.0868875	3.04503	0.00232655	0.0471691	640.527	827.117	825.618	830.078	713.216	803.93	697.523	718.117	937.761	657.863	736.396	597.699	727.91	551.224	595.678	553.39	694	708.728
PAPPA2	243.079	1.45373	0.477518	3.04435	0.00233182	0.0472132	41.7451	759.597	240.768	154.188	491.582	155.902	85.9717	999.461	276.19	138.151	319.965	80.6199	179.538	118.948	126.184	72.6325	89.3473	44.6357
LARP1B	411.343	0.288775	0.0950153	3.03925	0.00237172	0.0472667	399.188	415.048	518.369	431.936	414.892	466.768	410.36	500.714	514.759	422.912	429.803	321.553	457.627	341.372	334.216	298.6	365.7	360.352
RP11-54O7.3	388.735	-0.713824	0.234574	-3.04307	0.00234181	0.0472667	241.339	418.027	353.066	172.141	276.084	306.17	506.081	99.3559	277.107	452.986	558.744	551.366	268.331	471.925	575.216	587.977	442.581	438.737
ISCU	2009.57	-0.290183	0.0954581	-3.0399	0.0023666	0.0472667	1562.83	1692.96	1708.73	1931.57	1739.33	2036.12	2078.39	1697.9	1825.05	2699.12	2530.11	1902.44	2666.73	1748.44	1866.61	2087.89	2233.68	2164.29
USP31	420.903	0.380118	0.125045	3.03986	0.00236688	0.0472667	401.797	517.32	516.572	347.45	519.191	467.707	428.972	369.879	713.873	291.34	381.092	416.999	362.979	361.68	368.32	340.104	359.467	411.52
MARCH8	184.086	-0.264989	0.0871748	-3.03974	0.00236783	0.0472667	152.631	171.778	147.335	163.692	197.093	157.781	179.92	161.33	171.586	219.914	204.395	169.58	209.786	233.061	196.665	220.203	188.045	168.745
TBC1D31	235.75	0.320354	0.105279	3.04292	0.00234295	0.0472667	271.343	263.128	267.719	258.739	229.303	249.819	242.848	215.435	358.771	186.081	212.036	268.733	171.732	210.819	212.58	202.91	223.368	198.139
CDCA4	909.337	0.584413	0.19219	3.0408	0.00235949	0.0472667	1202.78	1436.78	1309.85	882.882	1140.38	920.387	835.786	1192.27	897.387	401.297	466.098	908.132	397.13	786.219	851.456	979.962	864.383	894.892
ZNF540	10.4807	-0.842829	0.27728	-3.03964	0.00236864	0.0472667	7.82721	5.95762	7.1871	7.39255	6.90209	7.51336	9.74936	5.90233	9.17574	15.9767	16.237	12.0466	20.4908	7.73647	10.2311	13.8348	11.4281	13.0641
ZDHHC13	444.305	0.303172	0.0996614	3.04202	0.00234999	0.0472667	508.769	533.207	542.626	367.516	514.589	565.381	437.835	467.268	479.891	429.491	419.297	337.306	410.791	374.252	292.155	412.737	438.425	465.954
EPHX2	23.1741	-1.24991	0.411001	-3.04114	0.00235686	0.0472667	5.21814	6.95056	23.3581	12.673	21.4732	17.8442	15.9535	14.7558	4.58787	69.5456	21.0126	19.46	53.6663	15.4729	40.9244	43.8101	23.8952	6.53206
CHEK2	285.395	0.358876	0.117994	3.04147	0.00235426	0.0472667	279.171	289.938	331.505	291.478	319.797	370.972	259.688	457.431	285.365	215.215	231.139	272.44	211.738	292.052	242.136	317.046	233.757	236.243
RPS27L	4137.06	-0.381924	0.125648	-3.03963	0.00236867	0.0472667	3805.33	2614.4	3726.51	4137.72	3130.48	4124.84	4805.55	3548.28	2441.66	5363.47	4549.23	4230.23	5741.32	4345	3745.72	4344.11	5001.37	4811.95
DTNBP1	112.814	0.421029	0.138598	3.03778	0.00238332	0.0474358	135.672	148.941	142.844	135.178	122.704	102.37	95.721	148.542	129.378	78.9436	67.8134	95.4465	78.06	93.8047	137.552	117.595	95.5808	104.513
KNTC1	718.374	0.585556	0.192889	3.03572	0.00239964	0.0476984	834.903	898.608	1278.4	783.611	689.442	738.188	705.499	730.905	1100.17	395.658	498.572	963.732	373.712	481.595	574.079	410.431	608.808	864.409
CENPN	1197.03	0.580362	0.191251	3.03456	0.00240887	0.0478193	1515.87	1497.35	1946.8	1289.47	1424.13	1243.46	1145.99	1262.11	1585.57	485.879	813.761	1267.68	462.506	1000.91	920.8	1192.09	1291.38	1200.81
OLA1	1197.7	0.292398	0.0964402	3.03191	0.00243012	0.0481784	1188.43	1263.02	1334.1	1294.75	1316	1376.82	1122.06	1358.52	1614.93	1206.71	1066.87	1352.93	1115.28	836.506	906.022	906.176	1180.21	1119.16
MRE11A	256.688	0.440554	0.145537	3.02709	0.00246918	0.048889	268.734	261.142	343.184	273.525	321.331	279.873	227.781	259.703	424.837	192.66	219.677	296.533	252.719	164.4	217.127	149.876	199.473	267.814
SIPA1L3	1280.76	0.528212	0.17455	3.02614	0.00247698	0.0489429	1483.26	2124.89	1765.33	1422.54	1596.68	1222.8	1060.91	1729.38	1206.61	577.04	899.722	1011.92	862.563	886.793	1694.95	1227.83	1141.77	1138.76
HIST1H2AI	2269.05	1.15065	0.380259	3.02598	0.00247832	0.0489429	6526.59	3450.46	5545.74	1533.43	2583.68	2039.88	1935.69	1938.92	2604.99	409.755	644.705	2719.76	270.283	1685.58	2140.58	1795.06	1683.05	1334.72
EIF2S3L	18.3753	1.62067	0.53591	3.02414	0.00249344	0.0491776	13.0454	98.3008	17.0694	5.2804	6.90209	6.57419	9.74936	68.8605	23.8569	10.3379	8.59607	7.41332	9.75751	6.76941	12.5047	4.61158	13.506	7.62074
HIST1H1C	11407.3	0.516152	0.170792	3.02211	0.00251023	0.0494447	23061.6	12159.5	16480	9178.38	12465.9	12238.3	11674.4	10384.2	13196.5	8306.94	6783.25	11461.9	6671.21	9839.83	13343.6	9884.93	8931.61	9270.08
C4orf21	170.246	0.523979	0.173407	3.02167	0.00251388	0.0494526	202.203	164.828	260.532	182.702	171.785	180.321	163.08	207.565	274.355	109.017	129.896	205.72	93.6721	113.146	134.141	108.372	147.527	215.558
LINC00094	879.142	-0.260403	0.0862019	-3.02085	0.00252063	0.0495214	748.803	872.792	698.945	955.752	783.004	719.404	941.257	804.684	675.334	1068.56	895.901	894.232	996.241	964.158	1102.69	1029.54	841.526	831.749
XRCC5	10546.5	0.264735	0.0876512	3.02032	0.00252508	0.0495449	11293.4	11133.8	12619.6	10090.8	10944.4	11873.9	10149.1	11332.5	14166.4	9553.12	9267.52	12594.3	8563.19	9814.68	7857.49	9011.04	9882.22	9689.22
LSAMP	124.841	-1.31297	0.434781	-3.01985	0.00252902	0.0495584	37.8315	18.8658	167.1	80.262	63.6526	12.2092	70.9045	56.0721	137.636	255.627	314.234	98.2265	260.525	155.697	78.4385	151.029	38.4401	250.396
FAM129A	2361.87	0.694802	0.23024	3.01773	0.00254678	0.0498423	1535.44	4095.87	2594.54	3255.89	3220.21	2763.98	1722.98	3007.24	4082.29	2213.24	1548.25	1021.19	3348.78	1350.98	1908.67	1330.44	1260.21	2253.56

## Sheet: FC (Young vs Old)
Gene	baseMean	log2FoldChange	lfcSE	stat	pvalue	padj	FC_Total_01	FC_Total_02	FC_Total_03	FC_Total_04	FC_Total_05	FC_Total_06	FC_Total_07	FC_Total_08	FC_Total_09	FC_Total_10	FC_Total_11	FC_Total_12	FC_Total_13	FC_Total_14	FC_Total_15	FC_Total_16	FC_Total_17	FC_Total_18
ARHGAP10	1453.29	2.10443	0.101867	20.6587	8.15264022034919e-95	1.41293407658872e-90	2975.12	2063.51	2392.6	2144.3	2560.19	2148.31	2712.52	2321.83	1908.08	625.962	516.548	696.267	575.46	507.762	516.942	542.897	505.548	445.377
SOX4	373.699	1.87331	0.112447	16.6594	2.58546585458104e-62	2.2404354362872e-58	587.627	613.545	634.248	494.062	566.745	679.957	498.831	600.094	609.847	217.684	164.091	150.919	180.136	176.573	119.457	150.805	116.295	165.666
EXPH5	967.833	1.95995	0.15318	12.7951	1.74667079541548e-37	1.00905171851152e-33	2245.88	1692.63	1010.75	872.17	1695.05	1732.34	1794.55	1562.55	1252.96	452.782	411.685	346.282	476.142	389.741	392.2	371.292	354.652	367.346
PENK	177.26	2.71833	0.218916	12.4172	2.10725564542049e-35	9.13021189769564e-32	393.16	318.389	133.597	277.28	386.464	399.975	212.159	292.192	356.668	59.0165	41.7511	44.4425	54.5275	63.1271	47.5714	55.1217	19.2223	36.0143
LGR6	51.2911	3.57566	0.297139	12.0337	2.36457813787829e-33	8.19610074151374e-30	58.1285	38.723	157.887	107.551	130.548	90.661	94.1777	85.8773	87.781	4.83742	4.85478	8.33298	6.81594	9.14886	13.7428	5.20016	5.7667	13.2053
OPRM1	261.359	-2.1922	0.189366	-11.5765	5.41935455718723e-31	1.56538056384353e-27	78.2093	134.24	53.9786	86.5448	92.2126	119.104	61.0603	105.776	110.881	326.042	691.32	443.5	363.192	397.975	353.085	513.776	292.18	481.392
SLC24A3	590.181	1.18823	0.104555	11.3646	6.27260510954863e-30	1.55300741647982e-26	730.306	770.158	862.307	820.916	930.415	985.716	653.034	843.064	788.181	389.896	341.776	430.537	341.771	439.145	368.943	315.13	261.424	350.54
RGS8	217.639	1.63441	0.144978	11.2735	1.77366071541741e-29	3.84241423236238e-26	289.586	339.042	264.495	313.41	396.825	376.865	294.952	338.273	350.2	126.74	119.427	117.588	96.3969	158.275	90.9142	75.9224	65.356	103.241
DMKN	73.3149	-2.08027	0.184741	-11.2605	2.05703233001154e-29	3.9611585901589e-26	33.8202	21.5128	25.6398	39.4913	37.2995	17.7767	34.1524	19.8984	23.1003	109.326	119.427	164.808	156.767	104.297	116.286	112.324	91.3061	92.4368
TNNT2	268.981	-2.03959	0.182803	-11.1573	6.59280370661462e-29	1.14259881039338e-25	143.736	89.4933	82.3173	156.285	107.754	63.1071	94.1777	74.3572	134.906	320.237	515.577	418.501	586.171	399.805	513.771	464.895	291.218	385.353
ZNF521	946.227	0.928467	0.0861475	10.7776	4.38998670479882e-27	6.91662359826076e-24	1484.92	1160.83	1402.09	1103.24	1083.76	1242.59	1169.46	1437.92	1082.02	728.515	560.241	557.384	632.909	677.93	663.885	647.94	702.577	693.876
CBLN1	131.317	1.47919	0.14009	10.5589	4.62113781017222e-26	6.67407828234123e-23	168.044	252.991	172.731	169.729	169.92	162.656	182.146	256.585	204.206	56.114	86.415	62.0344	62.3172	69.5313	76.1142	92.5629	54.7837	64.8258
BRINP3	1269.74	1.29921	0.123648	10.5073	7.99506277238123e-26	1.06586486852415e-22	2648.55	1856.12	1391.3	1399	1480.58	1823.89	1784.2	2089.33	1777.8	647.247	716.565	665.712	900.678	790.461	732.599	741.543	591.087	818.726
LUZP2	1396	1.40097	0.134474	10.4181	2.04998219666601e-25	2.53773153217276e-22	2312.46	2028.23	2781.25	1476.3	1730.28	2310.97	1815.25	1879.88	1893.3	924.914	707.826	781.448	745.859	974.353	748.457	852.827	487.286	677.07
VAMP1	1433.22	-1.39736	0.135476	-10.3145	6.06181152280319e-25	6.56607846885638e-22	1137.21	633.337	495.253	849.484	862.032	696.845	769.98	722.626	930.479	1691.16	1897.25	2770.25	2365.13	1973.41	2013.86	1960.46	2061.6	1967.58
PTPRJ	2300.13	0.604052	0.0585459	10.3176	5.86901977370388e-25	6.56607846885638e-22	2727.81	3016.96	2902.7	2318.23	2846.16	3050.47	2680.44	2817.2	2614.95	1916.58	1920.55	1727.7	1904.57	1898.39	1672.4	1699.41	1860.72	1827.13
PDE7B	1306.96	1.16021	0.113791	10.196	2.0654524443221e-24	2.10566801838508e-21	1825.24	1650.46	1902.74	1250.28	2040.07	1772.33	1971.52	2254.8	1585.6	790.434	785.503	849.964	915.283	825.227	749.514	783.145	576.67	996.397
CHI3L1	286.139	-1.66594	0.16355	-10.1861	2.28650580249266e-24	2.20152400350002e-21	109.916	105.843	159.237	169.729	147.126	107.549	135.574	136.147	163.55	301.855	325.27	381.465	448.878	373.273	594.114	387.932	680.471	422.568
C6orf141	76.1989	3.07171	0.304458	10.0891	6.17283251880574e-24	5.63059791491697e-21	126.826	160.055	47.2312	126.036	144.017	162.656	198.705	148.714	111.805	21.2846	7.76764	13.8883	13.6319	39.3401	20.0857	6.2402	7.68894	15.6062
OLFM1	17277.6	1.32766	0.132039	10.0551	8.72345146834362e-24	7.55930686989317e-21	25265.8	25069.3	23974.6	20575.8	24363.8	28312	21707.4	27967.7	25155.3	8341.64	8787.14	10970.8	12800.3	10574.3	11158.1	8567.79	5468.76	11936.4
PRKG2	536.535	1.35993	0.136558	9.95861	2.31284643953416e-23	1.90875912588412e-20	814.856	777.042	769.194	550.358	788.469	859.501	1027.68	734.147	628.327	357.001	287.403	320.357	315.481	304.657	291.771	301.609	167.234	362.544
PIK3C2G	87.8987	2.16283	0.21759	9.93993	2.79017539899809e-23	2.198024083638e-20	186.011	144.566	51.2796	94.9473	208.255	144.88	176.971	129.863	156.158	29.992	33.0125	36.1096	24.3426	23.787	35.9428	36.4011	38.4447	31.2124
SNORD116-20	927.724	-1.12229	0.115571	-9.71087	2.71018849955933e-22	2.04218595155925e-19	584.456	619.569	688.227	677.234	443.449	467.526	787.574	541.446	448.145	1154.21	1425.36	1404.57	1203.5	1162.82	1356.31	1299	1070.68	1364.94
AQP1	821.139	-3.636	0.37679	-9.64994	4.918534856355e-22	3.55179698314536e-19	95.1194	100.68	103.909	231.066	70.4546	63.996	99.3523	107.87	227.307	1572.16	1335.06	1016.62	335.928	1152.76	1059.26	1061.87	5237.13	909.962
FAM83F	34.0439	2.34269	0.244463	9.58301	9.42567823931365e-22	6.53425718262179e-19	77.1524	41.3046	48.5807	44.5328	63.2019	58.663	84.8634	39.7968	54.5166	10.6423	13.5934	8.33298	11.6845	10.0637	9.51428	10.4003	21.1446	4.80191
DOK5	525.923	1.11799	0.116765	9.57467	1.02183380634548e-21	6.81130834529748e-19	755.671	789.09	603.21	611.696	783.289	813.282	650.965	704.823	767.853	364.741	293.228	362.022	368.061	373.273	379.514	315.13	192.223	338.535
KLHL23	1507.76	0.930281	0.0975139	9.53998	1.4285792249222e-21	9.1698913137506e-19	2224.74	2334.57	1578.87	1450.26	1851.5	2203.42	2182.65	2114.47	1858.19	1038.11	1209.81	931.442	1044.79	1107.01	941.914	1100.35	939.972	1027.61
RP11-168O16.1	42.3172	2.00073	0.210451	9.50687	1.96483488400975e-21	1.21616262052761e-18	65.5267	78.3066	47.2312	44.5328	71.4907	78.2173	66.2349	96.3502	61.9087	19.3497	12.6224	19.4436	22.3952	25.6168	13.7428	10.4003	11.5334	16.8067
FER1L4	35.5267	-1.94154	0.209547	-9.26543	1.94288002463778e-20	1.16110530024129e-17	10.5688	10.3261	14.8441	22.6865	17.6136	7.9995	15.5238	20.9457	12.0121	54.1791	68.9378	56.4791	76.9227	54.8932	56.0285	43.6814	53.8226	42.0167
C1orf95	4386.82	1.32704	0.143433	9.252	2.20337392227989e-20	1.27288911490109e-17	5061.41	6892.7	4319.63	5594.33	7662.97	7007.56	7388.29	5919.25	6611.29	2563.83	2348.74	2473.04	2525.79	3008.14	3049.85	1998.94	1458.98	3078.03
MYO16	1087.15	1.13397	0.123145	9.20844	3.30889523619018e-20	1.84988591414232e-17	1346.47	1938.73	972.963	1333.46	1499.23	1817.66	1541	1442.11	1549.57	737.222	647.627	675.897	811.097	724.59	657.542	673.941	466.142	733.492
C8orf34	513.351	1.4897	0.161954	9.1983	3.63669278101458e-20	1.96961008086762e-17	1004.04	860.512	365.705	598.252	668.282	847.947	713.06	830.497	924.934	280.57	300.025	294.432	266.795	282.7	252.657	322.41	173.001	254.501
ITGA2B	44.831	-1.97717	0.216211	-9.14464	5.98292106558986e-20	3.14212136326478e-17	16.9101	12.9077	31.0377	23.5268	33.1551	10.666	15.5238	10.4728	11.0881	72.5613	63.1121	65.7379	87.6335	66.7867	76.1142	54.0817	78.8116	76.8306
GFAP	40217.5	-2.19974	0.241715	-9.10056	8.98660584714404e-20	4.58079017461333e-17	9334.39	7162.04	25801.7	24409.8	11698.6	12961.9	15200.9	8495.57	14346.2	52544	103773	54748.6	66337.6	37211.2	70806.3	67424.3	88082.5	53576.1
GPR26	2595.54	2.53078	0.279758	9.04633	1.47847590888895e-19	7.32099027912983e-17	5477.82	4978.06	866.356	1789.71	5241.61	7472.42	5412.63	4782.95	3806	551.466	829.196	801.818	883.151	989.907	919.714	626.1	475.753	815.125
VWA3A	291.983	-1.93659	0.214197	-9.04119	1.5496997189504e-19	7.43006271195977e-17	165.931	97.2379	148.441	163.847	127.44	56.8853	172.832	87.9719	69.3008	550.498	404.888	281.469	634.856	422.677	562.4	399.373	531.498	378.151
RP11-193H5.1	79.2482	3.3397	0.369491	9.03865	1.58624615049629e-19	7.43006271195977e-17	236.742	169.521	28.3387	83.1839	171.992	190.21	190.425	102.634	125.665	13.5448	15.5353	7.40709	34.0797	22.8721	13.7428	5.20016	10.5723	4.80191
TMEM215	118.5	3.08019	0.344211	8.94855	3.60168996486661e-19	1.64265496792377e-16	159.589	236.641	26.9893	100.829	263.168	415.974	224.578	230.403	249.483	21.2846	47.5768	32.406	17.5267	31.1061	19.0286	21.8407	15.3779	19.2076
U95743.1	31.1067	1.81778	0.204175	8.90304	5.43394556991826e-19	2.41476181210906e-16	50.7304	61.0964	29.6882	44.5328	54.9131	47.997	39.327	49.2224	58.2127	14.5123	18.4481	11.1106	10.7108	18.2977	8.45714	11.4404	14.4168	16.8067
THSD7A	2116.72	1.03007	0.116024	8.87811	6.80053654330942e-19	2.93945459702497e-16	2925.45	3119.36	2568.03	2316.55	3126.94	2980.26	3596.35	2666.39	2278.61	1632.14	1492.36	1779.55	1261.92	1579.09	1332	1064.99	1126.43	1254.5
GSG1L	297.934	1.3974	0.157442	8.87563	6.95387678022178e-19	2.93945459702497e-16	476.654	468.119	192.973	355.422	503.543	581.297	410.863	430.434	466.625	155.765	168.946	171.289	164.556	147.297	216.714	158.085	144.168	150.06
LRRN1	1277.55	0.836304	0.094468	8.85277	8.53725670273533e-19	3.52283799797871e-16	1342.24	1918.08	1593.72	1382.2	1850.47	1804.33	1798.69	1564.64	1484.88	1017.79	954.449	875.889	918.204	967.034	936.628	950.59	661.248	974.788
NEK2	92.0242	2.31317	0.262768	8.80307	1.331272423862e-18	5.36564706464009e-16	206.092	184.15	37.785	91.5863	168.884	211.542	165.587	181.18	132.133	39.6668	34.9544	22.2213	26.2901	32.9359	41.2285	37.4412	25.9502	16.8067
APLNR	490.303	-2.49893	0.284229	-8.79198	1.46950578503683e-18	5.78818290010756e-16	138.452	83.4697	188.925	248.711	150.234	117.326	182.146	75.4045	142.298	684.978	877.744	711.081	908.467	411.699	559.228	687.462	2159.63	498.198
NEURL1B	961.056	1.49604	0.170973	8.75012	2.13135227370276e-18	8.20854805678722e-16	1142.49	1382.84	933.829	877.212	1946.83	1643.45	2187.82	1354.14	1301.93	476.969	657.337	562.013	401.167	475.741	485.228	433.694	403.669	632.652
SOX11	225.818	1.00472	0.11496	8.73969	2.33752432103721e-18	8.72828129599493e-16	266.334	293.435	373.801	280.641	322.226	299.537	208.019	368.644	301.227	181.887	139.818	127.772	127.555	155.531	171.257	154.965	152.818	139.255
CIDECP	343.593	0.861088	0.0985421	8.73827	2.36702568179425e-18	8.72828129599493e-16	374.136	392.393	472.312	510.026	470.388	413.307	490.552	451.38	414.881	231.229	234	199.991	325.218	271.721	233.628	205.926	245.085	248.499
B3GALT5	159.991	-1.08804	0.125807	-8.64845	5.2202569075931e-18	1.88483900969783e-15	104.631	94.6563	140.344	120.154	94.2848	85.328	76.5841	117.296	90.553	183.822	258.274	195.362	202.531	222.317	182.886	234.007	273.918	202.881
AC007620.3	173.857	1.09007	0.126324	8.62915	6.18083611998692e-18	2.18612389378558e-15	292.756	262.456	245.602	147.882	237.266	261.317	198.705	261.821	221.763	119	112.631	95.3663	96.3969	115.276	96.1999	137.284	112.451	115.246
SLC26A11	257.025	-1.20514	0.139892	-8.61478	7.00763718508706e-18	2.42898720109488e-15	102.518	153.171	203.769	205.859	165.775	131.547	158.343	113.107	166.322	290.245	446.639	333.319	423.562	378.763	401.714	317.21	339.274	295.318
LINC00943	130.188	2.65747	0.308804	8.60568	7.58625644682999e-18	2.57798844078452e-15	149.02	166.939	601.861	193.255	234.158	151.102	168.692	226.213	132.133	44.5042	34.9544	30.5543	40.8956	64.9569	26.4286	20.8007	12.4945	44.4177
B4GALT2	1251.2	1.39952	0.162985	8.5868	8.9425225528286e-18	2.98043958390524e-15	1332.73	1597.97	1372.4	1428.41	2714.57	2496.73	1652.77	1963.66	1771.33	615.32	599.079	780.522	875.361	771.249	768.542	486.735	481.52	812.724
RIMS1	9985.33	0.952206	0.111086	8.57178	1.01898973731683e-17	3.33209644102603e-15	13797.6	13646	17296.1	12607	12231.1	12268.6	10004.6	13016.7	13626.4	7211.62	6392.77	6294.18	7895.78	6896.41	7288.99	7595.36	4432.67	7234.08
PVRL3	2485.52	1.54706	0.180539	8.56914	1.04262814894981e-17	3.34625712026837e-15	4518.17	4834.36	1554.58	2346.79	3759.99	4931.25	4691.29	3636.17	3059.4	1465.74	1201.07	1331.42	1299.9	1316.52	1305.57	1325	930.361	1231.69
LYPLA1	504.51	0.867819	0.101487	8.55099	1.22033252932512e-17	3.84537873922432e-15	736.647	675.502	703.071	451.21	567.781	734.176	580.59	727.863	691.16	375.384	388.382	386.095	366.113	376.933	333	367.132	281.607	338.535
LINC00643	915.706	1.8101	0.212016	8.53754	1.37108052168484e-17	4.24324937880714e-15	1801.98	1721.88	580.269	842.762	1622.53	1779.44	1673.47	1652.62	1150.39	440.205	499.071	380.539	483.932	547.102	386.914	352.571	205.679	361.344
ZNF229	332.987	0.997652	0.116969	8.52921	1.4734997842406e-17	4.48021487029367e-15	525.271	525.773	492.554	352.901	375.067	429.306	377.746	492.224	424.121	221.554	236.913	176.844	203.504	224.147	195.571	261.048	293.141	186.074
SLC2A3P2	62.209	-1.66464	0.195441	-8.51736	1.63227257019724e-17	4.79473151086244e-15	22.1945	24.0943	41.8334	45.373	25.9024	37.331	31.0476	27.2294	13.8602	101.586	64.083	89.811	77.8965	120.765	116.286	84.2426	89.3839	106.843
KLHL14	249.625	2.36532	0.277656	8.51888	1.61109080297275e-17	4.79473151086244e-15	571.773	382.928	165.984	241.149	393.717	717.288	314.616	460.805	513.75	85.1386	56.3154	81.478	102.239	80.51	111	67.6021	22.1057	124.85
SNX3	3441.17	0.969699	0.113947	8.51007	1.73833566389858e-17	5.02118256517104e-15	5793.83	4988.39	3005.26	3551.7	4390.98	5181.01	4634.37	4841.6	4616.36	2598.66	2364.28	2611.93	2432.32	2442.75	2154.46	2392.08	1807.86	2133.25
SLC10A4	81.4259	1.4424	0.169819	8.49374	2.00095649420733e-17	5.59331887114632e-15	131.053	105.843	95.8119	85.7046	139.873	133.325	105.562	152.904	121.969	56.114	47.5768	49.9979	57.4486	46.6592	45.4571	26.0008	25.9502	38.4153
PDGFRA	2766.01	1.65351	0.194638	8.49529	1.97431819333605e-17	5.59331887114632e-15	3041.71	3389.56	8332.94	5062.45	4025.23	3481.56	2943.31	3865.53	3638.75	1887.56	976.781	1191.62	1140.21	1703.52	1081.46	1135.72	1688.68	1201.68
NREP	2827.57	1.45123	0.17097	8.48824	2.09783408395513e-17	5.77104166809943e-15	6055.94	4725.07	2022.85	3304.67	3469.89	4047.75	4041.36	4869.87	4729.09	1558.62	1427.3	1474.94	1875.36	1645.88	1760.14	1411.32	892.878	1583.43
AOX3P	128.204	-3.89944	0.459925	-8.47843	2.28254113695228e-17	6.18105006945624e-15	12.6826	13.7682	35.0861	26.0475	5.18048	7.9995	3.10476	15.7093	25.8723	466.327	120.398	127.772	38.9482	261.657	251.6	127.924	648.754	118.847
DCAF7	2927.13	0.542309	0.0641556	8.45304	2.83815837132701e-17	7.56740349745667e-15	3170.65	3541.01	3308.89	3070.24	3267.85	4102.85	3276.56	3931.51	3567.6	2569.64	2275.92	2414.71	2125.6	2454.64	2440.94	2394.16	2419.13	2356.54
NPR3	88.4212	1.69533	0.20142	8.41691	3.86555590999461e-17	1.01505984054722e-14	180.727	98.0984	134.946	118.474	154.378	116.437	158.343	125.674	130.285	46.4392	52.4316	75.9227	37.0008	41.1699	45.4571	27.0409	21.1446	27.611
RP11-317P15.5	126.014	1.62507	0.193463	8.39991	4.4683719544579e-17	1.15584110959269e-14	160.646	216.849	130.898	120.995	248.663	210.653	179.041	218.883	226.383	57.0815	81.5602	73.145	46.7379	91.4886	50.7428	32.241	49.017	73.2292
SMARCA2	8653.91	0.492531	0.0590341	8.34315	7.23353314459508e-17	1.83818840638425e-14	10262.3	10716.8	8462.49	10000.6	9726.87	11175.3	10293.3	10422.6	9988.55	6876.87	7334.6	7443.2	7768.22	7589.89	7266.79	7251.11	6106.94	7084.02
SLC16A2	699.386	0.851219	0.102043	8.34177	7.31838901624334e-17	1.83818840638425e-14	885.667	1106.62	765.146	648.666	865.141	1028.38	1052.51	967.691	778.017	494.384	443.727	493.497	490.748	527.889	540.2	516.896	431.542	552.22
ADRA1D	138.712	2.7217	0.32797	8.29862	1.05327427022635e-16	2.60775662532755e-14	184.954	228.896	41.8334	120.995	317.046	474.637	335.314	253.443	210.674	37.7319	43.693	36.1096	37.0008	41.1699	54.9714	26.0008	11.5334	40.8163
LINC00882	593.02	-0.708586	0.0858001	-8.25857	1.47432161188046e-16	3.59879828950707e-14	541.124	440.582	445.323	460.452	429.98	335.09	507.111	460.805	432.437	795.271	742.781	663.861	694.252	639.505	824.571	704.102	756.399	800.719
MN1	474.981	1.27084	0.153994	8.25252	1.55085741060493e-16	3.73304302544361e-14	458.687	595.474	524.941	600.772	691.076	987.493	931.428	532.021	721.652	289.278	271.867	309.246	355.403	236.041	263.228	223.607	224.901	332.532
CTA-929C8.8	61.8843	2.0374	0.247047	8.24703	1.62381438361525e-16	3.85511329896382e-14	101.461	56.7938	68.8227	111.752	111.898	87.9945	127.295	91.1138	137.678	36.7644	24.2739	25.9248	31.1586	10.9786	17.9714	12.4804	16.339	43.2172
ARHGAP9	140.17	-0.843074	0.102478	-8.22691	1.92109733380869e-16	4.49926187732951e-14	90.8919	71.4225	122.801	121.835	104.646	103.993	93.1428	100.539	95.1731	162.537	190.307	187.955	174.293	167.424	190.286	162.245	185.496	198.079
SERPINE2	4598.67	0.965774	0.117567	8.21467	2.12747510337671e-16	4.9161694688829e-14	5702.94	5811.04	5480.17	4609.56	5518.25	7034.22	8972.75	6180.03	5435.95	3519.71	2870.14	3041.54	2655.3	3163.68	3109.05	3386.35	2521.97	3763.5
CALB1	1637.37	2.16561	0.264248	8.19539	2.49777135804382e-16	5.69590465871808e-14	3190.73	2967.05	711.167	1754.42	2803.68	2974.04	4558.82	2755.41	2385.8	672.401	914.64	718.488	484.905	801.44	511.657	479.455	241.24	547.418
MYO1B	1800.17	1.22547	0.149688	8.18684	2.68184176396987e-16	6.03623371576127e-14	3342.92	2430.09	1666.59	1800.64	2699.03	2846.93	3068.54	2478.92	2362.69	1020.7	1314.67	1134.21	1414.79	1062.18	996.885	950.59	660.287	1152.46
SGCZ	146.311	1.13829	0.139299	8.17157	3.04389740747733e-16	6.7633058934602e-14	277.96	224.594	194.323	178.131	180.281	191.099	183.181	219.93	162.626	126.74	80.5893	100.922	103.213	103.382	91.9714	78.0025	63.4337	73.2292
DIRC3	138.052	-1.13209	0.139077	-8.14004	3.9515669768303e-16	8.66893762980329e-14	112.03	106.703	91.7635	104.19	83.9238	58.663	72.4444	68.0735	80.3889	203.172	227.204	145.364	204.478	165.594	211.428	150.805	192.223	206.482
RP11-1016B18.1	125.9	1.79873	0.22108	8.13612	4.08162803690527e-16	8.84233693845066e-14	302.268	204.802	118.753	116.794	217.58	194.654	233.892	195.842	175.562	63.8539	43.693	61.1085	85.6861	53.0634	71.8857	56.1618	20.1835	50.4201
SPATA18	43.3501	-1.4784	0.181787	-8.13261	4.20149139983994e-16	8.9896354877316e-14	19.0239	33.56	26.9893	17.6451	14.5054	20.4432	18.6286	21.993	33.2644	72.5613	63.1121	49.9979	72.0542	75.0206	62.3714	71.7623	60.5504	46.8186
HOMER1	6717.63	1.56966	0.19342	8.11531	4.845515814921e-16	1.02411749498044e-13	9642.99	12838.8	4922.84	6537.92	9969.32	14352.9	8033.05	12589.4	11558.4	3213.01	2810.92	3555.4	3913.32	3797.69	3730.65	3416.51	1756.92	4277.3
KCNT2	1421.74	0.923654	0.114649	8.05637	7.85918701376682e-16	1.64105506187461e-13	2490.01	2150.42	1472.27	1543.52	1729.24	1705.67	2154.7	1872.55	1639.19	1023.6	974.839	1016.62	1158.71	1050.29	1008.51	1045.23	708.343	847.538
HPGD	56.568	2.30988	0.288128	8.01685	1.08490153796377e-15	2.23838435172025e-13	72.9249	129.077	90.4141	69.74	76.6711	105.771	136.609	81.6882	85.009	17.4147	11.6515	43.5167	22.3952	22.8721	3.17143	22.8807	9.61117	16.8067
PTPRA	5661.62	0.520552	0.0649882	8.00995	1.14753462610792e-15	2.33975560059721e-13	6661.53	7495.06	6121.17	6001	5904.71	7590.63	6384.42	7172.85	6714.78	4794.85	4520.77	4609.06	4350.52	5041.02	4614.43	5051.44	4107.81	4773.1
MMD	2963.82	1.83954	0.229854	8.00306	1.21369661311294e-15	2.44588093044887e-13	5578.23	6325.62	2492.46	1530.92	5307.92	6669.8	3665.69	5878.41	4248.6	1478.31	1123.4	1630.49	1179.16	1504.07	1420.8	1149.24	727.566	1438.17
CPO	52.6609	-1.47967	0.185805	-7.96354	1.67186902293044e-15	3.33047839498936e-13	32.7634	28.3969	35.0861	29.4084	30.0468	15.999	38.292	23.0403	18.4802	99.6508	106.805	67.5897	64.2646	63.1271	85.6285	58.2418	73.0449	78.0311
RELN	5351.24	1.57732	0.198965	7.92764	2.23348181868079e-15	4.39869015904055e-13	10202.1	6498.59	7959.14	8718.34	8675.24	9529.18	8229.68	5761.11	6574.33	3573.88	2606.04	3090.61	3042.83	4756.49	2085.74	1886.62	1709.83	1422.57
SCUBE1	110.998	2.16444	0.27395	7.90085	2.77005007526263e-15	5.39412784880636e-13	114.143	85.1907	310.377	190.735	259.024	183.1	89.0031	234.592	168.17	29.0245	54.3735	73.145	21.4215	50.3187	30.6571	31.201	32.678	40.8163
AC064875.2	90.0177	1.163	0.147231	7.89921	2.80680210995301e-15	5.40496526306617e-13	155.362	148.008	101.21	107.551	132.62	141.324	85.8983	116.249	131.209	59.0165	46.6059	46.2943	70.1068	60.3825	54.9714	71.7623	41.328	50.4201
NPPA	54.892	2.34647	0.298055	7.8726	3.47346689320848e-15	6.61523678309848e-13	41.2184	74.004	22.9409	68.8998	144.017	105.771	153.168	97.3975	118.273	17.4147	26.2158	19.4436	15.5793	14.6382	14.8	15.6005	23.0668	15.6062
KCNIP1	527.282	1.00895	0.128419	7.85669	3.94421287183676e-15	7.43012535671771e-13	684.86	656.571	838.017	631.021	674.499	738.62	514.355	851.442	752.145	418.92	290.316	444.425	318.402	397.975	344.628	370.252	220.096	344.537
OVGP1	172.989	-1.18289	0.150836	-7.84222	4.42660424346975e-15	8.24919119823379e-13	147.964	132.519	124.151	124.356	89.1043	79.995	96.2475	71.2154	86.857	231.229	207.784	201.843	271.664	220.487	323.485	197.606	271.996	235.294
RP11-318C4.2	29.9352	2.21019	0.282265	7.83018	4.87161673300703e-15	8.9819137872069e-13	64.4698	51.6307	26.9893	65.5388	67.3463	32.8868	63.1301	40.8441	30.4923	15.4797	9.70955	5.55532	15.5793	17.3828	11.6286	6.2402	6.72782	7.20287
SEPW1	5521.81	0.584674	0.0746864	7.82839	4.94149982387454e-15	9.01485615237575e-13	5929.11	6104.47	6489.57	6569.01	7015.41	7443.09	5510.95	7082.79	7486.33	4761.95	4135.3	4549.81	4885.08	4827.85	4470.65	3858.52	3918.47	4354.13
TAC3	163.301	1.21375	0.155701	7.79537	6.42201170809584e-15	1.15937380117718e-12	214.547	208.244	160.586	235.268	320.154	253.317	190.425	227.261	244.863	117.066	103.892	101.848	93.4757	150.041	77.1714	64.482	95.1506	81.6325
PIRT	50.5989	-1.89879	0.244744	-7.75827	8.60930062363818e-15	1.5382246299822e-12	13.7395	30.9784	28.3387	31.9292	19.6858	24.8873	11.3841	12.5674	18.4802	74.4962	116.515	56.4791	62.3172	53.0634	77.1714	70.7222	133.595	74.4296
HSPD1	4033.53	0.49354	0.0637151	7.74605	9.47964966582013e-15	1.67280637190762e-12	4751.74	4902.34	4192.78	5430.48	3918.52	4926.8	4749.25	4609.1	4966.56	3681.27	3165.31	3235.05	3433.29	3325.61	3202.08	3668.2	3225.51	3219.68
KIF5C	28161.9	0.811199	0.104738	7.74503	9.55558426050746e-15	1.67280637190762e-12	42147.4	39017.3	40039.9	26586.9	34698.9	38858	28305.1	36341.8	36899.4	23107.4	18440.4	20062.1	23228.7	21338.8	21457.9	20449.1	14702.2	21232.9
CASK	2508.82	0.773777	0.100051	7.73383	1.04354513259481e-14	1.77720804929602e-12	3747.7	3491.1	2214.47	2570.3	3063.74	3749.1	3000.23	3486.41	3168.43	1932.06	1774.91	1888.81	1795.51	1846.24	2054.03	2053.02	1543.55	1779.11
METTL9	2668.38	0.992091	0.128284	7.73354	1.04595938507988e-14	1.77720804929602e-12	4760.2	3952.33	2802.84	2066.15	3521.69	4028.19	3444.21	3953.5	3432.7	2005.59	1723.45	1832.33	1764.35	1844.41	1832.03	1954.22	1350.37	1762.3
HAPLN1	266.764	1.30965	0.169303	7.73553	1.02972824419633e-14	1.77720804929602e-12	490.393	394.115	311.726	321.812	446.558	467.526	256.66	424.15	308.619	194.464	116.515	147.216	196.689	203.105	159.628	121.684	88.4228	152.461
PCA3	129.965	-2.28617	0.297475	-7.68526	1.52689715609946e-14	2.56918976819027e-12	47.5597	36.1415	86.3657	67.2193	27.9746	24.8873	21.7333	34.5604	52.6686	363.774	193.22	108.329	111.002	200.36	195.571	145.605	412.319	210.084
XKR9	145.875	-1.15177	0.149982	-7.67941	1.59827484159257e-14	2.66343281535008e-12	116.257	98.9589	68.8227	99.1485	61.1297	81.7726	129.365	65.9789	92.401	195.432	250.506	196.288	172.346	189.381	197.686	264.168	176.846	169.267
DSG3	59.1728	4.05534	0.529012	7.66587	1.77623828720569e-14	2.90414959958131e-12	317.065	80.0276	9.44625	32.7694	81.8516	146.657	184.216	64.9317	87.781	0.967484	1.94191	7.40709	7.78965	14.6382	15.8571	6.2402	1.92223	3.60143
GNG4	1301.67	1.13903	0.148568	7.66672	1.76454016287509e-14	2.90414959958131e-12	1752.31	2052.32	964.867	1288.09	1842.18	2211.42	2050.18	1856.84	2093.81	871.703	766.084	724.969	902.625	910.311	929.228	824.746	532.459	855.941
UST	882.222	1.40772	0.18411	7.64608	2.07202837912928e-14	3.35610503165322e-12	1677.27	1398.33	705.77	831.839	1190.47	1386.58	931.428	1778.29	1632.73	539.856	432.075	478.683	679.647	490.379	553.942	418.093	300.83	453.781
ETV4	77.5194	1.66211	0.217638	7.63701	2.22318764579814e-14	3.56759861938218e-12	69.7542	69.7015	118.753	132.758	141.945	152.879	62.0952	139.289	172.79	42.5693	33.9834	26.8507	45.7642	41.1699	41.2285	26.0008	34.6002	43.2172
LINC00632	779.585	-1.03268	0.135418	-7.62587	2.42388539000362e-14	3.85397777010576e-12	607.707	619.569	449.371	628.5	569.853	332.424	552.647	443.001	402.869	1159.05	1069.02	779.596	1149.95	828.887	1107.88	912.109	1176.41	1243.7
BMP2	103.594	0.941044	0.123474	7.62139	2.50966768466531e-14	3.95409551299404e-12	161.703	118.751	164.635	120.154	123.295	136.88	110.736	135.1	157.082	73.5288	68.9378	62.0344	72.0542	94.2332	64.4857	60.3219	80.7338	60.0239
IQGAP3	49.43	-1.97604	0.25959	-7.61215	2.69581800034104e-14	4.20911907782979e-12	17.967	18.0708	16.1936	29.4084	21.758	15.999	13.454	19.8984	26.7963	49.3417	72.8216	100.922	37.0008	106.127	77.1714	132.084	42.2891	92.4368
CALU	2106.53	0.822151	0.108125	7.60372	2.87726812109154e-14	4.4129144961626e-12	2920.17	3143.45	2105.16	1972.05	2301.17	3290.46	2624.56	3042.36	2819.16	1575.06	1443.81	1719.37	1498.53	1597.39	1540.26	1728.53	1211.97	1384.15
SLC4A5	35.3913	-1.82958	0.240584	-7.60475	2.85454316816598e-14	4.4129144961626e-12	25.3652	13.7682	13.4946	20.1658	11.3971	13.3325	14.4889	15.7093	12.0121	79.3337	40.7801	41.6649	37.0008	38.4252	78.2285	50.9616	81.6949	49.2196
C4A	32.3591	-2.6971	0.354836	-7.60099	2.93883675746253e-14	4.42895476900723e-12	3.17065	6.02358	14.8441	12.6036	9.32487	7.11066	17.5936	3.14185	4.62005	32.8944	97.0955	58.3308	55.5012	23.787	67.6571	33.281	92.2672	43.2172
SYT17	867.054	0.770053	0.101308	7.6011	2.9362681300373e-14	4.42895476900723e-12	986.071	1304.54	825.872	946.112	1098.26	1263.03	1285.37	1124.78	1003.48	646.279	806.864	657.379	570.591	687.079	629	565.778	641.065	565.425
NME9	181.568	-0.927702	0.122112	-7.59713	3.02781712229359e-14	4.50814331652656e-12	138.452	143.706	129.549	151.243	108.79	95.1051	142.819	107.87	108.109	237.033	272.838	177.77	236.61	192.126	246.314	239.208	296.985	243.697
LINC00488	41.6429	2.63373	0.346705	7.59646	3.04340642798227e-14	4.50814331652656e-12	70.8111	122.193	14.8441	32.7694	61.1297	71.1066	120.051	100.539	51.7446	10.6423	13.5934	9.25886	12.6582	10.9786	22.2	7.28023	5.7667	12.0048
SCPEP1	526.79	-0.57297	0.0755138	-7.58762	3.25834314354697e-14	4.78562245939089e-12	400.558	510.284	442.624	406.677	455.882	356.422	400.514	413.677	425.969	628.864	693.262	560.161	712.753	602.91	621.6	596.979	670.86	582.232
MBL1P	95.757	-1.12454	0.148313	-7.58221	3.39715492343518e-14	4.94757075445841e-12	54.9579	69.7015	79.6184	85.7046	48.6965	48.8858	39.327	57.6007	57.2886	129.643	147.585	98.144	148.003	117.105	114.171	131.044	146.09	150.06
RP11-678L1.1	64.743	-1.19101	0.157115	-7.58051	3.44203161524524e-14	4.97115416031794e-12	45.4459	44.7466	29.6882	46.2133	46.6243	24.8873	42.4317	39.7968	34.1884	86.106	68.9378	66.6638	105.16	89.6588	120.514	85.2827	94.1895	94.8378
DLGAP1-AS4	507.069	1.44375	0.190574	7.5758	3.56933461852163e-14	5.11240812178499e-12	1038.92	885.467	353.56	569.684	725.268	773.285	654.069	942.556	729.968	267.993	235.942	223.139	416.746	253.423	318.2	274.569	154.74	309.723
RNF152	992.296	1.06847	0.141354	7.55883	4.06724279494917e-14	5.77781843272656e-12	1489.15	1695.21	1155.14	856.206	1336.56	1585.68	1017.33	1538.46	1421.13	779.792	478.681	815.706	511.195	684.335	631.114	570.978	720.838	573.829
APC	31245.6	1.08177	0.143598	7.53335	4.94541410521685e-14	6.96820909410677e-12	42202.4	43368.1	73811.6	36248.8	36318.3	41251.6	29801.6	40030.4	38932.3	23095.8	18281.1	18835.3	20764.3	20755.1	20814.1	21653.5	14185.1	22072
GALNT1	1477.68	0.911624	0.121044	7.53135	5.02199458674625e-14	7.01904743410477e-12	2364.25	2259.7	1690.88	1204.91	1823.53	2459.4	1744.87	2066.29	1752.85	1143.57	951.536	1111.06	963.969	1110.67	1058.2	1130.52	849.627	912.363
CXCL14	1460.15	1.39801	0.186113	7.51162	5.83992576696593e-14	8.09694027738292e-12	1881.25	1273.56	3561.24	2098.92	2194.45	1953.65	2630.77	2073.62	1386.94	1025.53	740.839	898.11	831.545	994.481	801.314	618.819	444.997	872.748
NETO2	2220.4	1.62063	0.215839	7.50851	5.98025336256438e-14	8.22569611322248e-12	4075.34	4328.38	1369.71	1977.93	3599.4	4259.29	2896.74	4244.64	3407.75	1169.69	1182.62	1264.76	1222	1320.18	1084.63	960.99	455.569	1147.66
PDIA6	1294.56	0.635973	0.0849934	7.48262	7.28572884380087e-14	9.94243831432385e-12	1478.58	1480.08	1333.27	1526.72	1467.11	1965.21	1451.99	1610.72	1863.73	1017.79	1002.03	1009.22	1180.13	1121.65	948.256	1043.15	918.828	883.552
KCNK3	488.567	1.48023	0.19858	7.45408	9.04946933555951e-14	1.21838357285666e-11	670.063	651.408	269.893	512.547	904.512	927.053	996.628	838.875	702.248	189.627	292.258	286.099	351.508	250.679	271.686	228.807	182.612	267.707
LINC00877	34.1555	-2.50725	0.336372	-7.4538	9.06880623729209e-14	1.21838357285666e-11	5.28441	10.3261	17.543	8.40241	9.32487	7.11066	7.24444	13.6147	13.8602	78.3662	44.6639	21.2954	27.2638	73.1909	65.5428	42.6413	125.906	43.2172
STAC2	580.15	-1.34802	0.181007	-7.44734	9.52401823673864e-14	1.26969815431475e-11	246.254	290.853	207.817	508.346	350.201	375.088	256.66	323.611	383.464	516.636	690.349	998.106	1008.76	722.76	939.799	730.103	662.21	1231.69
CALML3-AS1	45.3521	1.90896	0.257022	7.42722	1.10905593198288e-13	1.4672555997859e-11	64.4698	91.2143	35.0861	45.373	76.6711	83.5503	106.597	63.8844	77.6169	12.5773	20.3901	24.9989	38.9482	13.7233	15.8571	15.6005	10.5723	19.2076
AC073343.1	187.034	1.11739	0.150718	7.41375	1.2277792656403e-13	1.61201836763728e-11	284.301	289.132	214.565	241.989	218.616	278.205	322.895	266.01	189.422	149.96	124.282	117.588	154.819	143.637	80.3428	116.484	75.9282	98.4392
PTHLH	131.66	1.43834	0.194426	7.39789	1.38365930471071e-13	1.80302251202566e-11	184.954	238.362	107.957	165.528	227.941	273.761	131.435	204.221	196.814	64.8214	89.3279	62.0344	96.3969	103.382	58.1428	60.3219	43.2503	61.2244
PIP5K1B	1107.76	1.09253	0.147931	7.38544	1.51950122282537e-13	1.9652593800587e-11	1828.41	1760.61	847.463	1154.49	1537.57	1668.34	1851.47	1527.99	1397.1	712.068	709.768	848.112	764.359	790.461	691.371	678.101	427.697	744.296
INHBA	193.143	1.9552	0.264943	7.3797	1.58647611286447e-13	2.03668277867067e-11	214.547	426.814	110.656	187.374	348.128	636.404	185.251	339.32	315.088	74.4962	63.1121	90.7369	128.529	63.1271	72.9428	60.3219	91.3061	68.4272
RP11-406A9.2	44.8976	1.56898	0.213039	7.36475	1.77485785698196e-13	2.26176922936429e-11	75.0386	61.9569	32.3871	55.4559	84.9599	73.7731	81.7587	68.0735	70.2248	22.2521	16.5062	12.0365	31.1586	24.7019	34.8857	26.0008	15.3779	21.6086
TIMM8B	350.038	0.716078	0.0976531	7.33287	2.25272392916453e-13	2.82912742147468e-11	481.938	458.653	398.092	438.606	363.67	424.862	374.641	495.366	481.409	261.221	230.116	318.505	285.296	327.529	227.286	257.928	230.668	244.898
CAMK2N1	10672.1	1.00229	0.136679	7.33322	2.24690568674494e-13	2.82912742147468e-11	14732.9	16098.5	12810.5	9923.25	14911.5	16330.5	13888.6	14954.2	14481.1	9783.19	6584.05	5796.97	6945.44	6695.13	8366.22	6072.75	4556.66	9165.65
RP13-487P22.1	482.273	-1.004	0.137089	-7.32369	2.4123654007403e-13	3.0078204863475e-11	343.487	398.417	418.334	343.659	323.262	271.983	276.324	261.821	251.331	728.515	526.258	497.201	599.803	483.975	799.199	674.981	637.221	845.137
UPP1	397.029	-1.01589	0.138796	-7.31931	2.49243369798808e-13	3.08545488713082e-11	259.993	250.409	358.957	352.061	246.591	175.1	269.079	240.875	213.446	547.596	543.735	455.536	700.094	558.995	572.971	461.775	388.291	551.019
DDX3YP1	164.232	-1.40237	0.191976	-7.30496	2.77358690344831e-13	3.40915139174912e-11	112.03	101.54	110.656	108.391	96.357	35.5533	109.701	56.5534	81.3129	256.383	229.145	216.657	176.241	209.509	317.143	178.886	276.802	283.313
AC013402.2	302.514	0.893573	0.122429	7.29871	2.90529197026122e-13	3.54588838990121e-11	529.498	410.464	269.893	346.179	358.489	407.086	469.854	383.306	364.984	249.611	182.54	199.991	187.925	225.977	213.543	189.286	268.152	188.475
BAIAP3	1275.67	-1.92408	0.263798	-7.29376	3.01416740869905e-13	3.65304443078064e-11	218.775	553.309	205.119	863.768	571.925	593.74	473.993	552.966	753.069	933.622	2557.5	2403.6	2764.35	2160.05	2129.08	1746.21	1013.98	2466.98
RP11-33B1.1	910.235	-0.628237	0.0861843	-7.28946	3.11201059051914e-13	3.74543441279772e-11	707.054	655.71	616.705	681.436	811.264	607.962	885.891	832.591	637.567	1279.01	1112.71	1028.66	1061.34	1069.5	1121.63	1078.51	998.601	1198.08
MAPKAP1	1778.09	0.403688	0.0554615	7.27871	3.37035458247211e-13	4.02838725991891e-11	2069.38	1870.75	2356.16	1830.05	1937.5	1966.99	2109.17	2151.12	1941.35	1528.62	1537.02	1597.15	1541.38	1548.9	1459.91	1536.13	1387.85	1636.25
ST8SIA2	55.5968	2.97965	0.4097	7.27276	3.52221836707469e-13	4.18106619998435e-11	26.4221	147.148	33.7366	56.2962	79.7794	236.43	64.165	103.681	140.45	17.4147	12.6224	13.8883	6.81594	25.6168	11.6286	8.32026	1.92223	14.4057
DNAJB5	775.152	1.65909	0.228303	7.26705	3.67435023200025e-13	4.33198393678887e-11	815.913	1439.64	653.141	1060.38	1265.07	1778.55	551.612	1509.14	1522.77	376.351	218.465	353.689	501.458	444.635	473.6	277.689	236.435	474.189
C8orf4	213.741	0.996876	0.137479	7.25114	4.13287353870111e-13	4.83965076346142e-11	288.529	330.437	302.28	315.931	280.782	215.098	318.755	264.963	246.711	141.253	102.921	162.956	163.583	189.381	153.286	146.645	84.5783	139.255
RHEB	1651.52	0.57077	0.0787358	7.24918	4.19292667865725e-13	4.87702095757106e-11	2225.79	2155.58	1891.95	1702.33	1746.86	2211.42	1684.85	2176.26	1970.91	1322.55	1238.94	1403.64	1395.32	1340.31	1277.03	1561.09	1171.6	1250.9
LRCH2	255.671	0.506677	0.0699309	7.24539	4.31190068529689e-13	4.98197005179203e-11	336.089	297.737	299.581	311.73	300.468	307.536	278.393	294.287	277.203	227.359	238.855	212.028	206.426	213.168	198.743	215.287	209.524	177.671
CDRT4	47.3993	-1.49434	0.206524	-7.2357	4.63135875891538e-13	5.31563434773261e-11	22.1945	20.6523	32.3871	33.6097	36.2634	14.2213	26.9079	17.8038	20.3282	85.1386	67.9669	40.739	58.4223	78.6802	77.1714	56.1618	96.1117	68.4272
PNOC	103.817	1.62418	0.224915	7.22131	5.14883607754212e-13	5.8706893460449e-11	153.248	127.356	85.0162	161.326	204.111	232.874	109.701	173.849	163.55	57.0815	33.0125	67.5897	62.3172	81.4248	46.5143	34.3211	24.989	50.4201
CNR1	4837.92	1.04441	0.144703	7.21762	5.29056509823248e-13	5.9928616808802e-11	7893.85	6507.19	4272.4	4886	6512.9	8206.59	7610.8	6816.78	5941.39	3136.58	3914.89	3523.92	3320.34	4014.52	2853.23	2944.33	1978.94	2747.89
CHD6	5326.52	-0.281291	0.0390325	-7.20659	5.73722727432863e-13	6.45661596697334e-11	5112.14	4784.45	4790.6	4945.66	4552.61	4566.82	5091.81	4657.28	4778.06	5600.76	5996.62	5626.61	6007.76	5546.04	6222.34	6135.15	5767.66	5695.07
LINC01007	932.53	2.23376	0.310849	7.18601	6.67135045489161e-13	7.45943062798236e-11	1904.5	1725.33	217.264	941.91	1829.75	1934.99	2136.07	1700.79	1451.62	352.164	308.764	317.579	392.403	439.145	397.485	267.288	85.5394	382.953
C9orf131	222.069	-0.92141	0.128266	-7.18358	6.79086331243819e-13	7.54438795306835e-11	156.419	150.59	160.586	180.652	183.389	108.438	194.565	128.816	118.273	279.603	299.054	225.916	252.19	271.721	324.543	274.569	370.991	316.926
LINC00507	1349.88	2.05829	0.286673	7.17992	6.97514000446091e-13	7.69975486734472e-11	3505.68	2038.55	476.361	1349.43	2427.57	2810.49	2277.86	2402.47	2304.48	502.124	493.245	444.425	762.412	659.633	627.942	365.051	168.195	681.872
DRAXIN	109.305	1.22348	0.170622	7.17066	7.46381251946843e-13	8.18704650474097e-11	166.987	135.961	76.9194	128.557	204.111	204.432	150.063	143.478	166.322	56.114	87.386	74.9968	69.1331	49.4038	68.7142	49.9216	70.1615	64.8258
HNRNPRP1	56.8551	-1.14528	0.160001	-7.15796	8.18883682257052e-13	8.92583213660187e-11	35.934	45.6071	35.0861	25.2072	40.4078	21.332	47.6063	37.7022	30.4923	84.1711	84.4731	80.5521	57.4486	74.1058	79.2857	65.5221	88.4228	90.0359
RP11-214K3.21	107.682	-1.36211	0.190536	-7.14882	8.7526913451373e-13	9.48080585641091e-11	106.745	56.7938	72.871	40.3316	48.6965	35.5533	83.8285	56.5534	43.4285	178.984	161.179	154.623	120.739	118.935	178.657	135.204	171.079	174.069
HHAT	200.619	-0.867529	0.121615	-7.13344	9.7894224356127e-13	1.05379180268077e-10	136.338	135.961	143.043	153.764	120.187	148.435	180.076	157.093	104.413	262.188	362.166	235.175	278.48	239.7	259	211.127	269.113	214.886
RALA	1198.51	0.763379	0.107068	7.12983	1.0049065457954e-12	1.0750639101963e-10	1758.65	1733.07	1171.33	1131.8	1403.91	1872.77	1288.48	1678.8	1535.71	1056.49	784.532	849.964	807.202	982.587	886.942	918.349	840.977	871.547
GRM3	2814.73	0.789665	0.110878	7.12193	1.06426938484586e-12	1.13158605575236e-10	3435.92	3272.53	4026.8	3271.06	3155.95	3829.98	3152.37	4393.36	3561.14	2668.32	1546.73	1975.84	1800.38	2746.49	1918.71	1984.38	1939.53	1985.59
PTPLAD2	684.401	-0.925506	0.130084	-7.11468	1.12173618357843e-12	1.18381514463192e-10	660.551	484.468	577.571	332.736	465.207	441.75	506.076	451.38	331.72	889.117	881.627	899.962	854.914	766.674	1166.03	874.668	741.982	992.795
CPEB1	440.735	-0.752089	0.105719	-7.11403	1.12705267361529e-12	1.18381514463192e-10	335.032	349.368	190.274	375.588	310.829	295.981	333.244	367.597	393.628	570.815	581.602	526.829	568.644	583.697	578.257	501.296	569.942	500.599
DAB1	895.857	0.840303	0.118148	7.11228	1.14142770075118e-12	1.19169177600715e-10	924.772	1190.09	1452.02	930.987	1175.97	1295.03	1232.59	1133.16	1012.72	714.97	668.017	638.862	655.304	635.846	805.542	613.619	403.669	642.256
RND3	485.789	1.28779	0.181181	7.10773	1.17964640341925e-12	1.22421867171611e-10	771.524	885.467	543.834	539.435	804.011	711.066	463.644	748.809	735.512	357.001	150.498	315.727	314.507	374.188	308.685	305.77	152.818	261.704
KIF21B	4276.54	1.25217	0.176221	7.10568	1.19733674946191e-12	1.23518114315026e-10	3054.39	5446.18	5256.16	6680.76	7172.9	7094.66	6468.25	5665.81	7376.38	2336.47	2626.43	2133.24	3072.04	3040.17	2935.68	1706.69	1502.23	3409.36
CCNG2	2000.39	0.785537	0.111081	7.07173	1.53018464562504e-12	1.56920888126199e-10	2937.08	2572.07	2307.58	1548.56	2362.3	2718.05	3001.27	2810.91	2529.94	1619.57	1615.67	1520.31	1310.61	1484.86	1528.63	1523.65	1156.22	1459.78
SIPA1L2	3888.3	0.624562	0.0885228	7.05538	1.7213365934405e-12	1.75485202946573e-10	5459.85	5270.64	4068.63	4032.32	4344.35	5412.1	4392.2	4744.2	4727.24	2868.59	3022.58	3054.5	3721.5	2928.55	3506.54	2735.29	2533.5	3166.86
CDH11	1779.95	0.694938	0.0987384	7.03818	1.94772181993618e-12	1.97403314978444e-10	1927.75	2455.04	1855.51	1939.28	2233.82	2605.17	1930.13	2487.3	2369.16	1287.72	1222.43	1594.38	1253.16	1547.99	1390.14	1486.21	1026.47	1427.37
LPPR5	922.132	1.24326	0.176963	7.0255	2.13295422742268e-12	2.14919940206177e-10	1729.06	1676.28	659.888	863.768	1283.72	1576.79	1095.98	1512.28	1270.51	606.612	537.909	580.531	586.171	570.889	624.771	582.418	296.985	543.817
MAGI2-IT1	63.0454	-1.40068	0.199856	-7.00844	2.40981802823732e-12	2.41413619927058e-10	29.5927	33.56	49.9302	45.373	42.48	26.665	34.1524	19.8984	30.4923	112.228	84.4731	63.8862	59.396	77.7653	104.657	73.8423	114.373	132.053
AC141928.1	106.237	0.995492	0.142078	7.00665	2.44094616123641e-12	2.41737359545076e-10	129.997	145.427	94.4625	153.764	197.894	172.434	133.505	112.059	132.133	54.1791	67.9669	69.4415	88.6072	66.7867	71.8857	66.5621	71.1227	84.0335
RP11-479O17.10	61.5722	-1.49957	0.213997	-7.00742	2.42756616984851e-12	2.41737359545076e-10	24.3083	49.9097	22.9409	36.9706	26.9385	33.7757	20.6984	37.7022	34.1884	84.1711	73.7926	79.6262	61.3435	56.7229	97.2571	104.003	111.49	152.461
AC004945.1	126.122	-1.72189	0.246718	-6.97918	2.96912037678641e-12	2.92374007102758e-10	46.5028	43.0256	93.113	107.551	60.0936	24.8873	74.5142	38.7495	40.6565	224.456	194.191	150.919	168.451	257.998	192.4	97.7631	236.435	218.487
CASC15	1046.23	0.864087	0.123922	6.97284	3.10601924154621e-12	3.04126663701906e-10	1763.94	1670.25	955.42	994.846	1398.73	1514.57	1204.65	1391.84	1259.43	779.792	707.826	638.862	828.623	904.822	719.914	770.664	587.242	740.695
FREM3	1663.8	2.35359	0.337686	6.96976	3.17487180378201e-12	3.09121928265988e-10	2517.49	4010.85	340.065	1459.5	3395.29	4369.5	4066.2	2925.07	1963.52	392.798	487.42	593.493	773.122	804.185	757.971	251.688	250.852	589.435
CD44	426.591	-2.41841	0.347579	-6.95787	3.45451413145329e-12	3.34470303978866e-10	112.03	96.3773	176.78	153.764	123.295	90.661	303.231	73.3099	81.3129	748.832	626.266	575.901	363.192	389.741	716.742	531.457	2233.64	282.112
SEPT11	8080.82	0.444798	0.0639557	6.95477	3.53136352222485e-12	3.4001145113155e-10	10432.5	10259	9067.05	8491.48	8591.31	10010	8549.47	9797.35	8649.66	7101.33	6531.62	6333.99	6986.34	6599.99	7361.94	7227.19	5991.6	7472.98
AQP9	193.797	1.8506	0.266277	6.94992	3.65486084283961e-12	3.49957973852228e-10	414.298	306.342	67.4732	173.93	413.402	272.872	344.628	468.136	269.811	39.6668	89.3279	112.032	77.8965	81.4248	99.3714	94.643	82.6561	80.432
VOPP1	936.978	0.702734	0.101144	6.94788	3.70816162297664e-12	3.53110709273671e-10	1135.09	1240.86	1012.1	853.685	1232.95	1414.13	1136.34	1280.83	1139.3	639.507	736.955	708.303	760.464	755.696	802.371	617.779	561.292	837.934
GALNTL6	499.05	0.959998	0.138196	6.94664	3.74078825281371e-12	3.54271044860735e-10	705.997	828.673	473.662	518.429	655.849	669.291	820.691	680.735	579.355	413.115	407.801	312.024	382.666	375.103	355.2	261.048	219.135	324.129
TRIB2	1879.8	1.20444	0.174058	6.91978	4.52344791757246e-12	4.26064542714393e-10	1775.56	2853.46	2326.48	2265.29	2969.45	3165.13	1986.01	3258.1	2996.57	1185.17	821.428	1276.8	1396.29	1401.61	1131.14	1107.63	522.848	1397.36
RP11-214K3.23	63.5745	-1.35952	0.19654	-6.91728	4.60407753912635e-12	4.31314961246479e-10	41.2184	41.3046	45.8818	21.8463	31.0829	22.2208	51.746	46.0805	21.2522	99.6508	100.979	65.7379	70.1068	75.0206	100.428	90.4828	122.062	97.2387
MAN1A1	1655.33	1.30197	0.188355	6.91231	4.76825104940747e-12	4.44293327619789e-10	2172.95	3010.07	1074.17	1388.92	2885.53	3157.13	2537.62	2490.44	2480.97	933.622	1131.16	1127.73	886.072	1168.31	823.514	971.391	567.059	989.194
CHRNA2	189.197	1.48246	0.214647	6.90652	4.96693179486657e-12	4.60330988967019e-10	149.02	195.336	336.017	373.907	328.443	341.312	297.022	277.53	209.75	79.3337	112.631	131.476	124.634	136.318	82.4571	47.8415	62.4726	120.048
MEX3C	828.554	0.58693	0.0852076	6.88823	5.64901147516993e-12	5.20760733383883e-10	1145.66	1060.15	913.587	688.158	965.642	1007.94	1062.86	1093.37	1017.34	691.751	672.872	664.786	619.277	714.526	631.114	695.782	654.521	614.645
RP3-388E23.2	169.526	-0.872781	0.126806	-6.88281	5.8683482112408e-12	5.38118216132351e-10	151.134	145.427	94.4625	110.912	97.3931	94.2163	129.365	135.1	118.273	211.879	207.784	234.249	163.583	230.551	222	239.208	182.612	283.313
TMEM52B	54.0246	1.6777	0.244004	6.87572	6.16760478283449e-12	5.62582939427919e-10	147.964	107.564	47.2312	50.4145	81.8516	82.6615	43.4666	104.728	74.8448	33.8619	19.4191	26.8507	18.5004	31.1061	21.1428	33.281	21.1446	26.4105
SNTG2	37.6368	-1.87165	0.27232	-6.87296	6.28840879889991e-12	5.67627150488199e-10	7.39818	6.02358	32.3871	13.4439	22.7941	8.88833	20.6984	23.0403	12.9361	40.6343	68.9378	55.5532	49.659	64.9569	90.9142	65.5221	48.0558	45.6182
ADRA2A	195.071	1.56366	0.227502	6.87318	6.27849209662239e-12	5.67627150488199e-10	264.221	326.995	76.9194	218.463	308.757	367.977	440.876	296.382	322.48	96.7484	120.398	110.18	90.5546	105.212	106.771	106.083	53.8226	98.4392
UHRF2P1	267.301	-1.28928	0.18855	-6.83791	8.03592953202547e-12	7.21609817199655e-10	203.978	218.57	209.167	111.752	151.27	65.7736	187.32	137.194	113.653	389.896	438.872	354.614	296.98	318.38	474.657	335.931	370.03	433.373
GNB4	1166.3	0.932917	0.136609	6.8291	8.54481766620244e-12	7.63351726664713e-10	1903.45	1851.82	1352.16	928.467	1505.45	1721.67	1271.92	1746.87	1495.05	952.971	815.602	695.341	619.277	759.355	842.542	1069.15	761.205	701.079
SNHG14	20724.7	-0.551586	0.0807959	-6.82691	8.67652020262001e-12	7.71142418623627e-10	19202.5	18904.6	14736.1	15620.9	15558	16260.3	19309.5	17236.2	14463.5	24040	27897.5	23229.6	25759.4	22846.5	26959.2	24363.8	20207.5	26448.9
ACVR1	534.406	0.550648	0.0807519	6.81901	9.16724010569847e-12	8.10599174856429e-10	657.381	652.268	720.614	546.997	567.781	741.287	595.079	601.141	635.719	426.66	379.643	465.721	525.801	431.826	401.714	454.494	399.825	415.365
AC010886.2	42.9711	-1.41466	0.208222	-6.794	1.09063021885888e-11	9.59477782895592e-10	29.5927	32.6995	31.0377	20.1658	20.7219	9.77716	26.9079	28.2767	12.9361	48.3742	81.5602	62.9603	62.3172	47.5741	63.4285	52.0016	66.3171	76.8306
RHBDL3	592.599	-1.55755	0.229524	-6.78601	1.15275472819968e-11	1.00900970678933e-09	214.547	172.102	708.469	369.706	261.096	257.762	305.301	160.235	258.723	595.002	1103.01	942.552	912.362	700.803	997.942	875.708	975.534	855.941
RP11-933H2.4	94.0306	-1.29831	0.191861	-6.76695	1.31521754796129e-11	1.14542891073955e-09	65.5267	57.6543	45.8818	80.6632	61.1297	25.7762	69.3396	45.0332	37.8844	147.058	158.266	112.958	103.213	110.701	137.428	104.003	188.379	141.656
CAMK4	10887.8	1.57625	0.232981	6.76559	1.32766843103782e-11	1.15049107891583e-09	22446.1	17847.9	5265.61	7046.26	18148.3	22449.3	19069.4	19685.8	14804.5	5004.79	6154.89	6642.31	5112.93	6083.08	6214.94	5324.97	3092.87	5587.02
IGDCC4	163.678	-1.71086	0.253215	-6.75655	1.41317659373027e-11	1.21849569880295e-09	39.1046	44.7466	129.549	110.912	107.754	55.9965	77.619	39.7968	85.009	282.505	218.465	191.658	195.715	175.658	232.571	211.127	481.52	266.506
RAB11FIP4	8236.16	0.657849	0.097397	6.75431	1.43520721744575e-11	1.23136516265111e-09	9224.47	9639.46	7569.14	8855.3	11117.3	11556.6	10831.5	11017.4	10925.5	5821.35	5911.18	5809.94	6437.17	6921.11	7308.02	4998.4	7386.18	6920.76
ARPP19	21384.4	1.24647	0.184679	6.7494	1.48460486568996e-11	1.26747226242722e-09	40567.4	37405.6	12184.3	17671.1	30090.3	36875	29047.1	36334.5	30611.5	15250.4	11058.2	12780	12873.4	13914.5	13967	12928.6	9300.73	12058.8
VHL	1147.33	0.526798	0.0780724	6.74755	1.50361403275329e-11	1.2774085687082e-09	1575.81	1487.83	1095.76	1198.18	1381.12	1412.36	1296.75	1446.3	1294.54	1065.2	917.553	867.556	896.783	891.099	998.999	1075.39	870.772	879.95
FBN1	1642.81	-0.77205	0.114433	-6.74673	1.51218920580087e-11	1.27842688418219e-09	1480.69	1120.39	1360.26	1558.65	1293.05	847.947	1325.73	917.421	1018.26	2094.6	1999.2	2051.76	2191.81	1871.86	2165.03	1903.26	2425.86	1944.77
SH3RF3	491.541	0.662523	0.0982203	6.74527	1.5273953048226e-11	1.28501398193595e-09	496.735	590.311	591.065	559.601	704.546	641.737	609.568	628.371	598.759	352.164	382.556	409.242	436.22	338.508	424.971	282.889	328.702	471.788
RP11-547I7.2	81.7979	1.00668	0.149474	6.73477	1.64190879361421e-11	1.37468218850859e-09	116.257	105.843	141.694	94.9473	93.2487	93.3275	99.3523	119.39	119.197	68.6913	40.7801	48.1461	68.1594	45.7443	59.2	64.482	32.678	61.2244
PCDH20	1546.26	1.73216	0.257478	6.72742	1.72696252747766e-11	1.4320568212304e-09	2862.04	3277.69	518.194	1221.71	2182.02	3460.23	2302.7	2971.15	2597.39	705.296	821.428	886.999	771.175	827.057	701.942	780.025	401.747	543.817
CALR	3607.65	0.512998	0.0762488	6.72796	1.72060173304712e-11	1.4320568212304e-09	3624.05	3902.42	3867.56	4634.77	3843.92	4994.35	4498.8	4317.95	4497.16	2667.35	3213.86	2975.8	2966.88	3119.76	2713.68	3158.58	3351.41	2589.43
ERGIC1	1623.23	0.558575	0.0832278	6.7114	1.92768516090513e-11	1.59089102493556e-09	1596.95	1795.03	1809.63	1824.16	2027.64	2366.96	2010.85	2061.06	1907.16	1106.8	1232.14	1279.57	1481.01	1250.65	1379.57	1280.28	1236	1572.63
ROS1	360.84	-2.1106	0.316127	-6.67641	2.4486077285978e-11	2.01122372248003e-09	218.775	162.637	17.543	70.5803	123.295	128.881	104.527	166.518	227.307	298.952	797.154	692.563	498.537	346.742	548.657	596.979	517.081	978.39
FOXG1	1171.11	0.586809	0.0879022	6.6757	2.46052763067982e-11	2.01148133808075e-09	1462.73	1607.44	1218.57	1206.59	1286.83	1606.12	1318.49	1490.29	1455.32	980.061	949.594	899.036	1025.31	977.098	981.028	981.791	670.86	962.783
CTNND1	4166.79	0.392271	0.0588005	6.67122	2.53683555035072e-11	2.05789297333009e-09	4646.05	4701.84	5252.11	4507.89	4509.09	5166.79	4519.49	4688.69	4577.55	3443.27	3459.51	3336.89	4366.1	3449.12	3783.51	3436.27	3530.18	3627.84
CACNA1S	54.8165	1.49086	0.223485	6.67098	2.54104838897143e-11	2.05789297333009e-09	78.2093	73.1435	45.8818	78.1424	99.4653	100.438	66.2349	104.728	81.3129	29.992	32.0415	18.5177	60.3697	22.8721	31.7143	21.8407	20.1835	21.6086
CELSR1	54.6524	1.53866	0.23095	6.6623	2.69570606279954e-11	2.17298984997111e-09	105.688	76.5856	31.0377	72.2607	89.1043	113.771	44.5016	111.012	86.857	25.1546	31.0706	28.7025	29.2112	21.0424	25.3714	20.8007	30.7557	40.8163
SERBP1	3081.51	0.454088	0.0682193	6.6563	2.80810855464002e-11	2.24273407191088e-09	4014.04	3591.78	3384.46	3071.08	3151.81	3750.88	3492.85	3770.22	3836.49	2941.15	2522.54	2860.99	2379.74	2569	2545.6	2798.73	2436.43	2349.34
FSTL5	1474.25	1.1157	0.167601	6.65691	2.79643323522602e-11	2.24273407191088e-09	2994.15	2500.65	1415.59	1541	1619.42	2296.74	1368.16	2193.01	2228.71	991.671	975.81	974.958	1015.57	1107.93	981.028	1084.75	568.981	678.27
KCNG1	192.213	1.91078	0.287457	6.64716	2.98799819900585e-11	2.37545856820965e-09	161.703	297.737	97.1614	228.546	494.218	456.86	428.457	286.956	280.899	73.5288	83.5022	99.9957	108.081	104.297	57.0857	47.8415	31.7169	121.248
HSBP1	2521.71	0.826659	0.124673	6.6306	3.34316924782826e-11	2.64568338968546e-09	3996.07	3762.16	2199.63	2414.85	3124.87	3739.32	2540.73	3725.19	3522.33	2085.89	1772.96	1997.14	1785.78	2118.88	1624.83	1868.94	1554.13	1557.02
MAPK4	2660.37	0.908091	0.1372	6.61872	3.62320031036881e-11	2.85425838995463e-09	2308.23	2807.85	4959.28	3156.79	4102.94	3574.89	4032.05	3278	3020.59	1385.44	1960.36	2259.16	2000.97	1670.58	1876.43	1535.09	1739.62	2218.48
NLGN4X	2344.38	0.823159	0.12444	6.61488	3.71848030994983e-11	2.89112714452731e-09	3385.19	3115.91	2128.1	2019.1	2794.35	3590	3612.9	3156.52	3158.27	1569.26	1905.01	1960.1	1616.35	1962.43	1718.91	1649.49	1244.65	1612.24
SSTR1	702.756	1.43441	0.216872	6.61409	3.73846374461943e-11	2.89112714452731e-09	1007.21	1103.18	340.065	654.548	1120.02	1617.68	1366.09	1019.01	1005.32	338.619	533.054	414.797	421.615	414.443	427.085	274.569	292.18	300.12
RP11-712B9.4	52.995	-1.19105	0.180025	-6.61602	3.69009215973844e-11	2.89112714452731e-09	35.934	41.3046	24.2903	29.4084	39.3717	30.2203	35.1873	36.655	17.5562	82.2361	69.9088	55.5532	62.3172	58.5527	82.4571	60.3219	103.801	88.8354
KDM1B	950.047	0.57947	0.0876114	6.61409	3.73834897913062e-11	2.89112714452731e-09	1025.18	1183.2	1056.63	909.141	1027.81	1300.36	1414.74	1186.57	1141.15	791.402	761.229	734.228	704.963	676.101	780.171	832.026	883.267	692.676
AF131217.1	95.5646	-1.8934	0.286293	-6.6135	3.75341069481648e-11	2.89112714452731e-09	34.8771	37.8625	52.6291	34.4499	24.8663	47.1081	48.6412	36.655	48.0485	293.148	89.3279	99.0698	39.9219	148.212	237.857	110.243	197.99	139.255
DKK2	138.798	1.38369	0.209272	6.61192	3.79370471447308e-11	2.90923435427137e-09	205.035	219.431	145.742	166.368	262.132	231.985	96.2475	219.93	259.647	63.8539	78.6474	104.625	114.897	74.1058	61.3142	98.8031	49.9781	45.6182
DACT1	391.659	0.973477	0.147394	6.60459	3.98608502894162e-11	3.04329690029018e-09	462.914	579.125	291.484	430.204	635.127	739.509	511.25	532.021	488.802	343.457	302.938	250.915	254.137	238.785	266.4	255.848	270.074	196.878
TMEM261P1	158.384	-0.959029	0.145343	-6.59839	4.15648820661189e-11	3.15947794336801e-09	116.257	121.332	80.9678	118.474	93.2487	81.7726	141.784	102.634	109.957	161.57	250.506	212.028	193.767	189.381	239.971	199.686	147.051	290.516
PPP4R4	2423.26	1.18148	0.179377	6.58659	4.50048148069783e-11	3.40601941231328e-09	4432.56	4219.95	1616.66	1806.52	3554.85	4191.74	3670.86	3503.17	3274.69	1762.76	1523.43	1389.76	1405.06	1551.65	1578.31	1671.33	970.728	1494.6
SPRED1	5390.56	0.848652	0.128917	6.58293	4.61265481857744e-11	3.47573568090285e-09	5233.68	8093.12	6725.73	4608.72	6788.5	8204.82	7406.92	8161.49	7162.93	4633.28	3508.06	3779.47	3180.12	4457.32	3707.4	4199.65	2743.03	4435.77
ST8SIA4	525.772	0.920725	0.140149	6.5696	5.04515511421246e-11	3.78517676555914e-09	957.535	805.439	607.259	381.47	698.329	691.512	590.939	779.18	681.92	441.173	434.988	336.097	325.218	405.294	334.057	341.131	335.43	316.926
STARD9	1289.61	-1.46842	0.223805	-6.56114	5.33967608994121e-11	3.98887613425738e-09	742.988	614.406	1006.7	1099.04	674.499	376.865	599.219	545.635	503.586	2569.64	1621.5	1069.4	1666.01	1686.13	1949.37	1348.92	3524.42	1614.64
KLRAP1	122.011	-0.8329	0.127043	-6.55606	5.52490094925021e-11	4.10953040135002e-09	89.835	107.564	116.054	78.9827	70.4546	71.1066	94.1777	71.2154	91.477	190.594	138.847	138.883	145.082	130.829	171.257	193.446	145.129	151.26
SYAP1	1259.17	0.456387	0.0696377	6.55374	5.61149819303262e-11	4.15610577707044e-09	1558.9	1435.33	1532.99	1217.51	1395.62	1515.46	1427.15	1506	1524.62	1163.88	946.681	1261.06	1038.94	1067.67	949.314	1123.24	1013.98	986.793
LIMK2	497.697	-1.25919	0.192212	-6.55106	5.71301601586973e-11	4.2132885349378e-09	265.277	243.525	460.167	315.931	307.721	230.208	329.104	222.024	267.963	635.637	733.071	581.457	485.879	548.017	696.657	614.659	1418.61	602.64
PTP4A2P2	43.9829	-1.5791	0.241204	-6.54675	5.88012649988856e-11	4.31815560888003e-09	32.7634	26.6759	18.8925	27.728	13.4693	8.88833	21.7333	15.7093	32.3404	97.7158	62.1411	65.7379	46.7379	57.6378	70.8285	44.7214	95.1506	52.821
MYCT1	137.973	1.24269	0.190143	6.53557	6.33692386648977e-11	4.63397584515334e-09	197.637	167.8	304.979	149.563	169.92	211.542	239.066	146.62	159.854	76.4312	69.9088	109.255	126.582	71.3611	66.5999	97.7631	44.2114	74.4296
RP1-86D1.3	62.8166	-1.19382	0.182703	-6.53419	6.39560779632148e-11	4.65723860159864e-09	29.5927	39.5836	35.0861	44.5328	44.5521	34.6645	40.3619	31.4185	43.4285	129.643	69.9088	62.0344	63.2909	83.2546	76.1142	73.8423	129.751	99.6397
LINC01010	30.5414	-3.85937	0.591044	-6.52975	6.5880908849752e-11	4.77733067479101e-09	1.05688	6.8841	1.34946	10.0829	0	0.888833	3.10476	2.09457	9.2401	57.0815	21.361	50.9238	8.76335	37.5103	30.6571	60.3219	217.212	31.2124
USP12	2877.92	1.04939	0.160996	6.51814	7.11850115012147e-11	5.14044764303147e-09	4909.22	4904.92	2287.34	2105.64	3953.74	4965.91	3402.82	4515.89	3880.84	2198.12	1717.62	2094.35	1568.64	2071.3	1981.08	1940.7	1510.88	1793.51
KCNH7	1903.12	0.977475	0.150183	6.50855	7.58804289176945e-11	5.45677889449196e-09	3179.1	3047.07	1229.36	2000.61	2511.5	2843.38	2624.56	2804.63	2477.27	1211.29	1483.62	1349.94	1410.9	1470.22	1376.4	1157.56	908.256	1170.47
GNPTAB	5026.37	0.763681	0.117571	6.4955	8.27556702798088e-11	5.92660546123705e-09	7207.94	8134.42	4682.64	4380.18	6101.57	7716.85	5263.6	7164.47	6285.12	3851.55	3711.96	3739.66	3521.89	3807.76	4052.03	4001.01	3033.29	3818.72
SUMO2	1628.78	0.600684	0.092525	6.49213	8.46296990895626e-11	6.03587372395560e-09	2318.8	2067.81	1603.16	1756.1	1876.37	2077.2	1801.8	2135.41	2030.98	1363.18	1240.88	1572.16	1313.53	1315.61	1254.83	1482.05	1050.5	1057.62
FAM19A1	1270.59	1.51868	0.233967	6.491	8.52687525527876e-11	6.05652766595231e-09	2273.35	2600.47	479.06	1134.33	1990.34	2286.97	2135.04	2204.53	1848.94	547.596	709.768	732.376	701.068	748.377	729.428	694.742	341.197	713.084
ZNF859P	42.7689	-1.2489	0.192539	-6.48647	8.78733377544607e-11	6.21605231274514e-09	32.7634	30.9784	21.5914	33.6097	32.119	14.2213	24.8381	18.8511	18.4802	43.5368	55.3444	51.8496	75.949	71.3611	69.7714	46.8015	55.7448	72.0287
MARCKS	5034.99	0.725468	0.111929	6.48151	9.08068929865271e-11	6.37155571801417e-09	6749.25	7389.22	6341.13	4984.31	5893.32	7265.32	4776.15	6559.14	6516.12	4464.94	3577.97	3487.81	3511.18	3981.58	3451.57	5132.56	3018.87	3529.41
SOBP	2254.73	0.517354	0.0798137	6.48201	9.05057536424243e-11	6.37155571801417e-09	2468.88	3064.28	2295.44	2282.94	2548.8	3073.58	2544.87	2669.53	2940.2	1881.76	1728.3	1786.03	1950.33	1894.73	1972.63	1837.74	1526.25	2118.84
CAP1	3907.68	0.657358	0.101473	6.47815	9.28525530801782e-11	6.48882095738939e-09	5114.25	5086.49	3581.48	3647.49	4571.26	6012.07	4581.59	5323.35	5127.33	3154.96	3036.18	3439.67	2875.35	3221.31	2752.8	3418.59	2838.18	2555.82
RP11-182I10.3	195.003	-1.23598	0.190922	-6.47374	9.56093196427241e-11	6.65463903103635e-09	102.518	127.356	232.108	147.042	87.0321	86.2168	106.597	75.4045	84.085	272.83	198.075	251.841	244.4	237.87	296	295.369	331.585	333.733
WSB2	7293.42	1.06373	0.16439	6.47076	9.75103010626706e-11	6.73287262038703e-09	11462.9	11308.8	5420.8	6352.22	10335.1	12426.8	9103.15	11556.8	10832.2	4814.2	3925.57	5159.96	5184.01	5116.96	5360.77	4383.74	2806.46	5731.08
TBC1D22B	553.538	0.58147	0.0898577	6.471	9.73540210433723e-11	6.73287262038703e-09	681.689	679.805	461.517	556.24	679.679	735.065	723.409	723.674	729.044	434.4	458.291	464.795	442.062	472.996	451.4	397.292	396.941	475.389
CAPZB	2124.92	0.43336	0.067379	6.43167	1.26206862678642e-10	8.67972673445854e-09	2145.47	2478.27	2292.74	2572.82	2283.56	2872.71	2228.18	2330.21	2768.34	1683.42	1720.53	1858.25	1927.94	1918.52	1734.77	1982.3	1700.22	1750.3
FAM227A	213.497	-0.885979	0.137877	-6.42586	1.31127024186103e-10	8.98246030106462e-09	144.793	175.544	198.371	206.699	137.801	104.882	134.54	138.242	109.033	303.79	281.577	224.065	246.348	276.296	316.085	228.807	293.141	322.929
SF3B14	380.555	0.542017	0.0844647	6.41708	1.38909250247564e-10	9.47809533874228e-09	503.076	467.258	473.662	433.564	412.366	456.86	365.327	479.656	471.245	331.847	301.967	340.726	321.323	320.21	274.857	364.011	283.53	248.499
ABCD2	1695.05	0.99772	0.155552	6.41408	1.41675735065455e-10	9.62894966438980e-09	2767.97	2023.92	3132.11	1458.66	2038	2223.86	2494.16	2446.46	1746.38	1365.12	1081.64	1273.09	1205.45	1225.95	1062.43	1233.48	597.815	1134.45
UBXN10	449.523	-1.08597	0.16954	-6.40541	1.49970325675527e-10	1.01528738839163e-08	362.511	306.342	171.382	224.344	263.168	277.316	455.365	289.051	241.167	445.042	833.08	799.966	610.513	562.655	581.428	680.181	501.703	486.194
CES3	55.7349	-1.01284	0.158216	-6.40164	1.53717517376201e-10	1.03660633994045e-08	29.5927	38.723	37.785	57.9766	42.48	23.9985	39.327	32.4658	29.5683	69.6588	87.386	65.7379	86.6598	70.4462	75.0571	62.402	80.7338	73.2292
DNHD1	801.539	-1.13628	0.177597	-6.39808	1.57345329528901e-10	1.05589243336648e-08	510.474	417.348	805.63	674.714	547.059	304.87	478.133	384.353	390.856	1196.78	931.146	733.302	1052.58	1019.18	1306.63	927.709	1580.08	1166.86
TNR	13053.9	0.593853	0.0928237	6.39764	1.57795938054306e-10	1.05589243336648e-08	13048.3	15594.2	22003	15789.8	13492	17167.8	15852.9	14165.6	14217.7	9624.53	10114.4	10452.3	8975.62	11070.1	10993.2	10368.1	10759.7	11280.9
RAB12	1318.59	0.720282	0.112796	6.3857	1.70612058066969e-10	1.13726060706102e-08	1980.6	1915.5	1219.92	1353.63	1551.04	1964.32	1345.4	1686.13	1751.92	1011.02	906.872	1155.51	1083.73	999.97	1037.06	1103.47	742.943	925.569
DOK6	7184.01	1.27696	0.200149	6.38006	1.77016107937348e-10	1.17542765006214e-08	11259	12580.7	6416.7	3866.79	11695.5	13750.2	11051.9	11466.7	9449.86	4927.39	3889.65	4930.34	3484.89	4279.84	4899.85	4692.63	2326.86	4343.33
ST6GAL2	1706.82	0.781065	0.122443	6.37899	1.78262681869374e-10	1.17918722880844e-08	2691.88	2259.7	1472.27	1576.29	1983.09	2428.29	2413.43	2421.32	2174.2	1339	1333.12	1384.2	1181.1	1404.35	1374.28	1216.84	883.267	1186.07
PDIA3	2178.64	0.497739	0.0782392	6.36176	1.9946086060534e-10	1.3143939829472e-08	2755.29	2711.47	2126.76	2201.43	2357.12	2854.93	2670.09	2461.12	2818.23	1755.98	1758.4	1999.91	1804.28	1744.69	1653.37	2091.51	1910.7	1540.21
TMCC2	1139.28	-0.717261	0.112819	-6.35762	2.04900430515046e-10	1.34512475805161e-08	710.225	661.734	820.474	1173.82	866.177	930.608	924.183	742.525	924.01	1311.91	1318.56	1415.68	1504.38	1357.69	1427.14	1076.43	1593.53	1747.9
HDAC9	3611.38	0.909125	0.143021	6.35658	2.06298797573586e-10	1.34919413613125e-08	5816.02	5336.9	2558.58	3315.59	4952.54	5364.11	5678.6	4853.12	4540.59	2852.14	2224.46	2234.16	2746.82	2890.12	2587.88	2471.12	1895.32	2686.67
PDE6D	460.185	0.502708	0.0791335	6.35266	2.11627481065486e-10	1.37884055426539e-08	566.489	468.979	690.926	510.867	458.991	555.521	529.879	529.926	547.938	443.107	385.469	349.985	368.061	372.359	375.285	377.532	373.875	378.151
ADAMTS15	44.7992	1.50777	0.237393	6.35134	2.13445249804636e-10	1.38547551474313e-08	44.3891	60.2358	39.1345	73.101	109.826	88.8833	55.8857	61.7898	62.8327	17.4147	33.0125	26.8507	37.9745	12.8084	17.9714	17.6806	20.1835	26.4105
MTND4P16	33.4361	-1.41642	0.223929	-6.32528	2.5276638984292e-10	1.63458742625658e-08	11.6257	21.5128	13.4946	13.4439	21.758	10.666	31.0476	20.9457	19.4042	57.0815	57.2864	40.739	31.1586	43.9145	69.7714	36.4011	49.9781	51.6206
PHLDA1	1193.76	0.629408	0.0995883	6.3201	2.61398799476661e-10	1.68412735826394e-08	1398.26	1544.62	1755.65	1067.95	1640.14	1549.24	1299.86	1494.48	1302.85	880.41	903.959	1061.99	731.253	1029.25	1015.91	1054.59	859.239	897.958
EXD2	1111.94	0.39198	0.0620431	6.31787	2.65184420964996e-10	1.70218933323865e-08	1321.1	1264.95	1194.28	1083.07	1202.91	1279.03	1415.77	1293.4	1304.7	1103.9	1010.76	851.815	937.679	970.694	930.285	906.909	983.223	960.382
ESYT3	456.358	-0.87925	0.139317	-6.31114	2.76986442946258e-10	1.77138451760207e-08	341.373	380.346	340.065	362.144	251.771	208.876	434.666	318.375	255.951	519.539	834.051	477.757	641.672	578.208	561.342	524.176	595.893	588.234
ARL16	333.928	0.625	0.0991489	6.30365	2.90722660803118e-10	1.85239501263928e-08	425.924	347.647	322.522	403.316	453.81	431.973	319.79	473.373	466.625	237.033	261.187	265.729	318.402	245.189	283.314	261.048	234.513	259.303
RP11-764K9.1	37.7279	-1.02673	0.163191	-6.29158	3.14249391873258e-10	1.9949656448921e-08	23.2514	26.6759	25.6398	26.0475	29.0107	22.2208	31.0476	21.993	17.5562	37.7319	50.4897	50.9238	45.7642	54.8932	54.9714	43.6814	49.9781	67.2268
COQ2	141.163	0.780901	0.124153	6.28985	3.17777353279144e-10	2.0099997480587e-08	196.58	200.499	238.855	129.397	162.667	192.877	144.889	183.275	159.854	113.196	116.515	99.0698	106.134	117.105	84.5714	94.643	114.373	86.4344
RP11-446H18.1	80.0952	-1.58203	0.251958	-6.27895	3.40876483167851e-10	2.14826557446619e-08	41.2184	28.3969	41.8334	42.0121	32.119	29.3315	58.9904	46.0805	41.5805	128.675	186.423	57.405	79.8439	108.871	106.771	71.7623	238.357	102.041
PTPRG	4022.55	0.637414	0.101537	6.27766	3.43696940230713e-10	2.15040132532076e-08	4314.19	4836.94	6856.63	3872.67	4903.84	4915.25	4977.96	5277.27	4121.09	3132.71	3098.32	3427.63	3298.91	3256.99	3281.37	3107.62	2404.71	3321.72
TRIM66	733.989	-0.51112	0.0814185	-6.27769	3.43644396029507e-10	2.15040132532076e-08	604.537	621.29	676.081	639.424	520.12	530.633	642.685	599.047	614.467	789.467	737.926	737.006	1038.94	827.057	978.914	865.307	881.344	907.561
MDN1	6644.64	-0.365968	0.0584463	-6.2616	3.81045771022045e-10	2.375505128627e-08	6271.54	6298.95	5262.91	5657.34	5208.46	5942.74	5965.28	5610.3	6035.64	7774.7	7920.08	6446.95	7288.19	7123.3	7539.54	7221.99	8393.43	7642.24
ITGB4	509.867	-2.51042	0.401152	-6.25803	3.89859083159656e-10	2.42173755205735e-08	46.5028	44.7466	464.216	211.741	165.775	71.1066	187.32	75.4045	105.337	340.554	1390.41	1110.14	582.276	520.57	658.6	574.098	1885.71	743.096
PPP1R3E	766.87	-0.707641	0.113149	-6.25404	3.99963851711452e-10	2.47563339786113e-08	692.258	586.009	645.044	556.24	538.77	522.634	662.349	514.217	526.686	995.541	935.03	803.669	860.756	870.056	989.485	832.026	1439.75	833.132
GMPR	107.019	-1.67089	0.267277	-6.25151	4.06504837664459e-10	2.50716560197962e-08	53.901	37.002	53.9786	57.9766	53.877	57.7741	63.1301	37.7022	45.2765	78.3662	247.594	131.476	129.503	78.6802	122.628	234.007	340.235	103.241
RP1-86D1.2	48.9894	-1.44624	0.231512	-6.24694	4.18580687561452e-10	2.57249003408778e-08	28.5358	29.2574	24.2903	30.2487	18.6497	25.7762	37.2571	12.5674	29.5683	73.5288	63.1121	57.405	33.106	65.8718	77.1714	68.6422	128.79	78.0311
LANCL2	2519.4	0.816735	0.130892	6.23974	4.38295509576616e-10	2.68413409062626e-08	3507.79	3898.98	2025.55	2166.14	3461.6	3851.31	3250.68	3419.38	3344.92	1827.58	1824.42	2224.9	1762.41	2113.39	1691.43	1937.58	1420.53	1620.65
DNAJB11	689.48	0.526647	0.0845311	6.23022	4.65789989313084e-10	2.84246700872713e-08	904.691	862.233	681.479	771.341	853.743	831.059	604.393	919.516	896.29	619.189	524.316	546.273	561.828	597.42	547.6	544.977	616.076	528.21
KIF3B	5665.99	0.75069	0.120533	6.22809	4.72164979633998e-10	2.87126009194274e-08	8065.07	7890.9	4860.77	4733.08	6871.39	9150.54	7491.78	7638.89	7265.49	3960.88	3929.46	4600.73	4033.09	4511.3	4572.14	4472.14	3383.13	4557.01
IGF1	511.346	1.31513	0.211184	6.22741	4.7421964191671e-10	2.8736715433771e-08	673.234	844.162	694.974	462.973	817.48	943.052	498.831	881.814	749.372	432.465	246.623	363.873	247.321	430.911	222	281.849	109.567	303.721
CPS1	199.979	-1.19989	0.192718	-6.22613	4.78090495192047e-10	2.88703357915448e-08	101.461	118.751	237.506	141.161	94.2848	76.4396	121.086	90.0665	113.653	299.92	339.834	188.881	200.583	350.401	296	330.73	247.968	250.9
FBXL21	39.3212	1.4879	0.239227	6.2196	4.98417690810108e-10	2.99933229146874e-08	59.1854	77.4461	37.785	36.9706	70.4546	67.5513	67.2698	64.9317	40.6565	25.1546	23.3029	27.7766	28.2375	25.6168	19.0286	17.6806	6.72782	12.0048
RP11-95O2.1	67.0294	-0.951153	0.153015	-6.21607	5.09751291990372e-10	3.05692029117133e-08	38.0478	49.9097	32.3871	52.095	53.877	53.33	36.2222	47.1278	46.2005	72.5613	102.921	104.625	74.0016	70.4462	119.457	96.723	70.1615	86.4344
TNRC6A	3699.29	-0.625324	0.100714	-6.20893	5.33473422230995e-10	3.16631091804294e-08	2989.92	2933.49	4020.05	3288.7	2787.1	2313.63	2782.9	2599.36	2477.27	4846.13	4517.85	3853.54	4535.52	3990.73	5147.22	3972.92	4833.46	4697.47
DNAL1	2293.45	0.795141	0.128064	6.20893	5.33470160629831e-10	3.16631091804294e-08	3430.64	3375.79	2211.77	1952.72	2875.17	3346.46	2653.53	3382.73	2959.61	1733.73	1554.5	1848.07	1691.33	1667.84	1793.97	1964.62	1077.41	1762.3
RP11-446H18.5	161.02	-1.36363	0.219601	-6.20957	5.31311105673324e-10	3.16631091804294e-08	106.745	104.982	97.1614	78.1424	95.3209	61.3295	107.632	73.3099	86.857	279.603	264.1	107.403	127.555	193.041	227.286	187.206	430.58	270.108
SLC47A2	55.9582	-1.07288	0.172845	-6.20717	5.394777325965e-10	3.19101999441295e-08	35.934	20.6523	36.4355	47.8938	49.7326	39.1087	42.4317	20.9457	31.4164	76.4312	92.2407	74.0709	64.2646	69.5313	85.6285	57.2018	81.6949	81.6325
SEL1L3	1104.94	0.825774	0.133075	6.20533	5.45808271512206e-10	3.21748406584287e-08	1473.29	1311.42	1821.78	1413.29	1209.12	1288.81	1464.41	1342.62	1390.64	842.678	708.797	807.373	953.258	913.971	753.742	699.942	437.308	1056.42
UFC1	1043.41	0.406639	0.0655402	6.20442	5.48980380469768e-10	3.22521321149883e-08	1294.68	1165.99	1169.99	1185.58	1065.11	1260.37	1035.95	1228.46	1300.08	928.784	888.424	908.295	910.415	1018.27	855.228	963.07	785.233	817.526
ADRA2C	69.6858	1.01837	0.164171	6.20311	5.53579895072951e-10	3.24124768969909e-08	67.6405	74.8645	95.8119	95.7875	130.548	109.326	92.1079	78.5464	95.1731	36.7644	52.4316	60.1826	42.843	56.7229	34.8857	35.3611	36.5224	58.8234
PIFO	98.0992	-0.982492	0.158404	-6.20246	5.55881555857932e-10	3.24376540221341e-08	79.2662	74.004	89.0646	47.0535	69.4185	67.5513	54.8507	57.6007	56.3646	117.066	137.876	124.069	124.634	133.573	104.657	211.127	109.567	108.043
LPPR1	597.414	1.13534	0.183252	6.19548	5.81063794622072e-10	3.3793344377836e-08	757.785	700.457	1420.99	933.508	694.185	667.514	605.428	742.525	868.57	571.783	267.013	286.099	286.269	540.698	396.428	342.171	333.508	338.535
CTD-2010I16.1	151.708	-0.883283	0.142629	-6.19286	5.90810678494863e-10	3.42452838427909e-08	93.0056	130.798	136.296	101.669	95.3209	84.4391	135.574	103.681	80.3889	238.968	148.556	186.103	154.819	187.552	232.571	162.245	235.474	223.289
RPS6KA5	967.852	-0.75894	0.122687	-6.186	6.17119496118275e-10	3.56509932907528e-08	983.957	666.897	788.087	649.506	537.734	641.737	819.656	660.837	724.424	1338.03	1303.99	1155.51	980.522	1020.1	1354.2	1370.76	1497.42	927.97
C9orf41	929.002	0.753237	0.121838	6.18229	6.31781101105501e-10	3.63767384161443e-08	1359.15	1479.22	944.625	757.057	1096.19	1341.25	1085.63	1304.92	1126.37	783.662	691.32	664.786	659.199	720.015	669.171	801.865	511.314	726.289
ING5	675.615	-0.520781	0.0843303	-6.17548	6.59618134239748e-10	3.77934182386818e-08	471.37	489.631	612.657	631.861	604.044	517.301	591.974	519.453	557.178	738.19	902.017	673.119	851.992	788.632	775.942	677.061	877.5	881.151
SIK3-IT1	221.188	-1.52633	0.247171	-6.17521	6.60746969379758e-10	3.77934182386818e-08	116.257	97.2379	210.516	157.125	90.1404	73.7731	93.1428	92.1611	97.0211	400.538	224.291	181.474	166.504	297.338	442.943	274.569	583.398	382.953
BRINP1	2956.45	0.964676	0.156549	6.16214	7.17696733961463e-10	4.09157963693622e-08	4337.45	3915.33	2242.81	3175.27	3923.7	4876.14	3877.84	4566.16	4270.78	1572.16	2070.08	2485.08	2467.37	1993.54	2222.11	1945.9	1111.05	2163.26
CCNY	3048.83	0.61428	0.0997241	6.1598	7.28391285796728e-10	4.13893422103052e-08	3965.42	4120.13	3094.32	2538.37	3727.88	4244.18	3649.13	4136.77	3717.29	2578.34	2287.57	2674.89	2293.08	2562.6	2401.83	2378.55	1877.06	2631.45
WDR52	805.828	-0.737505	0.119875	-6.15229	7.63713685504107e-10	4.3254646678012e-08	576.001	734.017	620.753	573.885	736.665	491.525	721.339	508.98	474.941	974.256	1310.79	749.042	951.31	892.929	1071.94	912.109	1073.57	1130.85
ZNF250	577.568	-0.317558	0.0516356	-6.14999	7.74888896566351e-10	4.37446236690275e-08	564.375	530.936	555.979	494.062	493.182	520.856	465.714	522.595	482.333	618.222	662.191	631.455	627.066	631.271	668.114	644.82	613.193	669.867
STRIP2	1007.38	0.928949	0.151265	6.14119	8.19040550277886e-10	4.60869862885261e-08	1405.65	1634.11	823.173	889.815	1503.38	1575.01	1575.15	1352.04	1129.14	742.06	785.503	660.157	788.702	646.824	810.828	719.703	418.086	673.468
LPPR4	6885.15	1.59805	0.260295	6.13937	8.28497444135036e-10	4.64682498521175e-08	12586.4	13607.3	2037.69	5519.54	10247	14307.5	11125.4	12630.3	11098.3	3200.44	3789.64	4089.64	3440.1	4170.96	3594.28	3548.59	1688.68	3250.89
RP11-861E21.2	64.9907	-1.39051	0.22662	-6.1359	8.46803341239691e-10	4.73417700226615e-08	38.0478	34.4205	58.0269	46.2133	33.1551	13.3325	52.7809	26.1821	22.1763	87.0735	85.4441	57.405	98.3443	78.6802	111	87.3627	120.14	120.048
MAN2A2	2519.32	-0.596376	0.0972401	-6.13303	8.62222870803064e-10	4.80488249964241e-08	1493.37	1863.01	2141.6	2588.78	1849.43	1964.32	1948.75	1991.94	2211.16	2971.14	3090.55	2758.22	2828.61	3345.74	2939.91	2590.72	3784.88	2985.59
BMP2KL	165.072	-1.32885	0.21671	-6.13194	8.68151252631221e-10	4.80700618509639e-08	160.646	130.798	103.909	53.7754	90.1404	40.8863	120.051	95.3029	51.7446	227.359	276.722	228.694	189.873	214.998	298.114	216.327	216.251	255.702
CCDC92	1266.21	-0.61376	0.100086	-6.13233	8.66013258843856e-10	4.80700618509639e-08	853.961	888.909	875.802	1341.87	1031.95	1044.38	1035.95	904.854	1026.58	1294.49	1662.28	1586.04	1680.62	1279.01	1745.34	1307.32	1510.88	1721.49
RP11-449L23.2	34.8159	1.70016	0.277313	6.13081	8.74334153923034e-10	4.82582331899366e-08	79.2662	30.1179	26.9893	42.8523	65.2741	43.5528	70.3745	59.6952	60.9847	14.5123	28.1577	20.3695	3.89482	14.6382	13.7428	20.8007	13.4556	18.0072
CYCS	4961.97	0.832411	0.135803	6.12957	8.81170466596981e-10	4.84811598621977e-08	7958.32	7029.52	4550.39	4978.43	5981.38	7077.78	5492.32	7465.05	6661.19	3937.66	3142.98	4107.23	4008.75	3791.29	3567.85	3825.24	2046.22	3693.87
CDCP1	30.8107	-1.49615	0.244123	-6.12866	8.86226874461525e-10	4.86050568395338e-08	26.4221	17.2102	8.09678	14.2841	8.28877	18.6655	18.6286	9.42556	23.1003	35.7969	66.9959	37.9613	46.7379	32.9359	41.2285	33.281	61.5115	54.0215
HIVEP2	14430.7	1.09517	0.17887	6.1227	9.19999837107252e-10	5.02981614413432e-08	22514.8	23214	7516.51	16799.8	18461.2	25959.3	16813.3	22737.6	22915.5	7917.89	7558.89	9719.03	10391.4	9387.64	10889.6	9458.06	6520.22	10978.4
MDGA1	615.19	1.153	0.188374	6.1208	9.31087322062227e-10	5.05851861400014e-08	535.839	644.524	1102.51	913.342	852.707	1145.71	760.666	725.768	956.351	252.513	301.967	287.025	504.38	469.336	386.914	317.21	286.413	630.251
COMMD7	739.759	0.621032	0.101461	6.12091	9.30453615423001e-10	5.05851861400014e-08	1053.71	903.538	651.791	720.927	897.26	1030.16	810.342	951.982	1047.83	530.181	634.034	532.385	676.725	631.271	589.885	557.458	505.548	590.635
PURG	774.454	0.602745	0.0985857	6.11392	9.72134495544105e-10	5.2650196694609e-08	1126.64	1078.22	869.055	697.4	885.862	947.496	1051.48	944.651	804.813	676.271	581.602	627.751	639.725	636.761	720.971	557.458	494.975	599.039
RP11-597D13.7	380.323	-2.53548	0.415178	-6.10699	1.015293685286e-09	5.43695931985343e-08	107.802	45.6071	244.253	251.232	46.6243	51.5523	43.4666	86.9246	130.285	999.411	471.884	322.208	157.74	577.293	571.914	374.412	1804.98	558.222
RHCG	107.53	-0.974073	0.159468	-6.10825	1.00728304227057e-09	5.43695931985343e-08	49.6735	69.7015	90.4141	88.2253	67.3463	48.8858	75.5491	80.6409	83.1609	111.261	179.627	110.18	196.689	137.233	131.086	168.485	115.334	132.053
GS1-18A18.2	40.3578	-1.11171	0.182045	-6.10681	1.01642999228695e-09	5.43695931985343e-08	28.5358	30.1179	20.242	17.6451	18.6497	31.1092	23.8032	32.4658	26.7963	42.5693	49.5187	80.5521	48.6853	58.5527	64.4857	56.1618	41.328	55.222
PHAX	1844.79	0.471297	0.0771739	6.10696	1.01549721564502e-09	5.43695931985343e-08	2578.79	2164.19	1662.54	1984.65	2015.21	2329.63	1963.24	2210.82	2379.33	1529.59	1504.01	1573.08	1454.72	1648.62	1606.86	1659.89	1388.81	1552.22
HAS2	39.8962	1.21197	0.198639	6.10136	1.05168075655307e-09	5.60820898209882e-08	85.6075	45.6071	68.8227	72.2607	49.7326	45.3305	45.5365	46.0805	43.4285	36.7644	16.5062	23.1472	22.3952	25.6168	23.2571	22.8807	25.9502	19.2076
RP11-357N13.2	54.0574	-1.11038	0.182014	-6.1005	1.05737297532721e-09	5.62126718877173e-08	34.8771	39.5836	40.4839	39.4913	31.0829	26.665	46.5714	28.2767	21.2522	100.618	77.6764	60.1826	48.6853	58.5527	69.7714	68.6422	89.3839	91.2363
BRK1	1800.48	0.696177	0.114199	6.0962	1.08622668100178e-09	5.75700140930944e-08	2717.24	2597.03	1447.97	1798.96	2231.75	2375.85	1942.54	2417.13	2510.54	1434.78	1359.34	1446.23	1520.93	1556.22	1320.37	1396.76	1093.75	1241.29
DCUN1D5	656.516	0.761856	0.125014	6.09416	1.10015291757925e-09	5.81303360200183e-08	1047.37	1036.92	522.243	656.228	796.758	896.832	812.412	883.908	779.865	464.392	478.681	540.718	551.117	514.166	465.143	555.377	370.991	444.177
ADSL	655.234	0.557648	0.0916547	6.08423	1.17050478830005e-09	6.16596306566206e-08	855.018	841.581	647.743	688.158	824.733	823.948	619.917	931.036	790.953	616.287	529.171	561.087	568.644	555.336	464.085	539.777	470.947	465.785
LRTM1	52.3116	-1.255	0.206408	-6.08019	1.20039104719909e-09	6.29436694062379e-08	29.5927	35.281	40.4839	29.4084	26.9385	15.1102	41.3968	36.655	24.0243	44.5042	88.3569	68.5156	60.3697	68.6164	114.171	73.8423	56.7059	87.6349
PCP4L1	804.106	1.31552	0.216371	6.07996	1.20214382167588e-09	6.29436694062379e-08	1547.28	1484.38	576.221	1038.54	929.379	1440.8	588.869	1361.47	1358.3	539.856	442.756	604.604	602.724	531.549	417.571	414.973	220.096	374.549
ENOX1-AS1	137.124	-0.917618	0.151135	-6.07153	1.26697759959119e-09	6.61385204172138e-08	103.574	105.843	89.0646	110.072	82.8877	61.3295	121.086	82.7355	97.0211	202.204	172.83	136.105	139.24	175.658	211.428	128.964	220.096	228.091
CACNG4	281.414	1.11058	0.183202	6.06205	1.34394350036351e-09	6.99456000144145e-08	206.092	303.761	653.141	499.944	402.005	421.307	312.546	327.8	336.34	174.147	148.556	182.4	182.083	242.445	140.6	142.484	170.118	219.687
RP11-289A15.1	34.6537	-1.47236	0.243171	-6.05482	1.4057093281853e-09	7.29411627747889e-08	13.7395	23.2338	32.3871	15.1243	11.3971	8.88833	14.4889	26.1821	21.2522	64.8214	51.4606	49.072	29.2112	53.9783	50.7428	37.4412	75.9282	44.4177
CRK	1921.38	0.596096	0.0985612	6.04798	1.46676936387866e-09	7.56934993209165e-08	2388.55	2639.19	2002.6	1766.19	2155.08	2753.6	1903.22	2664.29	2541.95	1619.57	1551.59	1676.78	1415.77	1785.86	1414.46	1560.05	1309.04	1436.97
RP11-162G10.1	157.822	-1.06583	0.176232	-6.0479	1.46748691776747e-09	7.56934993209165e-08	134.224	98.0984	161.936	96.6277	90.1404	59.5518	122.121	70.1681	87.781	188.659	169.917	177.77	200.583	181.147	294.943	201.766	265.268	240.096
ASAP1	4047.15	0.761872	0.126094	6.0421	1.52119234024947e-09	7.8230814388319e-08	5138.56	6168.15	3263	4276.83	4401.34	6445.82	5092.84	5333.82	5701.14	2873.43	2462.34	2982.28	3139.23	2986.19	3562.57	3170.02	2265.35	3585.83
SRRD	496.329	0.552147	0.0914766	6.03594	1.58040732559924e-09	8.10356194081667e-08	684.86	639.36	442.624	464.653	575.034	619.517	589.904	698.539	595.063	379.254	409.743	399.057	366.113	419.933	407	435.774	372.913	434.573
MSL3P1	64.2627	1.07234	0.17769	6.0349	1.59064670491598e-09	8.13200532238904e-08	107.802	82.6092	56.6775	83.1839	84.9599	83.5503	112.806	76.4518	94.2491	42.5693	42.722	21.2954	28.2375	36.5954	58.1428	44.7214	46.1336	54.0215
RP11-10G15.4	70.1812	-0.905538	0.150184	-6.02951	1.64458340368914e-09	8.38302204980483e-08	58.1285	45.6071	45.8818	40.3316	55.9492	47.1081	41.3968	58.6479	46.2005	87.0735	89.3279	73.145	94.4494	74.1058	109.943	111.283	63.4337	121.248
GPM6A	35419.6	0.760749	0.126259	6.02529	1.68805336747055e-09	8.57937035531731e-08	54577.4	50539.6	35647.4	30501.6	40742.4	48213.9	44285.3	50366	46054.5	29408.6	25032.2	27209	25114.8	28303.8	27057.6	32255.6	16550.4	25692.6
MAOB	1896.41	-0.605022	0.100476	-6.02154	1.72769131799856e-09	8.7551515298927e-08	1676.22	1597.97	1341.37	1372.11	1243.32	1581.23	1735.56	1463.06	1528.31	1809.19	2585.65	2117.5	2151.89	1899.3	2392.31	2914.17	2637.31	2088.83
C12orf5	381.133	0.970421	0.161321	6.01547	1.79363137289846e-09	9.06280621682311e-08	646.812	604.079	260.447	342.818	458.991	689.734	399.479	543.541	595.063	254.448	227.204	239.805	296.98	293.678	239.971	254.808	231.629	280.912
C12orf55	282.434	-1.01307	0.168662	-6.0065	1.89572149252657e-09	9.55079918226104e-08	188.125	160.055	284.737	204.179	180.281	109.326	249.416	150.809	159.854	341.522	473.826	244.434	452.773	290.019	397.485	404.573	423.853	368.547
ZNF518B	1617.89	0.524846	0.0874555	6.00129	1.95756462464954e-09	9.83378333617424e-08	2122.22	2241.63	1662.54	1467.9	1685.73	2091.42	1930.13	2167.88	1811.06	1394.14	1409.83	1337.91	1266.79	1387.88	1271.74	1484.13	1151.42	1237.69
B3GNT2	763.308	1.41341	0.235541	6.00069	1.96483504518496e-09	9.84177923933542e-08	1570.53	1332.07	317.124	566.323	1122.09	1497.68	1127.03	1319.58	1136.53	306.692	382.556	529.607	471.274	491.294	467.257	459.694	260.463	381.752
SETD8	565.485	0.521507	0.0869182	5.99997	1.97352543966266e-09	9.85682115123732e-08	564.375	683.247	557.329	604.133	750.134	781.284	717.199	685.971	652.351	457.62	413.627	412.019	455.694	446.464	475.714	434.734	528.614	558.222
MAPRE1P1	81.4709	-1.23764	0.206373	-5.99709	2.00885998173548e-09	1.0004469064212e-07	58.1285	54.2123	49.9302	44.5328	40.4078	15.999	70.3745	63.8844	39.7325	101.586	141.759	91.6628	93.4757	90.5737	124.743	113.364	107.645	164.465
RP1-179N16.3	44.8929	-1.15296	0.192743	-5.98186	2.20606201438915e-09	1.09550890462402e-07	36.9909	30.1179	31.0377	30.2487	26.9385	11.5548	24.8381	35.6077	24.0243	75.4637	56.3154	54.6273	55.5012	43.9145	77.1714	48.8815	78.8116	66.0263
EPHA5	3206.76	1.56409	0.261523	5.98069	2.22190945138762e-09	1.10022607719997e-07	7099.08	6165.57	966.216	2682.89	4602.34	5739.19	4394.27	6080.53	5403.61	1655.36	1677.81	1986.95	1493.66	1845.32	1773.88	1871.02	778.505	1505.4
ZNF436	1269.74	0.804837	0.134594	5.97973	2.2351389897308e-09	1.10362375586964e-07	2082.06	1980.9	921.684	1153.65	1545.86	1779.44	1575.15	1776.19	1719.58	1052.62	937.943	967.551	841.282	875.546	852.056	1003.63	1025.51	764.705
CCDC175	64.2238	-1.14685	0.191884	-5.97676	2.27624770908888e-09	1.12072866608578e-07	44.3891	41.3046	64.7743	52.9352	25.9024	23.9985	40.3619	29.324	37.8844	91.9109	110.689	80.5521	74.0016	67.7016	124.743	98.8031	71.1227	75.6301
THAP1	229.06	0.516097	0.0864154	5.97228	2.33957666971503e-09	1.14217473979806e-07	292.756	231.478	259.097	243.67	257.988	262.206	282.533	279.625	317.86	197.367	181.569	193.51	182.083	208.594	151.171	215.287	173.001	193.277
GOLGA2B	78.2873	-1.52663	0.25559	-5.97299	2.32943174206401e-09	1.14217473979806e-07	42.2753	26.6759	85.0162	59.6571	51.8048	23.1097	31.0476	25.1348	20.3282	91.9109	165.062	102.773	108.081	76.8504	128.971	89.4428	153.779	127.251
RP3-418C23.2	51.6818	1.29282	0.216461	5.97251	2.33630997824534e-09	1.14217473979806e-07	89.835	64.5384	70.1721	129.397	68.3824	58.663	68.3047	58.6479	52.6686	31.927	25.2448	26.8507	44.7905	38.4252	39.1143	20.8007	17.3001	25.21
PCNT	2233.87	-0.536092	0.0898384	-5.96729	2.41223686677076e-09	1.17433924544955e-07	1530.37	1838.05	2109.21	2122.45	1953.04	1674.56	1823.53	1662.04	1699.26	2457.41	2824.51	2437.86	3088.59	2484.83	3194.68	2128.95	2510.44	2669.86
TSPYL6	68.1672	-1.36584	0.229118	-5.96132	2.50215804886736e-09	1.21470311330309e-07	29.5927	30.1179	63.4248	60.4974	33.1551	15.1102	55.8857	31.4185	24.9483	94.8134	89.3279	95.3663	88.6072	81.4248	124.743	71.7623	104.762	132.053
CXADR	1715.56	1.19074	0.199782	5.96019	2.51946486625747e-09	1.21968842450023e-07	3003.66	3080.63	1020.19	1398.16	2151.97	3467.34	1939.44	3016.18	2395.04	1323.52	922.407	1203.65	851.992	1204.9	1040.23	1175.24	722.76	962.783
DUSP14	452.347	1.12495	0.188762	5.9596	2.52862362574038e-09	1.22071242500575e-07	612.992	690.131	221.312	476.417	714.907	875.5	577.485	714.248	698.552	223.489	340.805	312.95	319.375	325.699	252.657	269.368	206.64	309.723
ME2	1420.22	0.512102	0.0859768	5.95628	2.58045663030297e-09	1.24227482943836e-07	1682.56	1758.03	2188.83	1358.67	1448.46	1652.34	1577.22	1780.38	1584.68	1264.5	1113.69	1166.62	1203.5	1208.56	1120.57	1342.68	1070.68	1042.01
TMEM200A	324.927	1.69411	0.284459	5.95555	2.59192958742625e-09	1.24434159777519e-07	469.256	771.879	83.6668	259.635	558.456	746.62	595.079	534.115	449.069	161.57	164.091	139.809	146.056	252.509	152.228	148.725	92.2672	123.649
DYRK2	1156.73	1.00716	0.169144	5.95442	2.60992744066684e-09	1.24952078658003e-07	1557.84	1887.1	824.522	838.561	1542.75	2102.09	1387.83	2064.2	1698.33	855.255	802.98	788.855	731.253	891.099	694.542	844.507	613.193	696.277
CTC-419K13.1	58.4734	1.46256	0.245776	5.95077	2.66884978165742e-09	1.27421034616817e-07	89.835	78.3066	24.2903	75.6217	140.909	103.105	102.457	74.3572	83.1609	28.057	44.6639	26.8507	44.7905	35.6805	29.6	21.8407	20.1835	28.8115
MKLN1-AS1	566.727	-0.865004	0.145456	-5.94685	2.73351724785305e-09	1.30149965446542e-07	341.373	381.207	603.21	511.707	422.727	293.315	399.479	357.124	307.695	784.629	945.71	541.644	811.097	603.825	693.485	606.339	786.194	810.323
KMT2A	1476.42	-0.393039	0.0661071	-5.94549	2.75626316040657e-09	1.30873415980839e-07	1282	1410.38	1321.13	1437.65	1092.05	1231.03	1200.51	1199.14	1313.02	1637.95	1740.92	1477.71	1589.09	1689.79	1655.48	1650.53	1966.45	1680.67
GPATCH8	2181.31	-0.482764	0.0812183	-5.94403	2.78106762285164e-09	1.31690390632901e-07	1916.13	1956.8	2099.77	1993.89	1668.12	1474.57	1946.68	1613.87	1709.42	2641.23	2477.88	2234.16	2488.79	2302.77	2616.43	2495.04	3103.45	2524.61
CA10	2668.28	1.23894	0.20848	5.9427	2.8036829348773e-09	1.32399533908334e-07	4230.7	4879.1	1267.15	2424.1	4085.33	5096.57	3955.46	4150.39	3646.15	1375.76	1530.23	1836.03	1790.64	2006.34	1758.03	1375.96	899.606	1721.49
RP11-160H12.2	200.723	-1.10938	0.186757	-5.94022	2.84641823548325e-09	1.3405237619337e-07	129.997	183.289	153.839	140.32	95.3209	65.7736	140.749	121.485	113.653	308.627	257.303	196.288	163.583	267.147	352.028	234.007	373.875	315.726
STX18-AS1	245.805	-0.657551	0.110757	-5.93687	2.90521190840985e-09	1.36450481259217e-07	194.466	189.313	255.049	210.06	194.786	138.658	198.705	140.336	197.738	340.554	309.735	250.915	294.059	280.87	300.228	279.769	347.924	301.32
HNRNPA1P14	56.3004	-1.03832	0.175014	-5.93276	2.97878802066691e-09	1.39528041043725e-07	22.1945	50.7702	40.4839	46.2133	38.3356	26.665	39.327	29.324	37.8844	90.9435	90.2988	56.4791	53.5538	76.8504	80.3428	63.442	92.2672	78.0311
SH3RF2	97.9407	-1.18242	0.199417	-5.92939	3.04062453070465e-09	1.41658773499038e-07	69.7542	33.56	55.328	63.0181	48.6965	54.2188	111.771	53.4115	49.8966	132.545	152.44	105.551	202.531	129.914	136.371	123.764	86.5005	153.661
LASP1	2650.84	0.650799	0.109755	5.92957	3.03731938625492e-09	1.41658773499038e-07	2690.82	3195.94	2349.42	2890.43	3461.6	4249.51	3256.89	3450.8	3600.87	1628.27	1952.59	2149.91	2336.89	2036.54	2172.43	2199.67	1715.59	2376.95
GLIS1	42.8564	-1.452	0.244946	-5.92785	3.06923340361411e-09	1.42608268412965e-07	17.967	13.7682	25.6398	37.8109	34.1912	14.2213	20.6984	21.993	20.3282	28.057	85.4441	62.0344	87.6335	63.1271	64.4857	42.6413	55.7448	75.6301
JHDM1D	1548.18	0.508022	0.0857083	5.92734	3.0788662495094e-09	1.42673344840234e-07	2035.56	2020.48	1881.15	1274.65	1698.16	1975.88	1757.29	1878.83	1841.55	1325.45	1341.86	1472.16	1138.26	1285.41	1249.54	1311.48	1170.64	1208.88
ACTR3B	1119.58	0.917775	0.154882	5.92563	3.11110499739104e-09	1.43782828559424e-07	1779.79	1686.6	666.635	1195.66	1384.22	1803.44	1473.73	1522.75	1663.22	737.222	754.432	799.04	927.941	851.759	846.771	777.944	538.226	743.096
SFXN1	2329.6	0.659603	0.111551	5.913	3.35925130559176e-09	1.54838256322369e-07	3380.97	3262.2	1844.72	2156.9	2718.72	3260.24	2789.11	3194.22	3068.64	1740.5	1699.17	2038.8	1843.22	1835.26	1915.54	1824.22	1493.58	1866.74
RP11-305L7.7	66.4022	-1.2549	0.21233	-5.91013	3.41842461923411e-09	1.56793556794e-07	63.4129	43.0256	47.2312	46.2133	41.4439	19.5543	32.0825	28.2767	32.3404	84.1711	132.05	63.8862	81.7913	80.51	104.657	61.3619	128.79	104.442
ATXN7	1155.27	-0.43005	0.0727657	-5.91006	3.419765995507e-09	1.56793556794e-07	1075.91	1030.89	1122.75	913.342	962.534	911.943	1043.2	912.185	887.974	1364.15	1321.47	1190.69	1185	1214.05	1338.34	1281.32	1453.21	1585.83
RP11-996F15.2	98.7106	-0.959548	0.162667	-5.89885	3.66044161219794e-09	1.67385523960429e-07	77.1524	83.4697	86.3657	64.6986	51.8048	31.998	89.0031	55.5061	64.6807	148.992	108.747	139.809	124.634	121.68	144.828	101.923	137.44	144.057
PTGS2	443.652	1.66683	0.282728	5.89551	3.73533820772976e-09	1.70360911784643e-07	1147.77	832.976	155.188	586.488	421.691	612.406	1215	529.926	571.038	136.415	243.71	210.176	253.163	168.339	336.171	238.167	127.829	199.279
FAM110B	768.418	0.69807	0.118454	5.89319	3.78810937543401e-09	1.72314235132931e-07	1060.05	1011.96	618.054	720.927	1039.2	1056.82	1111.5	956.171	981.299	510.831	652.482	676.823	560.854	644.08	572.971	630.26	440.192	587.034
SCG3	8041.51	0.769375	0.130605	5.89086	3.84184570990436e-09	1.74301120414535e-07	10015	9743.58	14676.8	8711.62	8105.38	10774.4	9057.62	11134.7	9009.1	6181.25	5474.25	6222.88	6272.61	5817.76	6549	7535.04	3604.19	5861.93
NXPH1	870.355	0.858701	0.145872	5.88669	3.94007140171184e-09	1.78290802775634e-07	1345.41	1372.52	811.028	992.325	1144.89	1223.92	759.631	1319.58	1128.22	758.507	628.208	638.862	694.252	753.866	598.342	552.257	362.341	582.232
RP11-255A11.21	36.0737	-1.79421	0.304848	-5.8856	3.96601942367885e-09	1.78997611020256e-07	15.8532	21.5128	13.4946	18.4853	24.8663	5.333	28.9778	9.42556	7.39208	29.0245	66.025	30.5543	99.318	48.489	54.9714	69.6822	51.9003	54.0215
DIAPH2	1129.4	0.532497	0.0904947	5.88429	3.99766307683088e-09	1.79490929493668e-07	1383.46	1519.66	1218.57	1004.09	1334.49	1399.91	1686.92	1269.31	1203.06	972.321	1079.7	837.001	919.178	860.908	929.228	969.31	866.928	875.149
NXPH2	143.611	1.39496	0.237063	5.88434	3.99637074879978e-09	1.79490929493668e-07	247.31	250.409	109.307	144.521	237.266	306.647	99.3523	248.206	230.079	105.456	77.6764	91.6628	78.8702	126.254	58.1428	74.8824	41.328	57.6229
FAM13A-AS1	253.22	-0.907454	0.154236	-5.88353	4.01618054754365e-09	1.79856395528369e-07	221.945	159.195	272.592	156.285	177.172	120.881	197.67	139.289	143.222	397.636	267.013	301.839	257.058	291.849	384.8	304.73	428.658	336.134
COL21A1	288.486	-0.918004	0.15624	-5.87559	4.21337510113992e-09	1.88201040922309e-07	226.173	240.943	273.941	205.019	208.255	160.879	171.797	153.951	158.006	358.936	474.797	326.838	310.612	342.167	361.543	517.936	463.258	237.695
TNFAIP1	193.588	0.662108	0.112728	5.87352	4.26631839407743e-09	1.89103744469964e-07	207.149	241.804	175.43	215.942	246.591	274.649	227.682	260.774	282.747	113.196	157.295	160.178	174.293	139.063	151.171	167.445	121.101	168.067
DR1	1992.53	0.66909	0.113909	5.8739	4.25668835435688e-09	1.89103744469964e-07	2958.21	2751.06	1782.64	1656.12	2441.04	2748.27	2202.31	2900.98	2577.07	1677.62	1598.19	1642.52	1367.08	1537.01	1537.08	1738.93	1353.25	1396.16
AC007163.3	68.9243	-2.88342	0.490873	-5.87406	4.25248518202194e-09	1.89103744469964e-07	20.0808	11.1867	47.2312	18.4853	2.07219	7.9995	3.10476	8.37828	30.4923	255.416	54.3735	75.9227	30.1849	118.02	125.8	81.1226	297.946	52.821
EPN3	41.3329	-1.3086	0.22283	-5.87262	4.28954262122058e-09	1.89648120327484e-07	13.7395	22.3733	33.7366	34.4499	26.9385	19.5543	23.8032	16.7566	23.1003	31.927	84.4731	78.7003	69.1331	42.9996	57.0857	46.8015	69.2004	49.2196
LDHB	11368.2	0.571372	0.0973259	5.87071	4.33942213714551e-09	1.91365203712134e-07	16427.1	13142.6	14420.4	12012.1	11235.4	13915.6	11909.9	14530	14721.3	9054.68	7880.27	10637.5	9884.09	9589.83	8776.39	11038.9	7048.83	8402.15
SCHIP1	507.903	-0.756909	0.128964	-5.86916	4.38007781611024e-09	1.92667839164991e-07	440.72	380.346	384.597	464.653	328.443	236.43	449.155	330.942	383.464	674.336	538.88	567.568	528.722	625.782	719.914	552.257	836.172	699.879
NOP10	345.509	0.731476	0.124687	5.86651	4.45066231732569e-09	1.95277034484991e-07	421.696	528.354	350.861	415.079	394.753	397.308	344.628	472.325	556.254	321.205	247.594	299.987	276.532	288.189	201.914	286.009	197.99	218.487
ANKRD20A5P	284.49	-0.864558	0.147396	-5.86555	4.47651490200163e-09	1.9556614870744e-07	221.945	234.92	178.129	321.812	121.223	188.433	186.286	171.755	188.498	476.002	289.345	337.023	359.297	376.933	371.057	350.491	343.119	404.561
AC007038.7	161.424	-1.13665	0.193787	-5.86543	4.47982003559251e-09	1.9556614870744e-07	141.622	113.588	152.489	109.231	73.5628	56.8853	104.527	89.0192	69.3008	262.188	215.552	204.621	139.24	182.977	223.057	212.167	343.119	212.485
HCRTR1	46.6431	2.49371	0.425497	5.8607	4.60931269951849e-09	2.00713563807424e-07	91.9488	63.6779	18.8925	84.0241	125.368	116.437	26.9079	122.532	62.8327	4.83742	0.970955	9.25886	31.1586	19.2126	17.9714	7.28023	13.4556	22.8091
AKIRIN2	783.323	0.631216	0.107882	5.85099	4.88658733763842e-09	2.1199977264711e-07	1049.48	1160.83	618.054	933.508	835.094	1042.6	905.555	915.327	1105.12	660.791	632.092	625.899	677.699	582.782	585.657	704.102	509.392	555.821
GREB1L	322.015	-0.994297	0.169943	-5.85077	4.89296111354476e-09	2.1199977264711e-07	219.832	230.617	257.748	266.356	156.451	187.544	229.752	174.897	214.37	442.14	387.411	303.691	349.56	384.252	510.6	367.132	781.388	332.532
DIO2	4370.23	1.86283	0.319246	5.83508	5.37641349426567e-09	2.32365641568874e-07	3690.63	3225.2	19382.3	6826.96	6204.15	5581.87	6569.67	5968.48	4251.37	2504.81	921.437	1866.59	1667.96	2223.17	2741.17	1579.81	621.843	2836.73
PKD1L1	132.869	-1.46373	0.250913	-5.8336	5.42428635697238e-09	2.33851509583802e-07	60.2423	59.3753	136.296	126.036	56.9853	23.1097	68.3047	49.2224	58.2127	190.594	240.797	132.402	270.69	178.403	235.743	159.125	176.846	169.267
RP11-244H3.1	41.1501	-1.13569	0.194734	-5.83204	5.47535798142185e-09	2.35467566193603e-07	33.8202	17.2102	22.9409	35.2901	32.119	20.4432	26.9079	19.8984	23.1003	54.1791	43.693	71.2933	38.9482	45.7443	66.5999	59.2819	78.8116	50.4201
RP11-497D6.5	43.324	-1.64767	0.282561	-5.8312	5.50285670493619e-09	2.360643800823e-07	35.934	18.0708	12.1452	22.6865	18.6497	6.22183	35.1873	23.0403	16.6322	57.0815	68.9378	41.6649	79.8439	64.042	95.1428	64.482	28.8335	91.2363
MMADHC	1012.74	0.813266	0.139565	5.82715	5.63818765871831e-09	2.41272667440116e-07	1516.63	1533.43	820.474	953.674	1193.58	1469.24	1094.95	1490.29	1544.95	698.523	730.158	847.186	787.728	849.929	637.457	890.268	533.42	637.454
GAS2L3	80.2618	1.24101	0.212988	5.82666	5.65481021841537e-09	2.41387970185608e-07	152.191	148.008	66.1237	78.1424	87.0321	162.656	63.1301	125.674	131.209	35.7969	58.2573	53.7014	37.0008	42.9996	44.4	64.482	37.4836	56.4225
LHFPL3	637.532	0.955521	0.164044	5.82478	5.71880645326235e-09	2.43519986834127e-07	825.425	683.247	1586.97	853.685	790.542	734.176	570.241	773.943	754.917	551.466	362.166	319.431	444.983	437.315	391.143	490.895	458.453	446.578
CCDC171	991.87	-0.600179	0.103093	-5.82173	5.82406219456469e-09	2.47394171308825e-07	1068.51	950.866	742.205	730.17	686.932	647.07	852.774	758.234	659.743	1234.51	1073.88	1193.47	1302.82	1047.54	1407.06	1248.04	1151.42	1098.44
MKRN5P	202.65	-1.27559	0.219341	-5.81555	6.04345577524585e-09	2.56085897410234e-07	131.053	139.403	209.167	168.888	128.476	50.6635	93.1428	87.9719	59.1367	301.855	280.606	225.916	347.613	246.104	368.943	252.728	273.918	282.112
HELLS	195.987	-0.824907	0.141871	-5.81448	6.08217185473743e-09	2.57097854669401e-07	199.751	169.521	141.694	127.717	175.1	123.548	124.19	102.634	109.033	281.538	240.797	201.843	214.215	202.19	265.343	274.569	326.78	247.298
EPHA3	865.537	1.07289	0.184706	5.80862	6.29883603536405e-09	2.64963901283724e-07	1764.99	1356.17	705.77	710.844	1180.11	1304.81	1300.89	1167.72	1068.16	550.498	567.038	495.349	851.992	569.059	587.771	560.578	294.102	543.817
GTF3A	1208.19	0.579688	0.0997949	5.8088	6.29223484644618e-09	2.64963901283724e-07	1649.79	1564.41	1067.43	1133.49	1456.75	1669.23	1222.24	1736.4	1528.31	1034.24	946.681	1018.48	1046.73	963.375	911.256	1007.79	830.405	960.382
MARCH4	414.481	1.31134	0.225873	5.80566	6.41143186631645e-09	2.69047277663754e-07	359.34	658.292	233.457	499.944	705.582	835.503	589.904	701.681	732.74	224.456	198.075	244.434	258.032	277.21	303.4	158.085	123.984	356.542
UBAP1L	763.091	-1.14613	0.197548	-5.80179	6.56107598140008e-09	2.74661854670639e-07	473.483	454.35	569.474	812.513	433.088	203.543	482.273	382.259	463.853	1111.64	1185.54	656.453	1133.39	994.481	1200.91	710.342	1398.43	1069.63
C1orf132	2222.88	-1.0471	0.180727	-5.79383	6.87991857899238e-09	2.87315346728957e-07	1416.22	1548.06	2066.03	2077.92	1468.15	703.956	1308.14	1261.98	1199.37	3126.91	4140.15	1918.44	3688.4	3127.08	2648.14	2316.15	2905.46	3091.23
SYTL5	507.342	0.83295	0.143924	5.78745	7.14646603698495e-09	2.97729333862948e-07	723.964	820.068	628.85	529.352	779.145	719.066	432.596	621.04	595.063	457.62	388.382	413.871	380.719	432.741	305.514	332.81	217.212	354.141
FAHD2CP	276.458	-0.878785	0.151928	-5.78421	7.28542812679134e-09	3.02790779053767e-07	162.76	183.289	188.925	277.28	185.461	167.989	180.076	211.552	194.966	386.993	291.287	253.693	270.69	407.124	400.657	346.331	562.253	304.921
GGCT	726.125	0.979996	0.169528	5.78075	7.43690194571722e-09	3.08346764644079e-07	1153.06	1231.39	448.022	701.601	920.054	1200.81	939.707	1093.37	984.071	486.644	515.577	541.644	530.67	539.783	475.714	534.577	282.568	490.996
RP11-25G10.2	53.8032	-1.24978	0.216262	-5.77902	7.51355805590976e-09	3.10781562451007e-07	23.2514	39.5836	48.5807	32.7694	27.9746	37.331	26.9079	29.324	21.2522	85.1386	61.1702	41.6649	65.2383	52.1485	121.571	68.6422	97.0728	88.8354
SCN5A	144.648	1.5183	0.262788	5.77767	7.57419037081571e-09	3.12543555515731e-07	172.272	153.171	117.403	271.398	322.226	228.43	230.787	203.173	231.003	54.1791	138.847	60.1826	132.424	64.042	91.9714	29.1209	44.2114	58.8234
ERI3	1608.45	0.38468	0.0665943	5.77648	7.6281241624734e-09	3.14021424845193e-07	1697.35	1739.96	1558.63	1751.9	1888.8	1992.76	1870.1	1931.19	1962.6	1330.29	1397.2	1505.49	1614.4	1459.24	1346.8	1379.08	1193.71	1332.53
ATP8A2P2	100.884	-0.834456	0.144512	-5.77428	7.7281726257937e-09	3.17386160610499e-07	83.4937	74.8645	89.0646	77.3022	65.2741	43.5528	97.2825	74.3572	48.9726	118.033	163.12	126.846	123.661	106.127	133.2	125.844	126.867	138.055
ARPC5	1524.8	0.793331	0.137486	5.77027	7.91446117514347e-09	3.24268384459602e-07	2087.34	2357.8	1179.43	1388.08	1953.04	2524.29	1677.6	2066.29	2169.58	1324.48	1033.1	1266.61	947.416	1257.97	1085.68	1222.04	1000.52	905.16
NPM3	136.149	1.00679	0.174537	5.76836	8.0046810463234e-09	3.26421475797249e-07	133.167	172.102	95.8119	176.451	194.786	247.984	185.251	190.606	239.319	90.9435	112.631	85.1815	94.4494	119.85	91.9714	81.1226	53.8226	85.2339
IL1RAP	845.1	0.593872	0.102949	5.76863	7.99198867117645e-09	3.26421475797249e-07	1220.7	1198.69	1057.98	972.999	906.584	871.945	833.11	1101.74	985.919	602.742	642.772	642.565	884.125	657.803	770.657	671.861	540.148	649.459
ZNF667-AS1	680.024	0.342689	0.059435	5.76579	8.12784250455485e-09	3.3066581794939e-07	832.823	738.319	684.178	708.323	700.401	819.504	717.199	813.74	826.989	601.775	645.685	555.532	614.408	600.165	587.771	562.658	605.504	625.449
RILPL2	178.631	0.708828	0.123047	5.76064	8.37942855198693e-09	3.40102754647507e-07	163.817	229.757	156.538	210.901	235.194	296.87	247.346	209.457	243.939	114.163	157.295	140.735	150.924	144.552	137.428	133.124	131.673	111.644
CTC-484P3.3	36.0487	-1.55644	0.270378	-5.75654	8.58535954647499e-09	3.47646883878407e-07	21.1376	26.6759	13.4946	15.1243	14.5054	14.2213	25.873	21.993	11.0881	41.6018	53.4025	36.1096	41.8693	36.5954	117.343	41.6013	44.2114	72.0287
ZBTB18	6186.05	0.923278	0.16043	5.75503	8.66257074564349e-09	3.49955742640437e-07	8578.71	9438.1	3968.77	5972.43	8164.44	10529.1	8932.39	8963.71	8355.83	4357.55	3788.67	4008.16	4537.47	4837.92	4820.57	4395.18	2621.93	5078.02
AC004053.1	69.0449	-1.06272	0.184727	-5.7529	8.77237023658846e-09	3.53567322256546e-07	73.9818	63.6779	21.5914	42.8523	43.5161	35.5533	33.1174	43.986	42.5045	89.976	77.6764	87.0333	94.4494	97.8928	98.3142	130.004	73.0449	93.6373
C14orf37	2546.26	0.619713	0.107729	5.7525	8.79336346869243e-09	3.53591142171482e-07	3261.54	3206.27	3767.7	2605.59	2056.65	3393.56	3189.62	3435.09	2848.72	2080.09	2007.94	1926.77	1870.49	2145.41	2178.77	2269.35	1514.72	2074.43
GRIN3A	1342.35	1.153	0.200458	5.75184	8.82784375797280e-09	3.54155926318117e-07	2169.78	2527.32	819.125	1096.51	1924.03	2146.53	1529.61	2537.57	1916.4	781.727	836.963	831.446	861.729	1147.27	881.656	965.15	463.258	726.289
FBLN2	232.867	2.15811	0.375369	5.74929	8.96199660051858e-09	3.5870753598981e-07	109.916	155.753	754.35	481.458	588.503	463.971	319.79	364.455	186.65	59.984	50.4897	181.474	180.136	78.6802	59.2	40.5613	29.7946	86.4344
FANCI	209.431	-0.613544	0.106728	-5.74868	8.99446821720841e-09	3.59177715835113e-07	182.841	168.66	171.382	171.409	141.945	132.436	200.774	143.478	177.41	221.554	247.594	252.767	217.136	221.402	308.685	291.209	292.18	226.89
MPZL1	1118.34	0.643991	0.112075	5.74608	9.1334699850567e-09	3.63890042094294e-07	1238.67	1224.51	2161.84	1301.53	1250.57	1277.25	1197.4	1398.13	1228.93	892.02	916.582	962.922	816.939	936.843	708.285	949.55	836.172	831.931
NDUFB2	976.01	0.582804	0.101521	5.74072	9.4274495893275e-09	3.74741121175768e-07	1223.87	1114.36	1188.88	1131.8	1076.5	1246.14	850.704	1297.59	1405.42	915.239	619.469	849.964	884.125	866.397	682.914	794.585	684.315	735.893
SOCS7	287.191	0.687088	0.119726	5.73883	9.53312549588246e-09	3.78074594895055e-07	309.667	398.417	230.758	295.765	369.886	438.195	370.501	386.448	386.236	201.237	209.726	227.768	195.715	240.615	228.343	220.487	178.768	280.912
RP11-739P1.2	34.743	-1.08488	0.18909	-5.73735	9.61716555809977e-09	3.80536749514674e-07	16.9101	26.6759	14.8441	30.2487	26.9385	19.5543	23.8032	19.8984	20.3282	56.114	35.9253	39.8131	50.6327	51.2336	51.8	33.281	65.356	42.0167
DUOX1	205.512	-1.37439	0.239776	-5.73197	9.92697644840232e-09	3.9190074903704e-07	54.9579	105.843	188.925	216.782	105.682	71.1066	122.121	81.6882	83.1609	315.4	240.797	186.103	287.243	257.083	353.085	267.288	483.442	278.511
CTB-176F20.3	216.293	-1.00089	0.174652	-5.73078	9.99701128379e-09	3.93768642180374e-07	157.475	170.381	174.081	120.154	128.476	87.1056	212.159	131.958	116.425	314.432	334.98	185.177	200.583	255.253	392.2	257.928	317.169	337.334
VIP	516.251	1.38821	0.242281	5.72976	1.00569885706223e-08	3.95232809336634e-07	864.53	811.463	615.356	758.738	866.177	791.061	629.231	734.147	653.275	443.107	176.714	365.725	259.006	466.592	261.114	248.568	64.3948	283.313
SMAD3	1960.71	0.652919	0.113967	5.72904	1.01001443797524e-08	3.9603077431106e-07	1958.4	2697.71	1690.88	1885.5	2437.93	2927.82	3121.32	2612.98	2237.95	1429.94	1584.6	1418.46	1580.32	1531.52	1674.51	1460.21	1322.5	1720.29
CSPG5	1985.57	0.904576	0.157979	5.72593	1.02866363860172e-08	4.02432720555448e-07	1990.11	2121.16	3617.91	2927.4	2540.51	2816.71	2236.46	2785.78	2260.13	1369.96	1043.78	1470.31	1641.67	1719.99	1546.6	1280.28	706.421	1665.06
C2CD2	828.239	-0.677339	0.118458	-5.71795	1.07815695331581e-08	4.20845454007125e-07	619.333	610.103	736.807	522.63	598.864	694.179	811.377	585.432	559.026	736.255	1373.9	1216.61	1015.57	894.758	859.456	983.871	1060.11	1030.01
SNX18P7	40.9702	-1.70252	0.297808	-5.71685	1.08514763815963e-08	4.22622330717854e-07	10.5688	33.56	17.543	21.8463	29.0107	12.4437	31.0476	10.4728	6.46807	48.3742	75.7345	33.3319	100.292	64.042	73.9999	42.6413	48.0558	78.0311
SH3BP5-AS1	267.905	-0.949074	0.166083	-5.71445	1.10062297170795e-08	4.27688267324449e-07	217.718	188.452	279.339	196.616	206.183	91.5498	197.67	139.289	131.209	363.774	320.415	326.838	292.112	329.359	412.285	313.05	447.881	368.547
CHP1	3299.5	0.755439	0.132285	5.71069	1.12517153757244e-08	4.36249394131276e-07	4606.95	4875.66	2438.48	2950.93	4107.09	5189.9	4222.47	4661.46	4243.06	2563.83	2088.52	2826.73	2551.11	2687.02	2471.6	2522.08	1870.33	2513.8
MAGI2-AS1	41.5286	-1.55566	0.272712	-5.70442	1.16740485621974e-08	4.516136956059e-07	19.0239	19.7918	32.3871	15.1243	12.4332	7.9995	32.0825	26.1821	25.8723	88.041	42.722	43.5167	31.1586	55.808	65.5428	56.1618	102.84	70.8282
RP11-168K9.2	119.973	1.50236	0.26339	5.70396	1.17058096213255e-08	4.51833823044972e-07	206.092	218.57	44.5323	108.391	252.808	208.876	149.028	249.254	158.006	64.8214	77.6764	37.0355	73.0279	70.4462	79.2857	69.6822	30.7557	61.2244
ADCY2	6453.85	0.493982	0.0866202	5.70285	1.17819874418749e-08	4.53763609678076e-07	7837.84	7981.25	5472.08	6646.31	7632.92	8821.67	8419.07	7695.45	7423.5	4654.56	5849.03	5640.5	5213.22	5539.63	6006.68	5303.13	4690.25	5342.13
NPFFR1	132.797	-1.12059	0.196525	-5.702	1.18407344077951e-08	4.55015006699551e-07	68.6974	84.3302	147.092	59.6571	108.79	56.8853	96.2475	64.9317	69.3008	222.521	131.079	268.507	150.924	178.403	174.428	120.644	206.64	181.272
SLMAP	2284	0.327646	0.0574746	5.70071	1.19309083748078e-08	4.57465869565916e-07	2710.9	2739.01	2333.22	2176.22	2426.54	2710.05	2760.13	2565.85	2456.02	2129.43	1851.61	2073.99	1929.88	1948.71	2014.91	2152.87	1998.16	2134.45
AC093838.4	264.119	-1.21393	0.21307	-5.69732	1.21707736628885e-08	4.65632844043093e-07	127.883	179.847	269.893	190.735	177.172	114.659	114.876	114.154	144.146	339.587	302.938	320.357	536.512	255.253	361.543	192.406	558.409	453.781
TMEM132D	2095.9	0.976604	0.171491	5.6948	1.23516543398428e-08	4.71512161594306e-07	3014.23	3148.61	1171.33	2112.37	3119.69	3406.01	3180.31	2965.91	2894.92	1187.1	1571.01	1606.41	1623.17	1520.54	1633.28	1258.44	884.228	1428.57
BZW1	1980.57	0.757723	0.133122	5.69193	1.25614719635263e-08	4.78467847472251e-07	3180.16	2859.48	1896	1877.94	2115.71	2851.38	1973.59	2836.05	2810.84	1628.27	1248.65	1824.92	1366.11	1531.52	1389.08	1842.94	1142.77	1274.91
JAKMIP3	794.367	-0.903052	0.158752	-5.68846	1.2818966000704e-08	4.87205043329388e-07	480.881	500.818	650.442	836.04	552.239	463.971	427.422	488.035	582.127	1273.21	909.785	680.526	1069.13	906.652	1031.77	876.748	1620.44	948.378
NFASC	8403.86	-0.742269	0.130549	-5.68577	1.30227961016787e-08	4.93868882359285e-07	5195.63	6223.22	4948.48	8894.79	5169.09	6606.7	5792.45	6384.25	7378.22	10394.6	10130.9	9344.05	8401.13	10746.2	11348.4	8541.79	15252	10517.4
ZFR	6057.08	0.400768	0.0704989	5.68475	1.31004917852401e-08	4.95730618187766e-07	8077.75	7299.72	5953.83	5722.88	6488.04	7763.96	7157.51	6985.39	6587.27	5690.74	5441.23	5149.78	4858.79	5094.08	5056.31	5626.58	5137.17	4936.37
RNF165	1378.32	1.04834	0.184467	5.6831	1.32277116523448e-08	4.99454184415659e-07	1606.46	2326.82	740.856	1435.97	2386.13	2298.52	1661.05	2204.53	2061.47	793.337	783.561	1006.44	905.546	922.205	1052.91	865.307	593.009	1165.66
MAGEC3	31.4482	-2.02101	0.355731	-5.68127	1.33695687023406e-08	5.03713033000577e-07	6.34129	22.3733	12.1452	14.2841	10.361	7.11066	11.3841	24.0875	3.69604	94.8134	46.6059	21.2954	37.9745	43.9145	88.7999	22.8807	54.7837	43.2172
MAGI1	4453.26	0.738444	0.129998	5.68042	1.34360475410799e-08	5.05119609402291e-07	6424.79	6534.73	3003.91	4501.17	5832.19	6225.39	5798.66	6169.55	5626.3	3414.25	3236.19	3504.48	3428.42	3773.9	3617.54	3031.7	2465.27	3570.22
FGF13	1817.04	0.87933	0.154909	5.67642	1.37540040067471e-08	5.15953773681675e-07	2802.85	2693.4	1469.57	1503.19	2587.13	2736.72	2426.89	2465.31	2502.22	1430.91	1170.97	1507.34	1174.29	1321.1	1519.11	1315.64	715.071	1364.94
HOMER2	1748.24	0.547466	0.0964718	5.67488	1.38782871756625e-08	5.19491565964162e-07	2395.95	2035.11	1824.48	1599.82	2085.66	2323.41	2148.49	2176.26	2093.81	1451.23	1351.57	1411.05	1478.09	1483.94	1667.11	1335.4	1009.17	1597.84
ASAP2	1433.98	0.636614	0.112234	5.67222	1.40960711383304e-08	5.26506484694836e-07	1594.84	1648.74	1945.93	2024.14	1379.04	1924.32	1381.62	1789.81	2018.04	1192.91	877.744	1029.59	1377.79	1160.99	1110	1110.75	880.383	1364.94
CTC-471C19.1	341.54	1.45037	0.255837	5.6691	1.43547683340713e-08	5.33868004287101e-07	667.95	492.213	106.608	222.664	558.456	640.849	696.501	648.269	466.625	183.822	207.784	174.067	138.266	173.828	218.828	179.926	153.779	217.287
SDCBP	3147.46	0.579498	0.102218	5.66925	1.43425349290814e-08	5.33868004287101e-07	4251.84	4503.06	3373.66	2861.86	3510.29	4159.74	4153.13	3730.43	3397.59	2473.86	2669.16	3058.2	2657.24	2481.17	2427.2	2853.85	1953.95	2138.05
TARS	1306.89	0.474371	0.0837115	5.66673	1.45548516031703e-08	5.40150178018296e-07	1712.15	1705.53	1415.59	1333.46	1293.05	1741.22	1300.89	1636.91	1540.33	1176.46	997.171	1178.65	1198.63	1144.52	987.371	1159.64	1069.72	932.771
GRIK1	1293.7	0.889578	0.156993	5.66635	1.45872806813937e-08	5.40196926259046e-07	1720.6	1773.52	2403.4	1656.96	1944.75	1612.34	1117.71	1569.88	1325.96	1158.08	955.42	889.777	1079.84	1184.78	827.742	721.783	537.264	806.721
RBFADN	121.974	-1.14226	0.201601	-5.66596	1.46206468739132e-08	5.40278104417463e-07	99.3469	73.1435	76.9194	73.101	68.3824	55.1076	87.9682	71.2154	79.4649	143.188	145.643	68.5156	134.371	178.403	183.943	152.885	280.646	223.289
GSR	1385.32	0.498042	0.0879365	5.66366	1.48177010191408e-08	5.46394843324954e-07	1663.53	1774.38	1206.42	1374.63	1541.71	1808.78	1589.64	1763.63	1872.97	1126.15	1057.37	1239.76	1163.58	1114.33	1134.31	1312.52	983.223	1208.88
TTL	3718	0.913136	0.16132	5.66039	1.51030489364405e-08	5.55734482202655e-07	6286.34	5644.96	2596.37	2729.94	5230.21	6538.26	4431.53	5411.32	4841.81	2775.71	2305.05	2608.22	2305.73	2897.44	2902.91	2271.43	2307.64	2839.13
ZBTB10	1683.09	0.553253	0.0977863	5.65778	1.53346653250631e-08	5.6306162023023e-07	2215.23	2131.49	2040.39	1361.19	1943.72	2239.86	2354.44	2032.78	1699.26	1532.49	1429.25	1412.9	1135.34	1300.05	1385.91	1483.09	1265.79	1332.53
SSR2	892.467	0.395	0.0699739	5.64496	1.65220363285561e-08	6.04100024494105e-07	1068.51	980.123	1030.99	848.644	949.064	1113.71	944.882	1130.02	1061.69	725.613	763.171	853.667	742.937	804.185	751.628	867.387	758.321	669.867
AC093843.1	78.4607	-0.884335	0.156653	-5.64519	1.64997954805129e-08	6.04100024494105e-07	78.2093	63.6779	41.8334	47.0535	59.0575	40.8863	62.0952	34.5604	68.3768	84.1711	85.4441	107.403	92.502	124.424	125.8	99.8431	100.917	96.0382
UBTD2	491.881	0.657029	0.116425	5.64336	1.66761668780199e-08	6.07318479280429e-07	714.452	671.199	435.877	393.233	626.838	742.176	613.707	626.276	593.215	410.213	414.598	350.911	352.481	397.975	331.943	421.213	366.186	391.356
RP11-650J17.1	138.265	-1.06405	0.188551	-5.64332	1.66801451813216e-08	6.07318479280429e-07	106.745	106.703	126.85	102.509	72.5268	36.4422	106.597	72.2626	75.7689	178.984	195.162	141.661	166.504	168.339	220.943	141.444	246.046	223.289
RCL1	333.406	-0.796224	0.141335	-5.63359	1.76501241375764e-08	6.41287843665274e-07	277.96	204.802	350.861	276.439	193.75	223.986	234.927	189.559	243.015	377.319	426.249	470.35	356.376	326.614	411.228	403.533	638.182	396.158
HSPA5	3852.71	0.57328	0.101799	5.63147	1.78681124623231e-08	6.46497405186892e-07	3702.26	5212.98	3314.28	4996.07	4309.13	5365	5147.69	3900.09	5523.73	2812.47	3277.94	3079.5	3520.92	2928.55	2835.25	3292.74	3107.29	3022.8
WDR93	36.4575	-1.34577	0.238965	-5.63163	1.78510174276938e-08	6.46497405186892e-07	19.0239	19.7918	35.0861	27.728	22.7941	7.9995	15.5238	20.9457	17.5562	41.6018	48.5478	32.406	62.3172	37.5103	69.7714	52.0016	78.8116	46.8186
PRMT6	321.998	0.696411	0.12373	5.62848	1.81801444964884e-08	6.55052150246655e-07	487.223	407.022	273.941	330.215	473.496	453.305	393.27	425.198	340.96	264.123	267.984	317.579	250.242	264.402	210.371	231.927	197.029	207.683
TTC21A	232.178	-1.10159	0.195712	-5.62864	1.81633205940957e-08	6.55052150246655e-07	140.565	143.706	217.264	203.338	160.595	65.7736	178.006	108.918	111.805	343.457	308.764	212.954	425.509	304.657	390.085	240.248	359.458	264.105
CPB2	74.3867	-1.50067	0.267127	-5.61782	1.93385915390448e-08	6.93955911040282e-07	51.7872	31.8389	62.0753	41.1718	25.9024	27.5538	34.1524	45.0332	31.4164	167.375	84.4731	78.7003	43.8168	100.637	103.6	83.2026	227.785	98.4392
RAB4A	1049.94	0.42465	0.0755901	5.6178	1.93399518223101e-08	6.93955911040282e-07	1250.29	1184.93	1349.46	1003.25	1111.73	1254.14	1114.61	1286.07	1278.83	969.419	922.407	924.035	865.624	939.588	927.114	1001.55	739.099	776.709
KIAA1239	2237.74	1.65729	0.295088	5.61623	1.95163911911519e-08	6.98840032507962e-07	4530.85	4556.41	414.285	1891.38	3229.51	5007.68	3558.05	4007.96	3386.5	884.28	1105.92	1038.84	1259	1217.71	1273.86	1127.4	526.692	1262.9
FAM163A	152.28	1.35251	0.241038	5.61117	2.00966214554868e-08	7.18133085453693e-07	135.281	179.847	93.113	129.397	351.237	282.649	343.593	217.835	235.623	87.0735	85.4441	92.5886	70.1068	66.7867	104.657	68.6422	61.5115	135.654
RP11-278C7.1	63.377	-1.0704	0.190864	-5.60821	2.04432894782668e-08	7.29017798246588e-07	33.8202	38.723	62.0753	57.1364	39.3717	29.3315	46.5714	23.0403	38.8084	90.9435	93.2117	83.3298	60.3697	64.042	87.7428	74.8824	129.751	87.6349
ZMYND11	5467.84	0.380434	0.0678513	5.60688	2.06007339947343e-08	7.3312386214115e-07	7047.29	6454.7	6392.41	5284.28	5527.57	6550.7	5720	6481.65	6204.73	5259.24	4396.49	4704.43	4481.97	4709.83	4775.11	5459.13	4683.52	4288.11
MMAA	446.599	0.614191	0.109583	5.60478	2.08514267403969e-08	7.39010382081428e-07	561.205	616.127	399.441	395.754	502.507	672.847	530.914	614.756	567.342	340.554	401.975	362.947	348.587	391.571	309.743	347.371	296.985	378.151
PAK6	552.345	0.728716	0.130015	5.60486	2.08426594215047e-08	7.39010382081428e-07	645.755	642.802	580.269	476.417	897.26	853.28	869.333	630.465	604.303	412.148	360.224	449.055	419.667	437.315	501.085	351.531	328.702	482.592
MEDAG	45.0138	2.03673	0.363658	5.60067	2.13528550005903e-08	7.55237408194348e-07	91.9488	129.077	6.74732	63.8583	68.3824	59.5518	65.1999	73.3099	93.3251	7.73987	18.4481	24.073	38.9482	17.3828	14.8	15.6005	8.65005	13.2053
TOX3	193.48	0.740346	0.132373	5.59289	2.23324869785684e-08	7.88277661559202e-07	251.538	299.458	190.274	234.427	210.328	295.981	304.266	189.559	202.358	174.147	137.876	161.104	133.398	174.743	140.6	153.925	108.606	120.048
RP11-145M9.4	331.058	0.853875	0.152719	5.59116	2.25561679275675e-08	7.94554769009498e-07	503.076	489.631	354.909	256.274	390.608	506.635	390.165	514.217	430.589	252.513	224.291	205.547	162.609	247.019	280.143	343.211	214.329	193.277
CTC-344H19.6	43.5976	-1.13208	0.20278	-5.58277	2.36713937566544e-08	8.32147921291232e-07	29.5927	33.56	24.2903	31.0889	27.9746	16.8878	35.1873	19.8984	26.7963	67.7238	38.8382	39.8131	55.5012	53.0634	59.2	54.0817	93.2283	78.0311
MEX3B	106.832	1.01651	0.182179	5.57974	2.40876610645497e-08	8.45067315606701e-07	174.386	143.706	56.6775	126.036	170.956	155.546	164.552	154.998	139.526	59.0165	96.1246	80.5521	69.1331	77.7653	69.7714	79.0425	45.1725	60.0239
TMEM38A	1127.93	1.05506	0.189262	5.57463	2.48053977492125e-08	8.68489592710307e-07	1718.49	1618.62	596.463	1089.79	1670.19	1802.55	1520.3	1957.38	1731.6	632.734	717.536	842.557	917.231	821.568	799.199	639.62	414.241	812.724
CEACAM19	65.0057	-1.32493	0.237744	-5.5729	2.50530976193336e-08	8.75393618630385e-07	34.8771	20.6523	60.7259	52.095	55.9492	20.4432	38.292	27.2294	24.9483	92.8784	106.805	66.6638	127.555	62.2122	106.771	58.2418	100.917	112.845
TATDN2P2	119.067	-0.86847	0.155869	-5.57178	2.52142706080969e-08	8.79252563197037e-07	93.0056	77.4461	89.0646	116.794	72.5268	62.2183	95.2126	83.7828	68.3768	185.757	142.73	126.846	108.081	144.552	205.086	116.484	193.185	162.065
CYB5B	1998.41	0.349822	0.0628006	5.57036	2.54206514647085e-08	8.84669298262779e-07	2337.82	2466.23	2141.6	1966.16	2051.47	2349.19	2103.99	2473.69	2264.75	1690.19	1794.33	1824	1682.56	1837.09	1676.63	2005.18	1559.89	1746.7
OSTC	267.449	0.625923	0.112495	5.564	2.63664078326302e-08	9.1574391612688e-07	354.056	362.276	325.221	214.262	312.901	323.535	309.441	352.935	367.756	208.009	230.116	237.027	204.478	246.104	157.514	221.527	176.846	210.084
ZNF883	478.573	0.88037	0.158399	5.55792	2.73000649331253e-08	9.46274850711988e-07	720.794	576.543	627.501	782.265	442.413	732.398	482.273	644.08	573.811	505.994	445.668	268.507	262.901	256.168	325.6	266.248	414.241	286.914
RP5-1159O4.2	54.1318	-1.21949	0.219482	-5.55623	2.75666258324924e-08	9.53607170265321e-07	42.2753	41.3046	47.2312	36.1304	20.7219	13.3325	27.9428	38.7495	25.8723	62.8864	66.9959	55.5532	78.8702	51.2336	72.9428	88.4028	111.49	92.4368
DACT3	983.179	0.513807	0.0925425	5.55212	2.82223004699547e-08	9.72406937265972e-07	1249.23	1229.67	846.114	1024.25	1305.48	1246.14	1138.41	1212.76	1153.17	909.435	723.362	834.224	760.464	890.184	827.742	772.744	645.871	927.97
RP11-160H12.3	49.5154	-1.28342	0.231153	-5.55226	2.82000046819285e-08	9.72406937265972e-07	23.2514	24.9548	32.3871	45.373	27.9746	19.5543	36.2222	31.4185	18.4802	99.6508	60.1992	46.2943	38.9482	73.1909	80.3428	47.8415	104.762	80.432
CYB561D1	541.597	0.765343	0.137936	5.54853	2.88089518873523e-08	9.9065068484068e-07	755.671	730.575	396.742	488.18	745.989	923.497	648.895	737.288	709.64	363.774	465.088	363.873	438.168	473.911	365.771	382.732	326.78	432.172
RP11-2E17.1	716.39	0.991143	0.178872	5.54106	3.00642399486365e-08	1.03176899514816e-06	679.575	649.687	1673.34	1082.23	866.177	1060.38	935.567	843.064	790.029	498.254	372.847	481.461	486.853	653.229	545.485	379.612	311.402	585.833
CTTN	2379.12	-0.404048	0.0729315	-5.5401	3.02301780182785e-08	1.0333712332047e-06	1841.09	1917.22	2048.49	2526.61	2190.31	1977.65	1811.11	2044.3	2075.33	2695.41	2498.27	2656.37	2862.69	2845.3	2920.88	2308.87	3011.18	2593.03
TFAP4	90.7376	-1.09728	0.198052	-5.54037	3.01839740032605e-08	1.0333712332047e-06	50.7304	31.8389	82.3173	89.9058	68.3824	40.8863	75.5491	36.655	45.2765	118.033	137.876	100.922	141.187	128.999	88.7999	114.404	161.468	120.048
KRT8P4	32.3924	-1.60038	0.288905	-5.53948	3.03370159054455e-08	1.03498193436472e-06	14.7964	12.9077	33.7366	23.5268	14.5054	7.11066	22.7682	7.33099	9.2401	41.6018	56.3154	37.9613	70.1068	51.2336	54.9714	22.8807	38.4447	63.6253
COX10	267.305	0.380832	0.0687559	5.5389	3.04374502911459e-08	1.03636827307632e-06	306.496	294.295	287.436	280.641	285.963	337.757	291.847	321.516	315.088	248.643	219.436	239.805	248.295	237.87	246.314	225.687	199.912	224.489
GALNT13	1387.43	0.6173	0.111492	5.53672	3.08188762405423e-08	1.04729792965655e-06	2065.15	1715	1732.71	1243.56	1567.61	1808.78	1786.27	1597.11	1604.08	1439.62	1035.04	1168.47	905.546	1382.39	1030.71	955.79	941.895	993.996
FAM171B	16329.1	0.699941	0.126478	5.53408	3.12866114177225e-08	1.06111205964882e-06	21657.6	21443.1	25977.2	12120.5	16778.5	21700	21097.9	23280.1	17875	13098.8	11794.2	13930	9851.95	12127.7	12081	15441.4	10610.7	13057.6
SPAG5	346.077	-0.632747	0.114382	-5.53189	3.16795088496206e-08	1.07233899975151e-06	287.472	288.272	307.678	278.12	336.731	203.543	259.765	210.504	271.659	446.01	509.751	311.098	494.642	381.507	416.514	393.132	444.036	388.955
TSPAN7	7462.74	0.417672	0.0755167	5.53085	3.18678910223712e-08	1.0766129031359e-06	9176.91	8968.26	8023.91	7773.07	7343.85	8789.67	7751.55	9725.09	9266.9	6361.2	5937.39	7542.27	6451.77	6336.5	6499.31	6925.58	5259.23	6196.87
EIF4G2	14477.9	0.478738	0.0865665	5.53029	3.19703990065649e-08	1.07797467934392e-06	18758.6	18719.6	13050.7	13337.1	16085.4	19044.1	15592.1	18760	18373.9	12795	11416.5	12820.7	11705.9	12404.9	11576.8	13172	10657.8	12330.1
AC116050.1	50.2771	-1.17712	0.212925	-5.52831	3.2332480783876e-08	1.08806645527253e-06	28.5358	30.9784	37.785	40.3316	21.758	23.1097	35.1873	36.655	23.1003	52.2441	74.7636	71.2933	82.765	51.2336	73.9999	35.3611	68.2393	117.647
TPTEP1	185.66	-1.78276	0.322539	-5.52726	3.25261850768228e-08	1.09246378598143e-06	35.934	39.5836	120.102	154.604	98.4292	54.2188	100.387	71.2154	78.5409	425.693	220.407	211.102	129.503	269.891	245.257	175.766	727.566	183.673
SNX25	1145.68	0.80839	0.146342	5.52398	3.3140943896355e-08	1.11095879819677e-06	1704.75	1733.93	975.662	1024.25	1371.79	1975.88	1174.63	1525.89	1638.27	901.695	677.727	911.998	746.832	991.736	794.971	879.868	591.087	1001.2
MCM3AP-AS1	208.683	-0.696841	0.126217	-5.52097	3.37125804211095e-08	1.12793963567229e-06	197.637	180.708	221.312	126.036	139.873	124.437	180.076	123.58	142.298	262.188	267.013	227.768	231.742	215.913	284.371	262.088	302.752	266.506
DKFZP761J1410	992.221	0.853453	0.154683	5.51745	3.43955929474239e-08	1.14857422229635e-06	945.91	1250.32	707.119	1077.19	1630.82	1765.22	1270.88	1430.59	1417.43	507.929	768.997	827.742	742.937	776.738	698.771	596.979	616.076	828.33
ZNF33BP1	80.5162	-1.2218	0.221555	-5.51465	3.49476373782238e-08	1.16476442961922e-06	75.0386	53.3517	62.0753	31.0889	35.2273	55.9965	46.5714	43.986	32.3404	86.106	65.054	133.328	74.9753	94.2332	194.514	111.283	131.673	122.449
PXMP4	193.518	0.522447	0.094756	5.5136	3.51558017739826e-08	1.169453359971e-06	220.888	240.943	219.963	215.102	191.678	247.984	258.73	202.126	256.875	168.342	154.382	145.364	154.819	183.892	140.6	151.845	194.146	135.654
FER1L5	80.3007	-0.958996	0.173982	-5.51203	3.54725515741309e-08	1.17572578250236e-06	48.6166	49.9097	86.3657	64.6986	55.9492	37.331	58.9904	43.986	47.1245	127.708	97.0955	66.6638	149.951	104.297	118.4	86.3227	109.567	92.4368
PPEF1	483.27	1.704	0.309144	5.51199	3.54800406352046e-08	1.17572578250236e-06	941.682	953.447	121.452	470.535	716.979	1064.82	564.031	936.273	886.126	196.399	126.224	244.434	297.954	284.53	291.771	275.609	72.0838	254.501
DNAJB4	1651.66	0.563136	0.102236	5.50818	3.62556699166479e-08	1.1991355254302e-06	2311.4	2196.89	1337.32	1640.99	1938.54	1995.43	2160.91	1986.7	2161.26	1440.58	1574.89	1354.57	1251.21	1377.82	1248.48	1391.56	1291.74	1069.63
ANKDD1A	441.459	-0.631893	0.11474	-5.50716	3.6467214526043e-08	1.20234936243588e-06	300.155	336.46	414.285	408.357	391.644	265.761	375.676	289.051	335.416	505.994	526.258	480.535	622.198	456.528	633.228	489.855	440.192	674.669
CYP4F3	34.5932	-2.09428	0.380292	-5.50704	3.64915910588699e-08	1.20234936243588e-06	12.6826	20.6523	4.04839	8.40241	24.8663	5.333	10.3492	15.7093	15.7082	81.2686	13.5934	29.6284	39.9219	40.255	59.2	52.0016	132.634	56.4225
TENM1	1933.33	0.816131	0.148345	5.50158	3.76405805848251e-08	1.23785370420418e-06	3176.99	3023.84	1634.2	1854.41	2127.11	2889.6	1826.63	2948.11	2712.89	1547.01	1309.82	1478.64	1407.98	1754.75	1369	1541.33	927.478	1270.11
RAB39A	149.833	0.823486	0.149694	5.50113	3.77368485515577e-08	1.23866917092244e-06	174.386	198.778	174.081	123.515	193.75	249.762	164.552	228.308	216.218	121.903	125.253	101.848	111.976	132.658	76.1142	123.764	72.0838	108.043
FRZB	265.06	1.4885	0.27088	5.49503	3.90642398027641e-08	1.2762002889147e-06	351.942	372.602	601.861	245.35	709.726	244.429	423.282	274.389	294.759	96.7484	136.905	207.399	236.61	93.3184	96.1999	224.647	72.0838	88.8354
LINC00202-1	185.608	-0.948968	0.172686	-5.49533	3.89988150362541e-08	1.2762002889147e-06	153.248	154.032	124.151	172.249	98.4292	56.8853	154.203	108.918	117.349	252.513	262.158	183.326	253.163	245.189	250.543	185.126	248.929	320.528
SNORD116-13	69.3811	-0.80474	0.146453	-5.49486	3.910116862349e-08	1.2762002889147e-06	45.4459	57.6543	55.328	68.0595	44.5521	47.1081	47.6063	49.2224	38.8084	84.1711	85.4441	52.7755	107.108	90.5737	97.2571	92.5629	90.345	94.8378
NOG	39.0932	1.11293	0.202702	5.49047	4.00875580322019e-08	1.30593509070694e-06	56.0148	53.3517	45.8818	42.0121	53.877	71.1066	66.2349	54.4588	37.8844	22.2521	27.1867	31.4801	30.1849	27.4466	22.2	17.6806	9.61117	34.8139
DCUN1D2	584.735	-0.432955	0.0788827	-5.48859	4.05160707935119e-08	1.31741842949785e-06	566.489	510.284	550.581	531.873	481.785	436.417	424.317	451.38	526.686	657.889	625.295	745.339	769.227	580.953	724.142	616.739	653.56	672.268
DENND3	1480.77	-0.675902	0.123161	-5.48796	4.06604470722195e-08	1.31963709402366e-06	1017.78	1087.69	1433.13	1509.91	1093.08	914.609	1267.78	985.495	952.655	1561.52	2182.71	1529.56	2132.42	1589.16	1950.43	1437.33	2153.86	1854.74
HAVCR1P1	48.2268	-1.15486	0.210582	-5.48412	4.15529734200572e-08	1.34608333148227e-06	31.7065	23.2338	39.1345	29.4084	47.6604	29.3315	33.1174	21.993	14.7842	69.6588	69.9088	68.5156	42.843	54.8932	78.2285	52.0016	102.84	58.8234
RP11-475O6.1	48.3383	-1.29382	0.236105	-5.47984	4.25717685319436e-08	1.37648793906235e-06	39.1046	44.7466	22.9409	23.5268	25.9024	16.8878	43.4666	16.7566	18.4802	44.5042	66.9959	50.9238	90.5546	46.6592	80.3428	79.0425	93.2283	66.0263
RP11-778J15.1	120.47	-0.95749	0.17474	-5.47951	4.26503965885685e-08	1.37648793906235e-06	100.404	100.68	68.8227	57.9766	82.8877	55.9965	133.505	71.2154	65.6047	134.48	171.859	137.957	111.002	151.871	218.828	173.685	152.818	178.871
STARD4	1940.5	1.13918	0.207961	5.47788	4.30462165657129e-08	1.38668025892262e-06	3792.09	2936.07	1346.76	1566.21	2407.89	3474.45	2312.01	3429.86	2756.32	1581.84	955.42	1156.43	1425.51	1279.01	1484.23	1119.08	556.487	1349.34
TSFM	535.008	0.602175	0.109943	5.47714	4.32263969887567e-08	1.3899010875921e-06	770.467	612.685	402.14	575.565	676.571	727.065	612.673	707.964	719.804	381.189	467.029	450.907	431.352	490.379	413.343	443.054	390.213	357.742
LINC00870	37.1293	-2.22688	0.406641	-5.47628	4.34352760654041e-08	1.39403105461022e-06	6.34129	7.74461	21.5914	23.5268	4.14439	5.333	9.31428	16.7566	23.1003	84.1711	38.8382	28.7025	20.4478	58.5527	56.0285	37.4412	161.468	64.8258
GTF2I	1782.44	0.297017	0.0542744	5.47251	4.43714267229036e-08	1.416208465073e-06	2032.38	2092.77	1945.93	1808.2	1720.96	2221.19	1860.79	2056.87	1947.81	1660.2	1539.94	1606.41	1514.11	1667.84	1557.17	1715.01	1578.15	1558.22
FOXQ1	51.1846	1.08025	0.197385	5.47279	4.43016153429554e-08	1.416208465073e-06	58.1285	43.8861	103.909	72.2607	65.2741	62.2183	72.4444	86.9246	61.9087	32.8944	32.0415	46.2943	46.7379	31.1061	27.4857	15.6005	29.7946	32.4129
LINC00341	75.9327	-1.52894	0.279367	-5.47286	4.42824803766568e-08	1.416208465073e-06	19.0239	23.2338	79.6184	71.4205	20.7219	27.5538	27.9428	40.8441	42.5045	116.098	123.311	86.1074	74.0016	124.424	95.1428	96.723	205.679	92.4368
RP11-26M5.2	32.0534	-2.67842	0.489531	-5.47141	4.46481311348897e-08	1.42242051599039e-06	12.6826	5.16307	17.543	18.4853	3.10829	0.888833	1.03492	8.37828	11.0881	89.0085	25.2448	33.3319	18.5004	56.7229	73.9999	24.9608	143.206	33.6134
SDCBP2-AS1	237.37	-0.721344	0.131972	-5.46587	4.60630029523259e-08	1.46480349388396e-06	178.613	209.104	210.516	200.818	182.353	133.325	213.193	149.762	135.83	297.985	287.403	237.953	250.242	258.913	417.571	264.168	331.585	313.325
ZFP69	169.25	0.581529	0.106517	5.45951	4.77455310025977e-08	1.51552710220883e-06	190.239	225.454	209.167	207.54	158.523	198.21	197.67	236.686	203.282	169.31	128.166	114.81	136.319	129.914	123.686	123.764	174.923	118.847
KCTD9	409.895	-0.514972	0.0944098	-5.45465	4.90698512346281e-08	1.55083780947191e-06	406.9	342.484	365.705	287.363	305.648	304.87	349.803	297.429	378.844	544.693	435.959	554.606	461.536	405.294	423.914	562.658	459.414	490.996
CTNNB1	9093.48	0.448263	0.0821831	5.45444	4.91264184063286e-08	1.55083780947191e-06	12769.3	11135.9	9023.87	8636.84	9717.55	10573.6	9620.61	11314.9	11661.9	7885.96	7786.09	8177.43	7678.64	8320.89	7518.39	8296.34	6337.61	7226.88
ERVW-1	267.294	-1.29775	0.237917	-5.45461	4.90801454627889e-08	1.55083780947191e-06	157.475	160.916	238.855	252.072	109.826	90.661	145.924	97.3975	138.602	470.197	366.05	162.03	293.085	370.529	380.571	302.65	669.899	404.561
MGAT4B	705.638	0.649375	0.119079	5.45333	4.9435762518912e-08	1.55310143481188e-06	653.153	815.765	680.13	846.123	1018.48	1106.6	791.714	945.698	897.214	438.27	578.689	558.309	625.119	623.952	564.514	396.252	532.459	629.051
RP5-1044H5.1	53.561	-1.54263	0.282885	-5.45322	4.94669662463883e-08	1.55310143481188e-06	30.6496	30.1179	49.9302	27.728	23.8302	9.77716	18.6286	29.324	27.7203	112.228	61.1702	40.739	48.6853	78.6802	96.1999	57.2018	156.662	64.8258
RB1CC1	9415.39	0.581171	0.106574	5.45324	4.94614534897032e-08	1.55310143481188e-06	12998.6	12497.2	15385.2	9130.06	9932.02	10967.3	8800.96	11178.7	10691.7	8918.26	6695.71	7786.7	6976.6	8184.57	7987.77	7806.49	6338.57	7200.47
ABCA6	763.34	-0.799425	0.146688	-5.44984	5.04149562564543e-08	1.58000290575155e-06	646.812	702.178	646.393	565.482	518.048	409.752	565.066	521.548	439.829	993.606	986.491	824.965	986.364	772.164	782.285	912.109	1629.09	837.934
RP11-227F19.5	39.2698	-1.01682	0.186653	-5.44763	5.10467701851407e-08	1.59691619869797e-06	31.7065	31.8389	25.6398	33.6097	31.0829	17.7767	16.5587	23.0403	22.1763	63.8539	41.7511	41.6649	49.659	55.808	77.1714	45.7614	50.9392	46.8186
RP11-266L9.3	45.4436	-1.17793	0.216273	-5.44651	5.13679390001725e-08	1.60406801948106e-06	27.4789	38.723	36.4355	39.4913	29.0107	15.1102	20.6984	19.8984	24.0243	82.2361	61.1702	41.6649	53.5538	53.0634	64.4857	57.2018	100.917	52.821
R3HDM2P1	84.0506	-1.27233	0.233845	-5.44091	5.30100663664863e-08	1.65236953272945e-06	80.3231	36.1415	72.871	54.6157	41.4439	26.665	67.2698	35.6077	29.5683	130.61	107.776	86.1074	64.2646	125.339	167.028	101.923	160.507	124.85
PNPLA3	97.5285	1.14744	0.211049	5.43683	5.42361421268009e-08	1.68548961332066e-06	126.826	140.263	145.742	171.409	118.115	176.878	90.038	135.1	104.413	79.3337	36.8963	49.072	79.8439	64.042	71.8857	74.8824	21.1446	69.6277
ANKRD62	86.4279	-1.50108	0.2761	-5.43673	5.42671054314771e-08	1.68548961332066e-06	60.2423	66.2594	33.7366	66.3791	45.5882	15.999	69.3396	16.7566	31.4164	131.578	108.747	220.361	138.266	98.8077	161.743	89.4428	103.801	97.2387
PLCB4	1116.23	0.660582	0.121523	5.43588	5.45276421269602e-08	1.69055199588971e-06	1651.91	1448.24	972.963	1036.02	1342.78	1476.35	1555.48	1491.33	1331.5	743.027	973.868	1106.43	925.02	806.929	850.999	980.751	655.482	743.096
AP3S1	1387.55	0.742038	0.136541	5.43455	5.4934295207427e-08	1.70011833971414e-06	2187.75	2226.14	1125.45	1309.1	1645.32	1852.33	1625.86	1880.92	1776.87	1027.47	972.897	1246.24	1082.76	1110.67	1021.2	1253.24	692.965	938.774
PEX5L-AS1	100.83	-1.12911	0.207818	-5.43315	5.53674457119971e-08	1.7104691651241e-06	79.2662	68.841	71.5216	53.7754	78.7433	45.3305	63.1301	58.6479	50.8206	193.497	110.689	94.4404	67.1857	125.339	179.714	101.923	207.601	164.465
RP1-104O17.1	51.0561	0.970494	0.178641	5.43264	5.55263344538096e-08	1.71232544914408e-06	93.0056	71.4225	76.9194	73.101	71.4907	54.2188	64.165	52.3642	52.6686	50.3091	21.361	30.5543	40.8956	43.9145	25.3714	37.4412	29.7946	30.012
CD36	53.6592	1.11871	0.205936	5.43229	5.56341914927506e-08	1.71260421449531e-06	76.0955	92.0748	132.247	43.6925	71.4907	72.8843	52.7809	45.0332	75.7689	29.992	31.0706	31.4801	36.0271	32.021	37	44.7214	27.8724	33.6134
CRH	157.6	2.20376	0.405786	5.43084	5.60909739377248e-08	1.72360402360764e-06	237.799	267.619	192.973	312.57	309.793	298.648	160.413	275.436	275.355	53.2116	7.76764	66.6638	75.949	101.552	77.1714	43.6814	0.961117	79.2316
ERVK13-1	791.065	-0.652258	0.120144	-5.42897	5.6680199515451e-08	1.73862750053501e-06	731.363	672.06	751.651	716.726	659.993	423.973	557.822	527.831	497.118	1085.52	1026.3	830.52	1145.08	859.078	1013.8	757.144	949.584	1033.61
ACVR2A	1359.01	0.630843	0.116241	5.42704	5.72950396840202e-08	1.75438221336352e-06	2193.03	2094.49	1190.23	1206.59	1503.38	1649.67	1513.05	1850.55	1661.37	1019.73	1154.47	1054.58	1095.42	1108.84	1079.34	1170.04	881.344	1036.01
DDN	4994.61	0.772413	0.142372	5.42534	5.78458550237263e-08	1.76708149843198e-06	5264.33	5925.49	4539.6	5180.09	7933.39	6768.46	8965.51	5697.23	6430.19	3650.32	3830.42	3761.88	3929.88	4027.33	4191.57	3098.26	2252.86	4456.17
TMEM65	1527.21	0.866752	0.159766	5.42513	5.7913697484817e-08	1.76708149843198e-06	2294.49	2388.78	1047.18	1255.32	1955.11	2689.61	2039.83	2123.89	1958.9	1215.16	1021.44	1092.55	1034.08	1335.73	1154.4	1140.92	740.06	1002.4
PXDNL	49.0513	-0.920056	0.169662	-5.42287	5.86498788495663e-08	1.78442833260392e-06	32.7634	31.8389	51.2796	27.728	43.5161	30.2203	41.3968	24.0875	24.9483	50.3091	74.7636	63.8862	80.8176	70.4462	60.2571	47.8415	69.2004	57.6229
ETS1	625.103	0.700006	0.129087	5.42275	5.8688139725592e-08	1.78442833260392e-06	686.974	766.716	1097.11	652.867	789.505	747.509	896.241	755.092	574.735	473.099	369.934	536.088	629.988	483.06	468.314	504.416	350.808	469.387
STARD7	4591.83	0.451687	0.0833743	5.41758	6.04110929525177e-08	1.83359833968491e-06	5997.81	6001.21	5181.94	3990.31	4876.91	5566.76	4998.66	5715.03	5416.55	4254.03	3899.36	4160.93	3520.92	4322.84	3529.8	4197.57	3525.38	3496.99
HCG11	480.513	0.614678	0.113491	5.41607	6.0922021341799e-08	1.84587334243832e-06	663.722	589.451	618.054	397.434	563.636	640.849	561.961	612.662	585.823	416.018	403.917	405.538	303.796	335.763	346.743	513.776	376.758	313.325
C1QTNF7	75.1174	-0.842848	0.155641	-5.41534	6.11737895630766e-08	1.8502669230675e-06	46.5028	55.9333	64.7743	49.5742	55.9492	52.4411	53.8158	49.2224	56.3646	129.643	132.05	84.2557	106.134	68.6164	94.0856	98.8031	61.5115	92.4368
CTA-363E19.2	79.9809	-0.983357	0.181725	-5.41124	6.25886938560089e-08	1.8897642042134e-06	60.2423	43.0256	90.4141	55.4559	62.1658	35.5533	60.0253	36.655	42.5045	151.895	95.1536	93.5145	75.949	88.7439	108.886	98.8031	123.023	117.647
FGF14-AS2	144.782	-0.875182	0.161788	-5.40945	6.32200970290605e-08	1.90496606894161e-06	115.2	117.03	151.14	100.829	103.61	50.6635	112.806	99.492	71.1488	183.822	239.826	173.141	187.925	191.211	173.371	144.565	173.001	217.287
LINC00609	74.3529	-2.31768	0.428486	-5.40898	6.33830976329475e-08	1.90496606894161e-06	17.967	17.2102	47.2312	64.6986	12.4332	13.3325	8.27936	16.7566	25.8723	247.676	59.2283	64.812	33.106	120.765	135.314	67.6021	305.635	80.432
RP11-116N8.4	56.4242	-2.65103	0.490126	-5.40887	6.34219272851715e-08	1.90496606894161e-06	12.6826	14.6287	21.5914	45.373	5.18048	6.22183	4.13968	14.662	14.7842	183.822	35.9253	53.7014	14.6056	85.0844	82.4571	61.3619	301.791	57.6229
CYP46A1	1778.58	0.870002	0.160932	5.40604	6.44328875972e-08	1.9319833476593e-06	1707.92	2245.08	1167.29	2250.17	2644.12	2974.92	3158.58	2295.65	2247.19	1071.97	1319.53	1475.86	1431.35	1249.73	1332	1067.07	876.539	1499.4
HSPBAP1	272.071	-0.788269	0.145891	-5.40314	6.54856502695213e-08	1.95677897382944e-06	242.026	183.289	295.533	220.983	191.678	143.102	216.298	147.667	158.006	416.018	338.863	279.618	311.586	276.296	336.171	418.093	417.125	304.921
NMU	33.8965	2.01902	0.373671	5.40319	6.54649756149508e-08	1.95677897382944e-06	61.2992	68.841	33.7366	48.734	55.9492	60.4406	15.5238	80.6409	64.6807	15.4797	10.6805	18.5177	20.4478	29.2763	12.6857	6.2402	0.961117	6.00239
CAPZA2	3703.31	0.81314	0.15054	5.40148	6.60929586307484e-08	1.97152679178916e-06	6367.72	5567.51	3034.94	3461.79	4218.98	5357.89	3802.3	5466.83	5203.1	2815.38	2414.77	3038.76	2682.56	3181.97	2584.71	3327.06	1730.01	2403.36
HSPD1P11	62.8243	-1.40635	0.26044	-5.3999	6.6676772092579e-08	1.98552429061252e-06	28.5358	39.5836	67.4732	31.0889	36.2634	15.1102	50.7111	26.1821	16.6322	77.3987	115.544	69.4415	61.3435	68.6164	91.9714	73.8423	151.856	109.244
RP11-375A5.1	36.602	-1.30178	0.241103	-5.39929	6.69065117556262e-08	1.98894812218998e-06	19.0239	28.3969	20.242	28.5682	9.32487	15.1102	26.9079	17.8038	24.0243	74.4962	50.4897	26.8507	39.9219	44.8294	49.6857	42.6413	81.6949	58.8234
FCHSD1	193.662	-1.06121	0.196636	-5.39681	6.78363288913069e-08	2.01313598632746e-06	116.257	86.0512	225.36	178.971	162.667	71.9955	95.2126	97.3975	97.9451	268.96	262.158	217.583	301.849	272.636	249.486	208.007	344.08	229.291
CASP3	440.133	0.449366	0.0833543	5.39103	7.00543310132291e-08	2.07540446288936e-06	540.067	562.775	527.64	466.334	436.197	562.631	467.784	550.872	459.233	441.173	335.951	376.836	337.876	373.273	335.114	438.894	350.808	358.943
RP11-52J3.2	31.5471	-1.35794	0.251927	-5.39022	7.03701851448654e-08	2.08114914942182e-06	20.0808	26.6759	25.6398	22.6865	15.5414	6.22183	21.7333	6.28371	14.7842	44.5042	43.693	48.1461	33.106	28.3615	52.8571	46.8015	61.5115	49.2196
PID1	1024.64	0.7492	0.139	5.38992	7.04884052109287e-08	2.08114914942182e-06	1229.15	1488.69	829.92	1081.39	1324.13	1684.34	1140.48	1424.31	1360.14	660.791	922.407	800.892	792.596	865.482	766.428	888.188	465.181	719.086
BTBD18	99.4478	-0.978302	0.181683	-5.38465	7.25843845587899e-08	2.13575546483597e-06	70.8111	83.4697	87.7152	84.8644	67.3463	49.7746	64.165	39.7968	54.5166	118.033	130.108	87.0333	119.766	101.552	201.914	119.604	140.323	169.267
COL25A1	409.754	0.978427	0.181702	5.38479	7.25293706827961e-08	2.13575546483597e-06	715.509	606.661	342.764	430.204	627.874	687.068	354.977	589.621	537.774	297.017	300.025	349.985	272.638	350.401	220.943	317.21	138.401	236.494
CTD-2023N9.3	284.486	1.40183	0.260492	5.38149	7.38735724107478e-08	2.17000488720453e-06	675.348	466.398	99.8603	241.149	407.186	454.194	379.816	462.9	527.61	151.895	167.975	135.179	222.005	189.381	183.943	128.964	72.0838	154.862
XYLT1	2552.03	0.723257	0.134446	5.37953	7.46789500427711e-08	2.18995073298015e-06	2194.09	3600.38	2361.56	2697.17	3594.22	4158.85	3174.1	3542.96	3282.09	1748.24	1840.93	1793.44	1907.49	2156.39	2265.46	1737.89	1373.44	2507.8
RP11-650J17.2	75.7633	-1.2728	0.236711	-5.37703	7.57265632980421e-08	2.21692072384859e-06	75.0386	54.2123	62.0753	38.6511	24.8663	31.998	56.9206	41.8914	14.7842	108.358	132.05	88.8851	71.0805	97.8928	135.314	90.4828	133.595	105.642
ARPC3	1466.03	0.598828	0.111387	5.37609	7.61205504984481e-08	2.22469689829444e-06	2032.38	1975.74	1174.03	1436.81	1687.8	2081.65	1547.21	1932.24	2024.51	1153.24	1197.19	1289.76	1178.18	1188.44	1092.03	1371.8	958.234	1067.22
ING2	274.781	0.574876	0.106996	5.37287	7.74952592197901e-08	2.2610611743067e-06	372.023	382.067	233.457	288.203	333.623	322.646	263.905	363.408	397.325	246.708	207.784	211.102	208.373	223.232	213.543	213.207	203.757	261.704
ZNF354C	594.908	0.706415	0.131659	5.36548	8.07349907234699e-08	2.35162709954362e-06	901.521	763.274	819.125	677.234	691.076	700.4	669.593	778.133	640.339	640.474	412.656	405.538	299.901	490.379	335.114	461.775	582.437	439.375
ARHGAP20	2435.5	1.23555	0.230498	5.36036	8.30560360744708e-08	2.41517476712526e-06	4082.74	4197.58	905.49	2294.7	3421.19	4733.92	3083.03	4180.76	3870.68	1271.27	1334.09	1625.86	1716.64	1601.05	1576.2	1481.01	735.255	1727.49
SEC61G	261.536	0.655379	0.122323	5.35776	8.42588935272696e-08	2.44604838144239e-06	402.672	353.67	265.844	270.558	295.287	295.981	309.441	333.037	353.896	257.351	231.087	230.546	195.715	212.254	151.171	230.887	163.39	154.862
AC007036.6	33.3075	-1.00833	0.188216	-5.35729	8.44809434193448e-08	2.44839336187402e-06	22.1945	23.2338	25.6398	17.6451	19.6858	27.5538	12.419	20.9457	29.5683	44.5042	50.4897	34.2578	45.7642	36.5954	64.4857	36.4011	46.1336	42.0167
ANXA2P1	109.346	-1.27499	0.238032	-5.35638	8.49059532810243e-08	2.45660279851992e-06	50.7304	60.2358	87.7152	81.5034	43.5161	50.6635	55.8857	60.7425	85.009	291.213	125.253	93.5145	90.5546	164.679	144.828	108.163	252.774	121.248
FAHD2A	450.907	-0.51435	0.0960399	-5.35559	8.5278095236934e-08	2.46325778091884e-06	300.155	336.46	379.199	504.145	363.67	317.313	401.549	352.935	386.236	495.352	513.635	490.72	533.591	571.804	550.771	486.735	631.454	500.599
HEY1	725.483	0.597072	0.111521	5.35388	8.60871541729005e-08	2.48248996500922e-06	731.363	961.192	870.404	653.708	958.389	1003.49	728.584	966.644	987.767	548.563	528.2	711.081	579.355	638.59	577.2	619.859	413.28	581.031
NCAM2	9715.06	0.904439	0.168949	5.35333	8.63503768544444e-08	2.48594415492421e-06	16938.7	16754.2	5804.04	8790.6	10975.4	14791.1	11273.4	15420.2	13230.9	7941.11	6577.25	7158.95	6199.58	7577.08	6568.02	7640.08	6015.63	5214.88
C2orf27A	137.45	0.673954	0.125919	5.3523	8.68450005432109e-08	2.4960376524285e-06	215.604	228.036	138.995	133.598	161.631	167.101	152.133	185.369	138.602	111.261	108.747	106.477	129.503	112.531	96.1999	101.923	95.1506	91.2363
DDX21	1355.92	0.340523	0.0636304	5.35158	8.7189960924972e-08	2.50180333243492e-06	1696.3	1653.04	1554.58	1331.78	1369.72	1542.13	1352.64	1583.49	1556.03	1231.61	1180.68	1271.24	1169.42	1214.05	1120.57	1250.12	1281.17	1048.02
LINC00883	516.554	-0.815594	0.152412	-5.35123	8.73561510975452e-08	2.50242885069679e-06	452.346	465.537	352.21	389.872	323.262	311.98	273.219	372.833	426.893	833.003	568.98	471.276	552.091	582.782	553.942	671.861	1057.23	638.654
NRIP1	3626.18	0.712519	0.133169	5.35048	8.77228710614855e-08	2.50766095322935e-06	5942.85	5186.31	3192.83	2787.92	4291.51	5288.56	4604.36	5053.15	4186.69	2685.73	2700.23	3003.58	2587.14	3007.23	2915.6	3140.9	2027.96	2668.66
CYP4F35P	40.9535	-1.31842	0.246423	-5.35026	8.78281806364441e-08	2.50766095322935e-06	23.2514	30.9784	17.543	41.1718	11.3971	7.11066	24.8381	25.1348	28.6443	70.6263	61.1702	54.6273	62.3172	77.7653	61.3142	40.5613	42.2891	56.4225
RP1-90J20.11	197.201	-0.876905	0.163914	-5.34979	8.80544505823777e-08	2.50998632079472e-06	115.2	170.381	206.468	158.806	106.718	105.771	126.26	137.194	125.665	279.603	315.56	174.067	271.664	277.21	246.314	157.045	247.968	327.731
NUDT16P	38.5124	-1.06493	0.199141	-5.34762	8.91167654251861e-08	2.5360963244399e-06	26.4221	29.2574	29.6882	12.6036	26.9385	24.8873	36.2222	19.8984	19.4042	59.984	45.6349	49.9979	44.7905	38.4252	64.4857	50.9616	74.006	39.6158
RP11-1263C18.1	164.241	0.895824	0.167584	5.34554	9.01487858319161e-08	2.56126001189006e-06	212.433	288.272	126.85	163.007	236.23	245.318	222.508	205.268	221.763	123.838	133.021	113.884	117.818	118.02	107.828	146.645	54.7837	118.847
NEK11	508.339	-0.46825	0.0876466	-5.34248	9.16830646216789e-08	2.60058787718219e-06	513.645	490.492	456.119	375.588	398.897	405.308	413.968	366.55	418.577	543.726	582.573	488.868	584.223	534.293	601.514	692.662	666.054	617.046
KLHL1	92.4897	0.878299	0.16441	5.34213	9.18626709431564e-08	2.60142475509125e-06	126.826	186.731	121.452	90.7461	110.862	105.771	117.981	105.776	111.805	75.4637	69.9088	62.0344	35.0534	81.4248	69.7714	73.8423	50.9392	68.4272
RBM4	299.01	-0.547915	0.102571	-5.34178	9.20362708248488e-08	2.60208908591428e-06	235.685	258.154	304.979	293.244	230.013	218.653	234.927	212.599	198.662	372.481	306.822	293.506	316.454	337.593	410.171	384.812	408.475	364.945
IP6K3	70.9478	-2.53668	0.474945	-5.34099	9.24378511487782e-08	2.60918631638351e-06	30.6496	10.3261	43.1828	38.6511	5.18048	6.22183	3.10476	16.7566	34.1884	165.44	55.3444	156.475	31.1586	108.871	158.571	46.8015	303.713	62.4249
CRIPT	678.273	0.516062	0.0966475	5.33963	9.31375369426629e-08	2.62466122398909e-06	929	872.559	700.372	590.69	764.639	840.836	726.514	891.239	868.57	650.149	525.287	474.98	549.17	585.527	511.657	662.501	528.614	536.614
SELT	3023.67	0.731983	0.137104	5.33887	9.3526599979169e-08	2.63134659779055e-06	4545.65	4424.75	2945.88	2493.84	3629.45	4405.95	3389.36	4354.61	3782.9	2608.34	2023.47	2620.26	2152.86	2598.28	2058.26	2905.85	1584.88	1901.56
FAM210A	492.953	0.504247	0.0944575	5.33835	9.3796858183387e-08	2.63467317532622e-06	684.86	660.013	507.398	435.245	528.409	619.517	561.961	657.695	548.862	456.652	377.702	463.869	383.64	392.486	400.657	440.974	354.652	398.559
ALPL	347.452	1.64167	0.30757	5.33755	9.42109797010565e-08	2.64202344530584e-06	316.008	530.936	489.855	505.825	770.856	611.517	375.676	647.222	488.802	117.066	140.789	522.2	199.61	106.127	102.543	108.163	62.4726	158.463
SRMP2	55.6239	-0.839345	0.157436	-5.33134	9.74913750832077e-08	2.72960100414713e-06	54.9579	32.6995	37.785	40.3316	35.2273	26.665	47.6063	49.2224	35.1124	62.8864	65.054	65.7379	60.3697	90.5737	79.2857	61.3619	66.3171	90.0359
EFR3B	3612.93	0.68246	0.128028	5.33055	9.79168992580001e-08	2.73525995963828e-06	3712.83	4393.77	4063.24	4260.02	4749.47	5623.65	4283.53	4479.24	4499.93	2472.89	2205.04	2975.8	3748.77	3117.02	2879.65	2608.4	1680.99	3278.51
GSG1	102.907	1.28191	0.240491	5.33038	9.80091417076553e-08	2.73525995963828e-06	83.4937	169.521	60.7259	102.509	174.064	282.649	125.225	139.289	173.714	58.049	40.7801	43.5167	61.3435	62.2122	79.2857	53.0417	62.4726	80.432
LPL	339.095	-1.42647	0.267775	-5.32713	9.97776177169134e-08	2.78013809108011e-06	159.589	122.193	461.517	182.332	144.017	114.659	138.679	150.809	183.878	303.79	403.917	830.52	303.796	498.613	487.342	721.783	300.83	595.437
IARS2	2073.27	0.489924	0.0920008	5.32521	1.00834752734031e-07	2.80508362702005e-06	2769.03	2604.77	2766.4	1911.55	2074.27	2524.29	1952.89	2682.1	2514.23	1970.76	1665.19	1683.26	1727.35	1781.28	1603.68	1978.14	1511.84	1597.84
ABHD2	6372.49	0.433904	0.0815022	5.32383	1.01605035712683e-07	2.81419202969379e-06	6536.82	6909.91	8219.58	6211.06	6849.63	8646.57	7939.9	7665.08	6934.7	4374.96	5210.15	5909.93	5380.7	5612.82	5977.08	5672.34	4818.08	5835.52
ZMYM4	3727.77	0.397197	0.0746053	5.32399	1.01518008109659e-07	2.81419202969379e-06	5287.58	4580.51	4068.63	3334.08	4110.19	4307.28	3874.74	4572.45	4004.66	3429.73	3242.02	3167.46	3146.04	3266.14	3210.54	3357.23	2925.64	3214.88
YEATS2-AS1	94.5235	-1.1848	0.222549	-5.32375	1.0164931109505e-07	2.81419202969379e-06	84.5506	58.5148	59.3764	80.6632	50.7687	52.4411	43.4666	48.1751	41.5805	115.131	96.1246	104.625	80.8176	121.68	149.057	93.6029	262.385	158.463
RP11-90E9.1	42.9215	-1.05295	0.197803	-5.32321	1.0195221180784e-07	2.8180762086789e-06	21.1376	28.3969	39.1345	22.6865	20.7219	29.3315	38.292	28.2767	24.0243	50.3091	43.693	69.4415	30.1849	51.2336	75.0571	64.482	65.356	70.8282
CDH6	1070.26	0.881675	0.165684	5.32141	1.02966644195254e-07	2.8415842524649e-06	2156.04	1594.53	785.388	898.218	1147.99	1603.45	1332.98	1523.8	1444.23	612.417	844.731	840.705	781.886	743.802	787.571	899.628	531.498	735.893
RGS12	1467	0.697094	0.131038	5.31981	1.0387670931741e-07	2.86214189058829e-06	1419.39	1167.71	2060.63	2252.69	1870.15	1995.43	2226.11	1812.85	1527.39	1104.87	1098.15	1060.14	1414.79	1078.65	1119.51	798.745	1122.58	1276.11
MROH8	185.998	-0.502364	0.0944623	-5.31815	1.04828960684553e-07	2.88379478987935e-06	168.044	167.8	170.032	158.806	147.126	125.325	131.435	179.086	139.526	225.424	201.959	202.769	266.795	201.275	209.314	213.207	238.357	201.68
ST7-AS2	161.78	-0.808691	0.152303	-5.30976	1.09768408027564e-07	3.01489109275073e-06	168.044	143.706	106.608	97.468	99.4653	79.1061	157.308	115.201	91.477	228.326	228.174	158.327	174.293	205.849	224.114	179.926	194.146	260.504
TRPC4	249.521	0.776965	0.146352	5.30887	1.10306298202116e-07	3.02487097174188e-06	296.984	414.767	172.731	286.522	351.237	327.979	323.93	341.415	319.708	218.651	219.436	210.176	204.478	193.041	159.628	156.005	123.023	171.668
FAM168A	9575.75	0.371349	0.0699953	5.30534	1.12462278145383e-07	3.07120484613522e-06	10955.6	11033.5	9953.65	8651.12	10539.2	12600.1	11086.1	11328.5	11063.2	7935.3	7730.75	8869.07	7492.66	8626.46	8973.02	9135.65	7689.9	8699.86
GALNT15	895.276	-1.23392	0.232586	-5.30524	1.12527556245795e-07	3.07120484613522e-06	431.208	426.814	1082.27	672.193	427.908	358.2	543.333	458.711	409.337	1322.55	1072.91	1170.32	806.228	1227.78	1018.03	1389.48	2506.59	791.115
TFRC	3879.34	0.803483	0.151443	5.30551	1.12356216059312e-07	3.07120484613522e-06	5597.25	6095.87	5488.27	2950.93	4715.27	6162.28	3072.68	5631.25	4679.19	3073.7	2414.77	3320.23	2574.48	2725.45	3434.65	3232.42	2085.62	2573.82
CHST10	1191.03	0.498575	0.0939841	5.30489	1.12739523555885e-07	3.07215201689786e-06	1462.73	1381.98	1160.54	1219.19	1341.74	1474.57	1426.12	1586.64	1498.74	876.54	1076.79	1072.18	1165.53	1074.99	944.028	884.028	718.916	1073.23
PP13439	38.0535	-2.13845	0.403146	-5.30441	1.13036632672063e-07	3.0728596037276e-06	15.8532	18.9313	29.6882	25.2072	6.21658	7.9995	3.10476	6.28371	13.8602	96.7484	38.8382	31.4801	16.553	66.7867	81.3999	40.5613	127.829	57.6229
HPS4	1073.2	-0.37378	0.0704676	-5.30428	1.13120098504311e-07	3.0728596037276e-06	920.545	925.05	1156.49	1019.21	905.548	909.276	825.866	835.733	920.314	1216.13	1152.52	1124.03	1130.47	1262.54	1326.71	1218.92	1349.41	1118.85
MYL12B	2446.29	0.815811	0.153854	5.30249	1.14231422968938e-07	3.09819216193217e-06	3748.76	3719.99	1662.54	2516.52	3027.47	3694.88	2620.42	3520.97	3568.53	1715.35	1801.12	2288.79	1935.73	1727.3	1724.2	2132.07	1231.19	1397.36
PTBP3	1578.06	0.523604	0.0987603	5.30177	1.1468588060534e-07	3.10565780745493e-06	1939.38	2069.53	1662.54	1218.35	1947.86	2187.42	2117.45	1909.2	1699.26	1388.34	1234.08	1186.06	1165.53	1225.03	1345.74	1445.65	1283.09	1380.55
DNAAF1	155.825	-0.705466	0.133074	-5.3013	1.14978197792339e-07	3.10871629631673e-06	108.859	164.358	79.6184	146.202	94.2848	155.546	96.2475	111.012	106.261	192.529	180.598	190.733	224.926	192.126	209.314	167.445	195.107	189.676
RFTN1	1658.07	1.0773	0.203244	5.30054	1.15462758156931e-07	3.11695492463828e-06	2087.34	2499.79	712.517	2038.43	2631.68	2912.71	2041.9	2622.4	2700.88	827.198	1112.71	1029.59	1563.77	1048.46	1080.4	900.668	727.566	1307.32
AC093690.1	85.6684	-1.11719	0.210979	-5.29526	1.18848693409738e-07	3.20336968193494e-06	73.9818	52.4912	93.113	48.734	51.8048	31.1092	70.3745	36.655	30.4923	136.415	120.398	84.2557	100.292	107.042	149.057	80.0825	136.479	139.255
RP11-509J21.1	59.612	-1.43286	0.270903	-5.28921	1.22847214501785e-07	3.30600166852551e-06	39.1046	33.56	67.4732	36.1304	17.6136	26.665	13.454	24.0875	33.2644	118.033	39.8092	80.5521	57.4486	70.4462	97.2571	95.683	138.401	84.0335
GEMIN6	264.639	0.484404	0.0916238	5.28688	1.24421152931847e-07	3.34316744412687e-06	346.657	316.668	230.758	291.564	284.927	287.093	359.117	314.185	344.656	218.651	243.71	194.436	218.11	212.254	215.657	262.088	200.873	222.088
TMEM200C	693.591	0.956935	0.181033	5.28598	1.25036398378771e-07	3.35449817384284e-06	1280.94	1106.62	562.726	489.02	1058.89	1037.27	880.717	1120.59	703.172	412.148	539.851	580.531	482.958	575.463	493.685	416.013	295.063	448.979
RP1-86D1.5	31.9501	-1.35614	0.256727	-5.28242	1.27489568893257e-07	3.41502584001397e-06	23.2514	18.9313	26.9893	19.3255	8.28877	9.77716	26.9079	10.4728	18.4802	52.2441	33.9834	27.7766	33.106	69.5313	50.7428	37.4412	63.4337	44.4177
CTA-360L10.1	42.3722	-0.974611	0.184616	-5.27911	1.29809484823195e-07	3.47180274918333e-06	42.2753	30.9784	28.3387	26.8877	20.7219	18.6655	37.2571	26.1821	25.8723	45.4717	61.1702	45.3684	46.7379	50.3187	77.1714	64.482	45.1725	69.6277
RP11-344A5.1	76.6707	-1.33965	0.253778	-5.27882	1.30018816078969e-07	3.4720432996373e-06	51.7872	60.2358	62.0753	47.0535	49.7326	25.7762	31.0476	40.8441	23.1003	180.919	106.805	82.4039	53.5538	84.1695	102.543	78.0025	188.379	111.644
FAM120A	2696.01	0.235124	0.044547	5.27812	1.30517879979834e-07	3.47700492026792e-06	2576.68	2823.34	3165.84	2897.15	3047.16	3067.36	2866.73	2883.17	2909.71	2565.77	2454.57	2435.08	2373.89	2384.19	2477.94	2399.36	2526.78	2673.46
PRKCD	276.031	0.941937	0.178471	5.27781	1.30739626731705e-07	3.47700492026792e-06	199.751	415.627	178.129	424.322	322.226	507.524	415.003	335.131	468.473	151.895	206.813	181.474	208.373	221.402	194.514	159.125	190.301	188.475
RP5-1044H5.2	36.2704	-1.49731	0.283704	-5.27771	1.30806485950879e-07	3.47700492026792e-06	29.5927	21.5128	28.3387	27.728	7.25268	7.11066	20.6984	10.4728	18.4802	73.5288	50.4897	32.406	33.106	49.4038	63.4285	39.5212	79.7727	60.0239
AC098617.1	233.194	-0.94026	0.178184	-5.2769	1.31385099628483e-07	3.48703700101263e-06	242.026	196.197	188.925	141.161	140.909	101.327	147.994	148.714	132.133	452.782	312.648	263.878	187.925	343.082	262.171	240.248	394.058	301.32
SNX2	1294.99	0.530729	0.100648	5.27314	1.34112797486993e-07	3.54315380068152e-06	1926.7	1679.72	1345.42	1262.88	1350.03	1598.12	1448.89	1573.02	1591.15	1142.6	1179.71	1210.13	1080.81	1102.44	899.628	1198.12	881.344	839.134
RP11-15H20.6	340.794	-0.92465	0.175335	-5.27361	1.33769271075531e-07	3.54315380068152e-06	255.766	209.104	344.113	264.676	225.869	145.769	300.127	169.66	203.282	386.993	575.776	380.539	331.06	329.359	537.028	360.891	630.493	483.793
RP11-724M22.1	34.7497	-1.51937	0.288124	-5.27333	1.33973491218603e-07	3.54315380068152e-06	25.3652	22.3733	26.9893	21.006	13.4693	10.666	24.8381	6.28371	11.0881	51.2766	52.4316	28.7025	29.2112	35.6805	84.5714	43.6814	58.6281	79.2316
NTM	3408.42	0.363475	0.0689366	5.2726	1.34502553083317e-07	3.5480422336179e-06	3871.36	3700.2	3729.92	3718.07	3718.55	3878.87	4090	4108.5	3702.51	3032.09	2694.4	3039.68	3476.13	2730.93	3332.11	2689.52	2498.9	3339.73
VASH2	82.9205	-0.824812	0.156446	-5.27219	1.34807804242669e-07	3.55069005369255e-06	79.2662	55.0728	51.2796	46.2133	49.7326	44.4416	81.7587	72.2626	59.1367	123.838	133.992	96.2922	78.8702	83.2546	111	125.844	97.0728	103.241
TMEM229B	637.809	0.619096	0.117608	5.26407	1.4089888338118e-07	3.70549096795027e-06	713.396	814.044	539.786	688.158	821.624	931.497	919.009	777.085	746.6	405.376	512.664	613.863	552.091	492.209	508.485	476.335	368.108	600.239
KCND3-AS1	50.3888	-1.11218	0.211408	-5.26081	1.43419798528866e-07	3.76607352773299e-06	22.1945	30.1179	47.2312	51.2547	31.0829	15.999	31.0476	32.4658	25.8723	61.9189	85.4441	41.6649	75.949	68.6164	60.2571	58.2418	69.2004	98.4392
RP11-367O10.1	147.778	-0.917484	0.174444	-5.25948	1.44464864176987e-07	3.78777694561478e-06	116.257	130.798	128.199	88.2253	105.682	57.7741	144.889	85.8773	64.6807	208.976	256.332	174.067	159.688	187.552	198.743	136.244	219.135	196.878
RCOR3	1749.37	-0.406649	0.0773967	-5.25408	1.48762215345031e-07	3.89455884311894e-06	1769.22	1623.79	1677.38	1335.14	1346.93	1362.58	1584.46	1458.87	1384.17	2261.01	1787.53	1879.55	1785.78	1831.6	2137.54	2204.87	2099.08	1959.18
PKD1L2	83.4748	-1.69926	0.323526	-5.25231	1.50204345908631e-07	3.92638238151204e-06	44.3891	30.1179	62.0753	59.6571	36.2634	19.5543	52.7809	30.3713	19.4042	127.708	47.5768	65.7379	68.1594	206.764	149.057	89.4428	275.841	117.647
BUD31	460.15	0.490214	0.093342	5.2518	1.50617735752553e-07	3.93125900350526e-06	659.495	567.077	448.022	439.446	498.362	587.519	484.342	545.635	607.999	397.636	363.137	399.983	407.983	451.954	358.371	372.332	320.052	373.349
PALMD	281.302	0.934548	0.177976	5.25097	1.51303974926859e-07	3.94323186384571e-06	290.643	407.883	506.049	355.422	410.294	337.757	464.679	309.996	243.015	214.781	200.988	294.432	238.558	166.509	98.3142	167.445	177.807	178.871
DUTP7	30.2864	-1.1067	0.210856	-5.2486	1.53259662135396e-07	3.98820300971254e-06	26.4221	15.4892	20.242	18.4853	17.6136	12.4437	34.1524	7.33099	21.2522	41.6018	35.9253	36.1096	39.9219	44.8294	38.0571	38.4812	49.9781	46.8186
CTD-2083E4.5	36.0972	-0.985028	0.187713	-5.24752	1.54160625063318e-07	4.00552227620005e-06	30.6496	23.2338	22.9409	31.9292	22.7941	22.2208	20.6984	17.8038	24.9483	54.1791	47.5768	35.1837	44.7905	27.4466	52.8571	53.0417	63.4337	54.0215
RAB11FIP1P1	161.859	-0.89374	0.170325	-5.24725	1.54387449108628e-07	4.00552227620005e-06	147.964	154.892	143.043	97.468	116.043	53.33	125.225	93.2083	89.629	233.164	239.826	153.697	188.899	229.636	234.686	170.565	220.096	222.088
SELK	658.491	0.535572	0.102077	5.24674	1.5481327907701e-07	4.01056642703088e-06	801.117	756.39	1066.08	801.59	673.463	731.51	660.279	760.329	765.081	583.393	433.046	529.607	528.722	539.783	491.571	697.862	489.209	543.817
ANKS6	437.181	-1.05838	0.201826	-5.24402	1.57111344112867e-07	4.06402493256731e-06	225.116	222.012	504.699	458.772	256.952	167.101	261.835	216.788	241.167	597.905	575.776	424.056	668.936	570.889	527.514	423.293	826.561	699.879
NMNAT3	219.958	-0.530991	0.101268	-5.24341	1.57635317064298e-07	4.07150175863091e-06	180.727	186.731	206.468	204.179	169.92	161.768	183.181	165.471	162.626	246.708	334.009	227.768	233.689	290.019	272.743	219.447	294.102	219.687
NPAP1	41.4517	-1.56622	0.298773	-5.24216	1.58703512641858e-07	4.09299193094649e-06	13.7395	24.0943	41.8334	26.8877	9.32487	10.666	28.9778	18.8511	14.7842	59.984	31.0706	41.6649	60.3697	68.6164	80.3428	34.3211	65.356	115.246
FGF12-AS3	45.24	-0.809381	0.154423	-5.24133	1.59421011814008e-07	4.10538715564425e-06	34.8771	49.0492	32.3871	25.2072	33.1551	36.4422	25.873	30.3713	27.7203	60.9515	65.054	54.6273	44.7905	58.5527	62.3714	53.0417	53.8226	66.0263
RP11-456K23.1	43.8681	1.13718	0.217019	5.24002	1.60558914754916e-07	4.12855571456596e-06	63.4129	75.7251	43.1828	33.6097	62.1658	78.2173	50.7111	80.6409	54.5166	25.1546	26.2158	25.9248	21.4215	37.5103	33.8285	32.241	11.5334	33.6134
AC091969.1	57.4586	-2.52212	0.481456	-5.23853	1.61865040128344e-07	4.15597483031753e-06	19.0239	15.4892	40.4839	16.8048	9.32487	15.1102	7.24444	17.8038	12.9361	197.367	58.2573	70.3674	23.3689	79.5951	26.4286	61.3619	344.08	19.2076
PPP1R1A	415.591	0.527833	0.100777	5.23766	1.62627241561947e-07	4.15706891373172e-06	496.735	503.4	342.764	462.133	493.182	501.302	422.247	555.061	637.567	319.27	364.108	343.504	312.56	319.295	389.028	306.81	362.341	349.339
RET	242.136	-0.856851	0.163591	-5.23775	1.6254352523091e-07	4.15706891373172e-06	198.694	168.66	80.9678	186.534	191.678	191.099	136.609	189.559	204.206	268.96	300.996	377.762	374.877	286.359	306.571	366.092	185.496	343.337
AC124997.1	47.4027	-0.898756	0.171588	-5.23789	1.62426074643862e-07	4.15706891373172e-06	33.8202	37.002	49.9302	33.6097	36.2634	21.332	33.1174	27.2294	26.7963	70.6263	62.1411	48.1461	44.7905	46.6592	68.7142	72.8023	68.2393	72.0287
KAZALD1	36.4145	1.20264	0.229669	5.23641	1.63725694445e-07	4.17898381506082e-06	41.2184	59.3753	48.5807	49.5742	52.8409	63.1071	37.2571	58.6479	46.2005	18.3822	18.4481	28.7025	44.7905	21.9573	16.9143	12.4804	10.5723	26.4105
PATE4	42.1784	-0.977998	0.186813	-5.23517	1.64830734944862e-07	4.20100215783736e-06	32.7634	29.2574	41.8334	25.2072	22.7941	18.6655	44.5016	21.993	20.3282	61.9189	70.8797	42.5908	46.7379	60.3825	48.6285	53.0417	52.8614	64.8258
NHP2	364.089	0.546299	0.104379	5.2338	1.66056685531223e-07	4.22603291768227e-06	425.924	450.908	288.785	436.085	410.294	507.524	404.654	456.616	507.282	274.765	322.357	326.838	313.533	337.593	313.971	270.409	243.163	262.905
IL7R	32.2258	1.66739	0.318726	5.23143	1.68205747561583e-07	4.27444840321084e-06	56.0148	31.8389	21.5914	34.4499	36.2634	57.7741	43.4666	58.6479	100.717	6.77238	16.5062	18.5177	12.6582	11.8935	23.2571	31.201	7.68894	10.8043
KPNA2	430.335	0.762387	0.145771	5.23002	1.69492549920587e-07	4.29455465303172e-06	517.872	663.455	318.473	458.772	534.626	535.966	508.146	676.546	657.895	274.765	319.444	391.65	332.034	344.912	363.657	321.37	195.107	331.332
RP11-288H12.4	48.66	-1.13643	0.217285	-5.23013	1.69390883902283e-07	4.29455465303172e-06	40.1615	24.0943	41.8334	33.6097	31.0829	26.665	43.4666	21.993	12.0121	42.5693	83.5022	49.072	63.2909	56.7229	88.7999	61.3619	78.8116	76.8306
RP11-214K3.20	122.567	-0.815975	0.156088	-5.22768	1.71654548224311e-07	4.34298536536575e-06	110.973	98.0984	91.7635	55.4559	83.9238	78.2173	120.051	77.4991	84.085	199.302	144.672	163.882	113.924	107.042	192.4	153.925	174.923	156.062
C1RL	169.673	-0.914189	0.174948	-5.22551	1.73679139535111e-07	4.38780345084987e-06	103.574	74.8645	121.452	148.723	163.703	122.659	124.19	90.0665	109.957	145.123	224.291	287.951	232.716	164.679	178.657	230.887	332.546	198.079
RP11-379J5.5	33.2289	-1.13441	0.217105	-5.22515	1.74018459864647e-07	4.38997660540641e-06	27.4789	18.9313	28.3387	24.367	17.6136	11.5548	22.7682	19.8984	17.5562	62.8864	64.083	36.1096	35.0534	42.0848	31.7143	47.8415	58.6281	31.2124
CTC-287O8.1	43.7815	-1.41802	0.271611	-5.22075	1.78195747761668e-07	4.48882340764166e-06	21.1376	29.2574	24.2903	26.0475	22.7941	15.1102	21.7333	28.2767	25.8723	92.8784	56.3154	35.1837	26.2901	63.1271	72.9428	32.241	120.14	74.4296
RP11-1023P17.2	49.0072	-2.87011	0.549821	-5.22008	1.78846415396769e-07	4.49327438621117e-06	8.45506	5.16307	25.6398	40.3316	2.07219	5.333	1.03492	5.23642	12.9361	181.887	57.2864	43.5167	13.6319	106.127	64.4857	35.3611	212.407	61.2244
RP4-773N10.4	130.908	-0.706035	0.135255	-5.22003	1.78890965696481e-07	4.49327438621117e-06	104.631	68.841	145.742	113.433	91.1765	89.7721	115.911	90.0665	79.4649	140.285	162.15	199.991	161.635	157.36	142.714	164.325	193.185	135.654
CENPC	1439.56	-0.555845	0.106495	-5.21943	1.79475586213995e-07	4.5014347100937e-06	1326.39	1165.99	1431.78	1267.92	992.58	894.166	1318.49	1076.61	1019.18	1998.82	1743.84	1406.42	1601.75	1472.05	1746.4	1743.09	2127.91	1578.63
NCAN	5929.66	0.746368	0.143109	5.21539	1.83431075901224e-07	4.59399418561287e-06	4735.89	5879.88	11355.7	8172.19	8272.19	7996.83	7604.59	6563.33	6291.59	4808.39	3695.46	3936.87	5010.69	4622	4682.08	4086.29	3458.1	5561.81
ANKRD18B	282.303	-1.16905	0.22433	-5.21129	1.87533253746456e-07	4.68995500819601e-06	200.808	283.969	182.178	199.137	238.302	101.327	183.181	106.823	68.3768	351.197	431.104	239.805	520.933	315.636	379.514	439.934	447.881	391.356
CCBL1	340.766	-0.720247	0.138225	-5.2107	1.8812808016285e-07	4.69129173712569e-06	177.556	214.267	334.667	371.387	272.493	205.32	254.59	207.362	279.975	353.132	426.249	413.871	529.696	395.231	437.657	362.971	489.209	408.163
TMEM68	472.05	0.562599	0.107967	5.21084	1.8798683422858e-07	4.69129173712569e-06	693.315	657.431	445.323	440.286	557.42	581.297	432.596	658.742	598.759	433.433	364.108	346.282	338.85	384.252	394.314	429.534	355.613	385.353
RP11-509J21.3	38.2482	-1.47992	0.284309	-5.20533	1.936518477079e-07	4.82209794917474e-06	23.2514	18.0708	41.8334	21.8463	22.7941	11.5548	19.6635	9.42556	14.7842	64.8214	27.1867	51.8496	38.9482	41.1699	73.9999	46.8015	107.645	52.821
KB-431C1.5	51.162	-0.996389	0.191446	-5.20455	1.9446347686778e-07	4.83536085738235e-06	41.2184	30.9784	48.5807	24.367	33.1551	34.6645	49.6761	24.0875	22.1763	63.8539	77.6764	62.0344	54.5275	51.2336	83.5142	48.8815	82.6561	87.6349
RPL5P14	46.241	-1.27881	0.245774	-5.20319	1.95897797529494e-07	4.86103970654379e-06	22.1945	18.9313	58.0269	32.7694	29.0107	14.2213	30.0127	24.0875	15.7082	69.6588	77.6764	32.406	71.0805	46.6592	80.3428	64.482	68.2393	76.8306
EXOC6	1837.67	0.695467	0.133666	5.20304	1.96057166630553e-07	4.86103970654379e-06	2872.61	2977.37	1349.46	1729.22	2028.68	2522.51	2132.97	2600.41	2235.18	1428.01	1384.58	1427.72	1474.19	1375.99	1397.54	1676.53	1072.61	1392.55
SYN3	961.014	-0.863325	0.165989	-5.20111	1.98101012598194e-07	4.90469807048471e-06	480.881	616.127	458.818	949.473	745.989	615.072	992.488	588.574	686.54	842.678	1571.98	1623.08	1321.32	986.247	1234.74	1072.27	1067.8	1444.18
RP11-214K3.22	36.0655	-1.34594	0.258881	-5.19909	2.00266853541629e-07	4.95124798677598e-06	38.0478	18.0708	26.9893	12.6036	17.6136	8.88833	26.9079	18.8511	16.6322	66.7564	68.9378	30.5543	35.0534	55.808	54.9714	31.201	57.667	63.6253
YTHDF3	2657.85	0.606884	0.116742	5.19853	2.00868256716394e-07	4.95275527863643e-06	3748.76	3874.89	2053.88	2333.35	2930.08	3598	3251.72	3740.9	3345.84	2334.54	2021.53	2211.94	1939.62	2132.6	2046.63	2348.39	1829.01	2099.64
TAS2R5	51.3006	-1.05759	0.203442	-5.1985	2.00899368812037e-07	4.95275527863643e-06	31.7065	31.8389	51.2796	33.6097	30.0468	31.1092	48.6412	18.8511	24.0243	59.984	83.5022	75.9227	37.0008	71.3611	53.9142	78.0025	94.1895	68.4272
SNX29P2	90.7746	-0.9829	0.189098	-5.19782	2.01637621378762e-07	4.95685335619196e-06	56.0148	72.283	80.9678	91.5863	63.2019	43.5528	62.0952	38.7495	40.6565	134.48	117.486	79.6262	123.661	88.7439	144.828	106.083	171.079	118.847
ADAMTS2	50.3311	-1.3592	0.261485	-5.19798	2.01463671827174e-07	4.95685335619196e-06	19.0239	28.3969	20.242	40.3316	25.9024	23.1097	43.4666	27.2294	25.8723	36.7644	111.66	138.883	72.0542	53.0634	54.9714	41.6013	65.356	78.0311
ASS1P12	33.0981	-1.00214	0.192881	-5.19562	2.0403372819132e-07	5.0086523275974e-06	17.967	30.1179	20.242	31.0889	14.5054	20.4432	16.5587	23.0403	23.1003	41.6018	34.9544	47.2202	37.9745	35.6805	58.1428	40.5613	60.5504	42.0167
HSD11B1	83.8181	-1.47055	0.283164	-5.19328	2.06624066924366e-07	5.06506605921667e-06	40.1615	38.723	60.7259	56.2962	17.6136	33.7757	26.9079	42.9387	83.1609	174.147	51.4606	189.807	98.3443	189.381	100.428	130.004	78.8116	96.0382
RP11-259K15.2	37.6181	-2.5646	0.494147	-5.18997	2.10333579040436e-07	5.14871646659576e-06	6.34129	10.3261	26.9893	25.2072	2.07219	2.6665	4.13968	10.4728	10.1641	127.708	31.0706	22.2213	15.5793	56.7229	70.8285	43.6814	170.118	40.8163
AC006355.3	35.789	-1.48133	0.285594	-5.18684	2.13894070470047e-07	5.22112413424844e-06	23.2514	13.7682	36.4355	20.1658	24.8663	4.44416	20.6984	17.8038	10.1641	65.7889	47.5768	25.9248	44.7905	44.8294	72.9428	40.5613	74.9671	55.222
CSNK2A1	2346.62	0.478343	0.092222	5.18686	2.13867921859229e-07	5.22112413424844e-06	3025.85	3155.5	1945.93	2350.15	2482.49	3117.14	2558.32	3030.84	2920.8	1975.6	1892.39	2184.17	1859.78	2085.94	1969.46	2099.83	1748.27	1836.73
PANK3	6450.52	0.700198	0.135039	5.18516	2.15829836759379e-07	5.26096610531196e-06	9645.11	9012.14	5991.62	4495.29	7623.6	9609.17	8438.74	9823.53	7233.15	5588.19	4873.22	4868.31	4285.28	5458.21	5114.45	5259.45	3875.22	4914.76
PTGFR	79.9556	1.53284	0.295646	5.18471	2.16351875159147e-07	5.26628419716739e-06	93.0056	116.169	175.43	73.9412	183.389	131.547	149.028	73.3099	74.8448	49.3417	61.1702	81.478	32.1323	37.5103	24.3143	49.9216	18.2612	14.4057
RP11-849H4.4	41.7196	-1.29096	0.249156	-5.18133	2.20310873153968e-07	5.35513007381685e-06	20.0808	31.8389	35.0861	31.9292	17.6136	19.5543	17.5936	25.1348	19.4042	49.3417	50.4897	36.1096	51.6064	75.0206	63.4285	33.281	118.217	55.222
RP11-75A9.3	59.0617	-0.968371	0.186919	-5.18069	2.21062344497547e-07	5.36587043765685e-06	50.7304	53.3517	62.0753	37.8109	27.9746	22.2208	44.5016	36.655	25.8723	89.976	86.415	66.6638	63.2909	59.4676	81.3999	80.0825	94.1895	80.432
RIMBP2	3072.88	0.769801	0.14861	5.18001	2.21872461168476e-07	5.37800227204316e-06	3566.98	4634.72	2044.44	2988.74	4381.65	4613.93	4495.69	4233.12	3903.02	2197.16	2296.31	2229.53	2502.42	2376.87	2784.51	2074.87	1470.51	2517.4
CYP2G1P	32.5169	-1.48398	0.286558	-5.17864	2.23503990201863e-07	5.40998275724649e-06	16.9101	19.7918	14.8441	21.8463	13.4693	1.77767	16.5587	19.8984	28.6443	53.2116	43.693	37.9613	67.1857	27.4466	68.7142	35.3611	40.3669	57.6229
RP11-320M16.2	55.1356	-0.988683	0.190934	-5.17814	2.24103164001136e-07	5.41692041186009e-06	42.2753	49.0492	45.8818	33.6097	33.1551	19.5543	31.0476	31.4185	47.1245	103.521	67.9669	45.3684	60.3697	75.0206	67.6571	74.8824	96.1117	68.4272
ITM2B	8688.72	0.46019	0.0888946	5.1768	2.25722683076444e-07	5.44846771643155e-06	11004.3	10521.5	11563.6	8153.7	9082.42	10364.7	10112.2	9910.46	9855.5	7877.25	7349.16	8181.13	6940.57	7245.9	6445.4	9258.37	6077.14	6453.77
RP11-506O24.1	63.014	-1.00763	0.194654	-5.17649	2.26097048298943e-07	5.44991369133377e-06	54.9579	43.8861	51.2796	53.7754	22.7941	26.665	55.8857	36.655	31.4164	86.106	105.834	54.6273	84.7124	73.1909	82.4571	66.5621	113.412	90.0359
ISCA2	322.864	0.415872	0.0803436	5.17617	2.26482732128205e-07	5.45162809793601e-06	422.753	391.533	368.404	287.363	327.406	390.198	369.466	362.361	401.945	272.83	304.88	265.729	253.163	272.636	274.857	297.449	255.657	292.917
ALS2CL	209.164	-1.7123	0.331004	-5.17306	2.30296549698446e-07	5.53574133540051e-06	36.9909	66.2594	228.059	185.693	99.4653	47.997	115.911	51.317	49.8966	378.286	322.357	175.918	643.619	302.827	231.514	223.607	249.89	355.342
GRPR	62.7444	0.905964	0.17519	5.17133	2.32427764248204e-07	5.57923210829034e-06	82.4368	110.146	59.3764	79.8229	71.4907	76.4396	85.8983	90.0665	80.3889	54.1791	52.4316	38.8872	48.6853	58.5527	44.4	39.5212	18.2612	38.4153
AZIN1	6809.11	0.791813	0.15314	5.17051	2.33461807488626e-07	5.59630233137673e-06	11244.2	10272.8	4836.48	5443.08	8564.37	10073.1	7583.89	10333.6	9337.13	5009.63	5088.78	5362.73	4527.73	5692.42	5007.68	6038.43	3782.96	4364.94
STARD13-AS	242.291	-1.25064	0.242052	-5.16681	2.38117509970568e-07	5.70002011781756e-06	113.086	117.03	341.414	165.528	94.2848	80.8838	127.295	122.532	131.209	482.774	343.718	239.805	207.399	363.21	317.143	278.729	497.859	337.334
AC011899.10	71.0778	-1.01205	0.195904	-5.16606	2.39082725342949e-07	5.71523132816365e-06	57.0716	53.3517	45.8818	70.5803	54.9131	27.5538	37.2571	38.7495	37.8844	87.0735	107.776	63.8862	85.6861	98.8077	137.428	72.8023	73.0449	129.652
EGR3	1326.84	1.09694	0.212438	5.16358	2.42264969159123e-07	5.78332531748864e-06	1516.63	2390.5	569.474	1294.81	2093.95	2658.5	1684.85	1950.04	2114.14	699.491	800.067	775.893	972.732	802.355	963.056	891.308	561.292	1144.06
FBXL13	235.291	-0.647996	0.1255	-5.16331	2.42621610851779e-07	5.78387226639916e-06	225.116	228.896	236.156	170.569	180.281	135.991	193.53	134.052	146.918	315.4	281.577	282.395	233.689	251.594	276.971	297.449	318.13	326.53
ZIM2	63.5157	-0.946006	0.183233	-5.16286	2.43206418133125e-07	5.78984949541922e-06	49.6735	52.4912	53.9786	51.2547	44.5521	39.1087	30.0127	32.4658	36.9604	74.4962	72.8216	83.3298	92.502	52.1485	134.257	99.8431	65.356	78.0311
B3GNT9	72.5398	-1.09826	0.212737	-5.16252	2.43650055986659e-07	5.79245421166638e-06	34.8771	24.0943	75.57	67.2193	47.6604	43.5528	46.5714	39.7968	37.8844	80.3011	110.689	126.846	66.212	84.1695	77.1714	98.8031	156.662	87.6349
ZNF804A	525.15	0.871814	0.168894	5.16191	2.44438372211563e-07	5.80323483397067e-06	885.667	890.63	318.473	580.607	706.618	807.949	600.253	691.208	629.251	379.254	333.038	362.022	430.378	342.167	450.343	404.573	224.901	415.365
PWRN1	179.076	-0.985311	0.190939	-5.16035	2.46491052293576e-07	5.84233892989965e-06	83.4937	107.564	195.672	179.812	63.2019	105.771	146.959	100.539	99.7931	281.538	181.569	185.177	288.217	268.976	250.543	192.406	226.824	265.306
CD163L1	143.736	0.602001	0.116664	5.16014	2.46759684766404e-07	5.84233892989965e-06	172.272	200.499	163.285	145.362	188.57	190.21	143.854	168.613	187.574	106.423	141.759	119.439	135.345	128.999	109.943	113.364	81.6949	90.0359
SEC23B	1282.95	0.3924	0.0760561	5.15935	2.47809973648287e-07	5.85920143696926e-06	1571.58	1460.29	1385.9	1325.06	1198.76	1771.44	1344.36	1506	1543.1	1161.95	969.984	1121.25	1007.79	1183.86	1153.34	1099.31	1220.62	1068.43
C14orf1	346.594	0.428076	0.0829877	5.1583	2.49198195204022e-07	5.88106622553981e-06	402.672	437.14	314.425	377.268	357.453	400.864	370.501	458.711	456.461	310.562	256.332	273.136	289.191	320.21	316.085	291.209	288.335	318.127
PKP1	39.8258	-1.36447	0.264531	-5.15806	2.49523051385256e-07	5.88106622553981e-06	33.8202	16.3497	9.44625	26.0475	18.6497	28.4427	22.7682	11.5201	32.3404	24.1871	42.722	57.405	92.502	42.9996	71.8857	64.482	62.4726	58.8234
EIF3H	1696.79	0.265951	0.0515621	5.15789	2.49752740291807e-07	5.88106622553981e-06	2090.51	1844.94	1900.05	1615.78	1793.48	1816.77	1839.05	1864.17	1914.55	1588.61	1567.12	1661.04	1510.22	1533.35	1389.08	1546.53	1572.39	1494.6
SPRN	502.145	1.13179	0.219469	5.15695	2.51007599423646e-07	5.90259525863122e-06	455.516	559.333	290.135	752.016	952.173	933.275	762.736	755.092	744.752	175.115	274.78	317.579	445.957	347.657	368.943	234.007	218.174	451.38
DYSF	636.729	-1.51979	0.294798	-5.15537	2.53134205191021e-07	5.93106062958007e-06	221.945	236.641	499.302	792.348	226.905	207.987	156.273	196.89	425.045	887.182	760.258	771.263	713.726	950.566	786.514	765.464	2083.7	779.11
PSMD6-AS2	87.9799	-0.954167	0.185078	-5.15549	2.52969525657702e-07	5.93106062958007e-06	58.1285	75.7251	87.7152	53.7754	54.9131	49.7746	77.619	45.0332	37.8844	121.903	178.656	82.4039	93.4757	124.424	140.6	87.3627	103.801	110.444
NCKIPSD	1023.99	-0.930101	0.180417	-5.15529	2.53244755979993e-07	5.93106062958007e-06	491.45	542.123	338.715	822.596	776.036	799.95	986.279	740.43	844.546	796.239	1529.25	1686.04	1555.01	1350.37	1238.97	1152.36	1291.74	1489.79
SLC39A7	224.405	0.445918	0.0865252	5.15363	2.55498404078845e-07	5.97576631726109e-06	236.742	265.038	251	253.753	278.71	279.982	206.984	275.436	281.823	193.497	151.469	215.732	185.978	210.424	188.171	184.086	202.796	177.671
RP13-452N2.1	34.2358	-1.37148	0.266274	-5.15063	2.59611342245965e-07	6.0637792081736e-06	21.1376	19.7918	21.5914	31.0889	24.8663	7.9995	20.6984	14.662	10.1641	65.7889	82.5312	25.9248	58.4223	46.6592	43.3428	47.8415	31.7169	42.0167
ANO10	796.525	0.380647	0.0739206	5.14941	2.61307723199343e-07	6.09518728232545e-06	1012.49	1034.34	812.377	771.341	901.404	846.169	894.171	890.192	946.187	761.41	606.847	712.933	736.121	671.526	693.485	778.984	637.221	630.251
PTENP1	137.182	0.714068	0.138685	5.14884	2.6209653802695e-07	6.10536975879715e-06	234.628	201.36	128.199	134.439	147.126	187.544	152.133	205.268	143.222	86.106	106.805	132.402	98.3443	101.552	108.886	120.644	89.3839	91.2363
MEG8	674.983	-0.633626	0.123071	-5.14845	2.62654458065798e-07	6.11015357414542e-06	590.797	658.292	546.533	536.914	568.817	418.64	490.552	535.162	415.805	919.109	997.171	653.676	938.652	726.419	846.771	715.543	592.048	998.798
AIM1	154.362	-0.68589	0.133263	-5.14689	2.64838347699324e-07	6.15269893294502e-06	123.655	107.564	175.43	120.154	127.44	82.6615	149.028	90.0665	92.401	176.082	188.365	189.807	170.398	172.913	226.228	201.766	205.679	178.871
MTPN	4335.27	0.929049	0.180758	5.13974	2.75117165812425e-07	6.38293922449149e-06	7352.73	7291.12	2429.03	3713.03	5458.16	6584.47	5190.12	6766.51	6377.52	2963.4	2908.01	3558.18	2994.14	3299.08	2872.25	3554.83	1891.48	2830.73
NOS2	219.814	0.988119	0.192295	5.13857	2.76844326058786e-07	6.40585983301043e-06	255.766	226.315	125.5	276.439	415.475	319.98	375.676	328.847	305.847	135.448	118.457	160.178	229.795	144.552	153.286	101.923	121.101	162.065
ACTA2-AS1	177.927	-0.775454	0.150905	-5.1387	2.76638429526483e-07	6.40585983301043e-06	142.679	177.265	74.2205	129.397	89.1043	120.881	133.505	156.045	155.234	202.204	295.17	237.953	215.189	167.424	230.457	212.167	210.485	253.301
SEC16B	46.3098	-1.06871	0.208146	-5.13445	2.82970576280333e-07	6.53888407668593e-06	24.3083	26.6759	17.543	29.4084	37.2995	24.8873	30.0127	42.9387	35.1124	39.6668	45.6349	51.8496	100.292	64.9569	54.9714	66.5621	53.8226	87.6349
NDN	803.166	0.886831	0.172748	5.13367	2.84143181410303e-07	6.55723765249263e-06	1108.67	1194.39	519.544	862.928	902.44	1359.03	839.32	1193.9	1401.72	586.295	493.245	714.784	646.541	655.973	557.114	582.418	339.274	499.399
CTC-304I17.4	39.6628	-1.24726	0.243112	-5.13038	2.89155526291131e-07	6.66403514115904e-06	16.9101	33.56	17.543	42.0121	19.6858	15.999	23.8032	20.9457	19.4042	59.984	61.1702	42.5908	35.0534	53.0634	71.8857	49.9216	35.5613	94.8378
AC004692.4	50.5878	-1.26188	0.246058	-5.12837	2.92265308378385e-07	6.726759707179e-06	29.5927	43.0256	26.9893	39.4913	22.7941	9.77716	44.5016	26.1821	24.9483	75.4637	71.8507	43.5167	86.6598	41.1699	73.9999	61.3619	78.8116	110.444
TNK1	42.6808	-1.00305	0.195697	-5.12551	2.96733904889742e-07	6.82055080324153e-06	20.0808	24.0943	29.6882	37.8109	30.0468	25.7762	28.9778	30.3713	28.6443	33.8619	58.2573	38.8872	89.5809	47.5741	60.2571	61.3619	70.1615	52.821
USP8	2037.56	0.293779	0.057323	5.12497	2.97585689409004e-07	6.83106964655291e-06	2534.4	2247.66	2461.42	2166.98	2133.32	2300.3	1947.72	2277.84	2132.62	2011.4	1798.21	1905.47	1808.17	1773.96	1730.54	1962.54	1755.96	1727.49
LIMS2	258.364	1.36376	0.266181	5.12344	3.00008250928511e-07	6.87321901674051e-06	145.85	247.827	842.065	611.696	350.201	358.2	261.835	261.821	270.735	109.326	135.934	179.622	151.898	224.147	117.343	115.444	134.556	132.053
XKR4	4034.95	1.17599	0.229537	5.12331	3.00215036389854e-07	6.87321901674051e-06	7994.26	7524.32	1982.36	2629.96	5502.71	7369.31	4550.54	7266.06	5526.51	2518.36	2481.76	2456.38	2440.11	2952.34	2999.11	2619.84	1334.99	2480.19
RPS6KA3	2566.35	0.709923	0.138576	5.123	3.00714932025168e-07	6.8755811173195e-06	3902.01	3900.7	2036.34	2125.81	2965.31	3903.75	2798.42	3584.86	3449.33	1722.12	1951.62	2100.84	2093.47	2059.41	2010.68	2101.91	1377.28	2110.44
CA11	3850.45	0.655601	0.127997	5.122	3.02315201068813e-07	6.90306291136179e-06	4734.83	4350.75	3227.92	4391.94	6128.51	5027.24	4765.81	4881.39	4886.17	2807.64	3164.34	3530.4	3388.5	3637.59	2891.28	2478.4	1880.91	3134.45
HSF4	179.242	-1.30772	0.255395	-5.12037	3.04937358915998e-07	6.95377548338574e-06	63.4129	60.2358	157.887	158.806	184.425	61.3295	120.051	58.6479	64.6807	235.099	284.49	175.918	387.535	257.998	242.086	165.365	319.091	229.291
GALNT12	43.9035	-1.12551	0.21986	-5.11921	3.06823174989513e-07	6.98319322911227e-06	33.8202	24.9548	37.785	36.1304	24.8663	12.4437	28.9778	19.8984	30.4923	57.0815	50.4897	56.4791	52.5801	54.8932	65.5428	48.8815	110.528	44.4177
RP5-921G16.1	74.3761	-0.96713	0.188927	-5.11908	3.07033249124895e-07	6.98319322911227e-06	45.4459	49.0492	48.5807	43.6925	56.9853	46.2193	82.7936	36.655	43.4285	93.8459	108.747	100.922	67.1857	52.1485	130.028	115.444	95.1506	122.449
SERTAD4	417.546	1.1924	0.233037	5.11678	3.10790056545899e-07	7.05937414154257e-06	821.198	666.036	141.694	370.546	638.235	712.844	424.317	809.551	643.111	231.229	195.162	299.987	291.138	263.487	270.628	283.929	201.835	250.9
TMEM158	179.187	1.15832	0.22648	5.11447	3.14627774550424e-07	7.13719104808036e-06	206.092	277.085	83.6668	200.818	283.89	340.423	258.73	297.429	278.127	79.3337	134.963	111.106	85.6861	154.616	122.628	107.123	54.7837	148.859
CUX2	1926.18	0.956575	0.187056	5.11386	3.15646813270605e-07	7.14955125572415e-06	2304	2576.37	1437.18	1881.3	3420.15	3088.69	3850.94	2340.68	1981.08	1197.74	1545.76	1444.38	1813.04	1064.01	1484.23	975.551	801.572	1464.58
PEX5L-AS2	97.5302	-1.03855	0.203094	-5.11365	3.15997707107766e-07	7.14955125572415e-06	80.3231	108.425	39.1345	67.2193	44.5521	47.997	65.1999	57.6007	62.8327	186.724	100.979	92.5886	104.187	131.744	163.857	95.683	176.846	129.652
ARHGEF12	17491	0.422189	0.0825807	5.11244	3.1801613128117e-07	7.17373788257908e-06	23478.6	20844.2	20914	15187.4	18107.9	20702.7	21317.3	20886	18852.6	14932.1	15643.1	15919.7	14248.2	15219.1	15804.3	15782.5	11692	15306.1
CATSPER2	487.653	-0.943873	0.184614	-5.11269	3.17602818562811e-07	7.17373788257908e-06	388.933	402.72	441.275	420.121	345.02	214.209	377.746	139.289	273.507	736.255	536.938	445.351	736.121	595.591	727.314	576.178	718.916	702.28
RP11-196E1.3	50.993	-1.00046	0.195698	-5.11227	3.18308489510317e-07	7.17373788257908e-06	34.8771	41.3046	40.4839	50.4145	33.1551	19.5543	20.6984	35.6077	29.5683	69.6588	55.3444	48.1461	74.0016	54.8932	101.486	65.5221	80.7338	62.4249
PKIG	949.013	0.65068	0.127292	5.11173	3.19225884475136e-07	7.18506987511504e-06	1102.33	931.935	974.313	1188.94	1527.21	1291.47	1021.47	1232.65	1164.25	601.775	798.125	862.926	937.679	761.185	756.914	544.977	535.342	848.738
CMAHP	251.626	-1.00581	0.196873	-5.10895	3.23957006891412e-07	7.28209972300268e-06	236.742	172.963	217.264	181.492	218.616	111.104	179.041	107.87	82.2369	259.286	365.079	391.65	467.379	247.934	327.714	301.609	400.786	260.504
GAPDHP55	96.4358	-1.45606	0.285047	-5.10815	3.25328625651825e-07	7.30345908182873e-06	51.7872	52.4912	68.8227	74.7815	42.48	14.2213	68.3047	36.655	54.5166	205.107	118.457	88.8851	59.396	136.318	161.743	86.3227	249.89	165.666
PRR26	225.119	-1.41056	0.276318	-5.10484	3.31077065095256e-07	7.42289342194811e-06	94.0625	114.448	251	215.102	93.2487	55.1076	111.771	81.6882	92.401	381.189	346.631	160.178	247.321	255.253	362.6	241.288	615.115	333.733
KIT	1423.88	0.756905	0.148308	5.10359	3.33269191855723e-07	7.46238806725005e-06	2184.58	2096.21	1740.81	1203.23	1747.89	1867.44	1697.27	1762.58	1802.74	1123.25	989.403	1206.43	932.81	1682.48	1096.26	979.711	658.365	858.342
LDLRAD4	4101.14	0.794931	0.155775	5.10308	3.34176061398835e-07	7.46340891765877e-06	6601.29	6136.31	2920.24	3032.43	5292.38	6773.8	5028.68	6318.27	4725.39	3374.58	2511.86	3039.68	2601.74	3443.63	3270.8	2695.76	3071.73	2981.99
GLT8D2	166.986	0.788147	0.154444	5.10312	3.34107692236485e-07	7.46340891765877e-06	249.424	286.551	147.092	152.924	244.519	214.209	210.089	212.599	185.726	117.066	107.776	153.697	160.661	128.084	102.543	137.284	77.8505	117.647
PSG1	38.2914	-1.3171	0.258163	-5.10183	3.36388717625926e-07	7.50315684063698e-06	22.1945	33.56	35.0861	24.367	23.8302	10.666	14.4889	11.5201	22.1763	80.3011	44.6639	38.8872	36.0271	36.5954	66.5999	49.9216	85.5394	52.821
ITGA2	439.759	-1.26745	0.248454	-5.10135	3.37236741371336e-07	7.51240355360748e-06	258.936	212.546	372.452	281.481	182.353	194.654	255.625	256.585	309.544	947.166	430.133	411.094	250.242	692.569	700.885	516.896	1257.14	385.353
ZNF91	8632.73	0.582842	0.114284	5.09994	3.3975588162195e-07	7.5588051147497e-06	14306	11068.8	9010.37	6631.18	11630.2	9897.16	10604.8	10140.9	9889.68	7398.35	7516.16	7322.84	5773.1	7004.37	7245.65	7057.66	5779.2	7112.83
NKTR	4784.44	-0.733665	0.143899	-5.09846	3.42422664449266e-07	7.60836820201311e-06	4109.16	3487.66	5405.95	3866.79	3384.93	2556.28	3616.01	3163.85	2753.55	7519.28	5452.88	4602.58	5055.48	5335.61	6438	5494.49	8238.69	5638.65
SNORD115	40.7902	-1.16695	0.228971	-5.09649	3.45999705660261e-07	7.66818529258055e-06	33.8202	36.1415	36.4355	16.8048	17.6136	16.8878	34.1524	15.7093	19.4042	43.5368	82.5312	49.9979	54.5275	48.489	54.9714	50.9616	39.4058	82.833
ODC1	776.846	0.605288	0.118764	5.09655	3.45896746712475e-07	7.66818529258055e-06	1216.47	968.937	701.721	668.832	808.155	1109.26	1095.98	969.786	898.138	588.23	594.225	697.192	569.618	634.016	568.742	749.864	626.648	517.406
EFCAB12	46.1633	-1.09376	0.214648	-5.09561	3.47619941818249e-07	7.69425442101159e-06	23.2514	24.0943	37.785	41.1718	38.3356	15.1102	40.3619	17.8038	27.7203	54.1791	70.8797	44.4425	90.5546	53.9783	66.5999	43.6814	70.1615	70.8282
UBE2B	1515.28	0.657109	0.129015	5.09327	3.51944205916482e-07	7.78003192951346e-06	2230.02	2384.48	1097.11	1450.26	1685.73	2198.08	1674.5	1960.52	2007.87	1227.74	1147.67	1129.58	1195.71	1171.05	1193.51	1421.72	945.739	1153.66
ANKRD36B	1143.53	-0.853749	0.167645	-5.09259	3.53197443219069e-07	7.79778966678941e-06	1162.57	825.231	1192.93	880.573	668.282	792.839	566.101	545.635	700.4	1840.15	1453.52	1730.48	1221.03	1765.73	1431.37	1645.33	1208.12	953.18
RP11-260M2.1	81.3436	-0.716602	0.140774	-5.09044	3.57225735468553e-07	7.86668261932083e-06	72.9249	54.2123	56.6775	43.6925	56.9853	63.1071	78.6539	76.4518	52.6686	129.643	120.398	91.6628	86.6598	96.063	82.4571	104.003	111.49	86.4344
XPR1	2886.57	0.671531	0.131919	5.09048	3.57161758800401e-07	7.86668261932083e-06	4378.66	3928.24	2677.34	2130.85	3449.17	4145.52	3664.65	4205.9	3337.53	2088.8	2243.88	2542.48	2102.23	2314.66	2491.68	2304.71	1561.82	2390.15
CRMP1	3664.18	0.904301	0.177672	5.08973	3.5857851560793e-07	7.88528435520515e-06	4330.05	4892.01	1908.14	4402.86	5208.46	6636.03	4207.98	5494.06	5906.27	1874.02	2476.91	2884.14	2909.43	2820.59	2850.05	2652.08	1738.66	2763.5
COX7B	585.37	0.517123	0.101606	5.08952	3.58980402530544e-07	7.88528435520515e-06	888.838	727.133	560.028	606.654	624.766	722.621	619.917	700.633	751.221	503.091	424.307	515.719	579.355	489.464	426.028	548.097	385.408	463.385
BACE2	256.827	0.917689	0.18035	5.08839	3.61113336935726e-07	7.92209524358616e-06	598.195	269.34	244.253	211.741	340.876	374.199	455.365	288.003	241.167	164.472	204.872	183.326	185.978	137.233	170.2	195.526	200.873	157.263
LRRC57	562.794	0.437344	0.085968	5.08729	3.63213173496633e-07	7.95808787594203e-06	740.875	660.013	526.291	566.323	607.153	655.07	772.05	645.127	652.351	418.92	534.996	535.162	484.905	427.252	501.085	451.374	426.736	524.609
RP11-159D12.2	657.798	-0.802147	0.157698	-5.08659	3.64553251216349e-07	7.9773641374123e-06	658.438	559.333	614.006	357.103	454.846	280.871	623.022	451.38	318.784	888.15	862.208	780.522	687.436	766.674	1051.86	791.465	841.938	852.339
ZNF271	1463.17	0.486467	0.0956495	5.08593	3.65832232612529e-07	7.985186931244e-06	1780.85	1807.94	2010.7	1357.83	1510.63	1808.78	1534.79	1929.1	1629.95	1603.12	1190.39	1089.77	1092.5	1315.61	1114.23	1122.2	1304.24	1134.45
ATP2C1	5297.03	0.585686	0.115158	5.08594	3.65812750394701e-07	7.985186931244e-06	7926.62	8057.83	4341.23	4896.93	5707.86	7177.33	5963.21	6640.83	6505.96	4717.45	4080.92	4454.44	4160.64	4454.58	4093.25	4644.79	3348.53	4174.06
RP11-477D19.2	133.025	-0.795661	0.156456	-5.08553	3.66601773445736e-07	7.99191866111705e-06	134.224	122.193	79.6184	94.9473	80.8155	78.2173	133.505	79.5936	71.1488	134.48	183.511	142.587	150.924	156.445	192.4	141.444	195.107	223.289
EXT1	902.646	0.491897	0.0967313	5.08519	3.67257308506827e-07	7.99615127353244e-06	1274.6	1041.22	731.409	888.975	1025.74	1136.82	1207.75	1139.45	1047.83	683.043	776.764	762.93	806.228	744.717	856.285	720.743	651.637	751.499
PIGL	288.744	-0.564418	0.110999	-5.08488	3.67867121219554e-07	7.99937901864002e-06	257.879	254.712	296.882	290.723	199.967	185.766	192.495	217.835	201.434	365.709	286.432	303.691	356.376	307.402	372.114	352.571	398.864	356.542
POU5F2	237.357	-0.648529	0.127591	-5.08287	3.71767202707728e-07	8.07405687985918e-06	200.808	197.057	242.903	163.007	158.523	134.214	228.717	184.322	157.082	331.847	326.241	231.472	233.689	279.04	326.657	241.288	340.235	295.318
XPOT	3105.75	0.38028	0.0748204	5.08257	3.72359506542151e-07	8.07679925892618e-06	3826.97	3989.33	3515.35	2725.74	3255.42	3869.98	3179.27	3881.24	3372.64	2964.37	2574	2792.47	2579.35	2858.1	2677.74	2775.85	2590.21	2475.39
POLR2D	598.431	0.470619	0.0926742	5.07821	3.80999982616019e-07	8.25388837339777e-06	694.372	774.461	620.753	568.003	593.683	778.618	726.514	734.147	765.081	582.425	387.411	487.942	445.957	577.293	490.514	512.736	513.236	518.607
ATF7IP2	612.059	0.463307	0.0912397	5.07791	3.81612295303028e-07	8.25683232196851e-06	770.467	840.72	620.753	556.24	798.83	677.291	673.733	762.423	683.768	525.344	469.942	446.277	531.643	537.953	521.171	619.859	444.036	536.614
EI24	1378.32	0.529011	0.104196	5.07706	3.83312989411425e-07	8.28328855297931e-06	2008.08	1835.47	1175.38	1230.11	1602.84	1797.22	1463.38	1906.06	1634.57	1152.27	1097.18	1250.87	1117.81	1225.03	1061.37	1148.2	961.117	1142.86
ATP6AP1L	283.334	-0.735303	0.144926	-5.07363	3.90293246639673e-07	8.4236267216839e-06	197.637	207.383	261.796	226.025	236.23	214.209	256.66	148.714	166.322	459.555	332.067	214.806	365.14	440.975	284.371	331.77	375.797	380.552
SLC1A6	311.213	1.08452	0.213793	5.07274	3.92136594004417e-07	8.45288471478925e-06	506.247	467.258	145.742	379.789	498.362	531.522	368.431	450.332	458.309	149.96	271.867	231.472	243.426	217.743	196.628	190.326	90.345	204.081
CALM2	32834.8	0.793785	0.156605	5.0687	4.00541448682346e-07	8.62333397156986e-06	57525.1	48606	19381	36781.6	37483.9	45518	34473.2	45114.9	49935.4	26559.4	21416.4	26885	24923	24829.1	23486.5	28274.3	18344.8	21489.8
SRGAP2	644.19	0.444583	0.0877222	5.06808	4.01844305858936e-07	8.64064970823974e-06	567.546	763.274	688.227	801.59	707.654	896.832	665.453	760.329	829.761	587.263	531.113	493.497	477.116	538.868	538.085	526.257	605.504	617.046
GPAT2	45.7293	-1.30359	0.257237	-5.06765	4.02755082526516e-07	8.64950227418468e-06	13.7395	19.7918	32.3871	46.2133	41.4439	20.4432	33.1174	13.6147	16.6322	63.8539	72.8216	38.8872	51.6064	65.8718	63.4285	52.0016	107.645	69.6277
BTBD1	3829.97	0.773327	0.152659	5.06573	4.068349625077e-07	8.72611295252965e-06	6609.74	5836.85	3025.5	3182.83	4335.03	5713.42	4123.12	5655.34	5010.91	3146.26	2506.04	3291.53	2714.69	3204.85	2642.86	3435.23	2058.71	2446.57
RP11-464O2.2	53.7228	-1.34638	0.265794	-5.0655	4.07329373873203e-07	8.72611295252965e-06	20.0808	35.281	48.5807	57.9766	27.9746	14.2213	23.8032	14.662	30.4923	105.456	66.025	55.5532	49.659	74.1058	73.9999	61.3619	124.945	82.833
AF131215.4	118.273	-0.846163	0.167079	-5.06445	4.09583040771444e-07	8.76356009828382e-06	105.688	92.9353	125.5	64.6986	78.7433	50.6635	107.632	84.8301	52.6686	138.35	170.888	119.439	139.24	128.084	168.086	157.045	164.351	180.072
RP5-1159O4.1	56.5257	-0.975978	0.19275	-5.06343	4.11780242055694e-07	8.79970823066244e-06	42.2753	46.4676	53.9786	57.9766	30.0468	20.4432	36.2222	30.3713	25.8723	75.4637	80.5893	62.9603	76.9227	72.276	84.5714	54.0817	100.917	66.0263
SEMA5A	2383.82	0.661369	0.130652	5.06205	4.14761843207228e-07	8.85250924214837e-06	2532.29	2323.38	4783.85	3192.92	2756.02	3107.36	2151.6	2805.68	2637.13	1975.6	1543.82	1740.67	2065.23	2084.11	1903.91	1955.26	1684.84	1665.06
RP11-253I19.3	36.0058	-1.06049	0.209559	-5.06056	4.18037509296599e-07	8.91144904504227e-06	36.9909	25.8154	17.543	21.8463	17.6136	13.3325	20.6984	30.3713	25.8723	59.984	38.8382	58.3308	29.2112	46.6592	57.0857	62.402	47.0947	38.4153
MRPL47	547.525	0.559424	0.110591	5.05851	4.22541247206117e-07	8.99639109991305e-06	829.653	706.48	574.872	601.613	532.554	714.622	501.936	728.91	680.072	532.116	413.627	420.352	473.221	457.443	407	521.056	342.158	417.766
KCNA6	1306.36	1.01867	0.201426	5.05728	4.25281163933456e-07	9.04361699647942e-06	2069.38	2002.41	578.92	1227.59	1748.93	2280.75	1424.05	2392	2018.96	726.58	1058.34	909.22	887.046	994.481	909.142	856.987	578.592	851.139
QRSL1P3	64.6158	-0.777561	0.153808	-5.05542	4.29451815809261e-07	9.12111448503713e-06	42.2753	53.3517	47.2312	50.4145	52.8409	34.6645	63.1301	54.4588	30.4923	93.8459	66.9959	61.1085	76.9227	75.0206	89.8571	88.4028	102.84	79.2316
NRAS	1165.05	0.537212	0.106336	5.05201	4.37182595507649e-07	9.26261177941442e-06	1595.89	1605.72	1337.32	991.485	1293.05	1536.79	1102.19	1604.44	1349.06	1109.7	874.831	943.478	877.309	1012.78	947.199	1123.24	823.677	842.736
TCEB1	992.788	0.670655	0.13275	5.05201	4.37182876669609e-07	9.26261177941442e-06	1664.59	1397.47	753.001	947.792	1126.24	1390.13	1020.43	1315.39	1359.22	799.141	736.955	830.52	780.912	805.1	763.257	905.868	591.087	683.072
GABBR1	4727.48	0.505436	0.100051	5.05177	4.37734870804571e-07	9.26298296204398e-06	4721.09	5609.68	5103.67	5265.79	5298.6	6788.02	5574.08	5575.74	5985.74	3469.4	3654.68	4061.86	4263.86	3960.54	4466.43	4102.93	2620	4572.62
CACNA1C-AS4	87.291	-0.948876	0.187845	-5.05138	4.38639916788514e-07	9.27081511934357e-06	69.7542	70.562	87.7152	59.6571	65.2741	27.5538	61.0603	56.5534	39.7325	136.415	125.253	67.5897	111.976	105.212	138.486	96.723	131.673	120.048
NRIP2	213.523	-0.959682	0.190009	-5.05071	4.4017885903307e-07	9.29200950779798e-06	97.2332	90.3538	218.613	217.622	151.27	110.215	94.1777	146.62	180.182	278.635	239.826	260.174	222.005	305.572	310.8	260.008	415.203	244.898
MAP7	2659.48	-0.827453	0.163875	-5.0493	4.43430087832674e-07	9.34925407813634e-06	1825.24	1755.44	2318.38	2574.5	1479.55	1544.79	1887.69	1709.17	2159.41	4622.64	3143.95	2770.25	2184.02	3578.12	3241.2	2842.41	5486.06	2747.89
BCL2L15	44.8429	-0.954721	0.189098	-5.04881	4.4457379459196e-07	9.36197865622509e-06	35.934	39.5836	36.4355	34.4499	22.7941	21.332	21.7333	30.3713	32.3404	70.6263	52.4316	62.0344	48.6853	40.255	72.9428	72.8023	74.006	38.4153
SPTBN1	60922.2	0.337437	0.0668566	5.04718	4.48377484976867e-07	9.43061916521127e-06	55363.7	64845.6	67836.2	75518.4	67571.1	78255.5	65168.9	66481.6	71086.9	51974.2	49518.7	55436.5	57639.5	55064.2	56857.3	52204.4	47738.7	58038.3
DCK	904.99	0.857517	0.169926	5.04642	4.50167277994146e-07	9.45678678171701e-06	1767.11	1416.4	653.141	730.17	1069.25	1332.36	992.488	1365.66	1169.8	630.799	692.291	710.155	703.015	665.122	578.257	818.506	457.492	537.814
ETF1	2235.08	0.610074	0.12094	5.04445	4.54819865409553e-07	9.54295773294548e-06	3321.78	3291.46	1960.77	1888.02	2517.71	3046.03	2333.74	3033.98	2912.48	1762.76	1710.82	2183.24	1693.27	1813.3	1781.28	1946.94	1440.71	1593.03
RP11-81H3.2	35.8886	-2.26994	0.450109	-5.0431	4.58057396849362e-07	9.58646057991331e-06	12.6826	10.3261	25.6398	24.367	2.07219	3.55533	5.1746	14.662	12.9361	106.423	24.2739	34.2578	10.7108	87.829	51.8	40.5613	121.101	57.6229
RP4-704D23.1	39.6989	-1.13323	0.224698	-5.04333	4.57496538585908e-07	9.58646057991331e-06	17.967	31.8389	35.0861	22.6865	21.758	15.1102	28.9778	30.3713	20.3282	37.7319	42.722	38.8872	65.2383	33.8508	84.5714	58.2418	54.7837	74.4296
CTNND2	9599.7	0.423802	0.0840395	5.04289	4.58552640975601e-07	9.58646057991331e-06	8865.13	10124.8	13684.9	12318.8	10897.7	11277.5	10446.5	10418.4	10963.4	7768.89	7236.53	8066.32	9351.47	8134.25	9134.76	7723.28	7248.74	9133.24
PZP	195.226	-0.968516	0.192075	-5.04237	4.59799813438682e-07	9.60095249000698e-06	135.281	129.077	222.662	122.675	92.2126	105.771	197.67	89.0192	96.0971	289.278	273.809	174.067	171.372	255.253	309.743	230.887	309.48	309.723
OSTN	162.301	1.88593	0.374151	5.04055	4.64190397120056e-07	9.68096723524392e-06	496.735	328.716	29.6882	163.007	272.493	336.868	85.8983	321.516	264.267	48.3742	37.8673	71.2933	111.002	114.361	48.6285	94.643	28.8335	67.2268
NAT10	1117.53	-0.372924	0.0739967	-5.03973	4.66186146220444e-07	9.71090396652225e-06	770.467	932.795	1004	1222.55	956.317	939.496	967.65	951.982	1018.26	1221.93	1262.24	1149.02	1318.4	1295.48	1259.06	1217.88	1407.08	1220.89
ACTG1P12	60.9072	-1.04047	0.206495	-5.03871	4.6868673104156e-07	9.7512721916942e-06	28.5358	50.7702	59.3764	50.4145	46.6243	18.6655	33.1174	46.0805	25.8723	72.5613	97.0955	58.3308	98.3443	83.2546	96.1999	57.2018	73.0449	100.84
NLRP14	29.8033	-1.22482	0.243105	-5.03824	4.69824044812133e-07	9.76321405352407e-06	15.8532	21.5128	10.7957	18.4853	25.9024	15.999	24.8381	16.7566	10.1641	23.2196	29.1287	39.8131	40.8956	38.4252	49.6857	41.6013	74.9671	38.4153
GPD2	2929.99	0.456977	0.0907302	5.03666	4.7372752102199e-07	9.83254091836181e-06	3523.65	3389.56	3836.53	2554.33	3161.13	3554.44	3246.54	3682.25	3564.83	2803.77	2452.63	2399.9	2030.18	2528.74	2568.86	2999.45	2062.56	2380.55
ZNF133	589.638	-0.52281	0.103828	-5.03533	4.77024829972139e-07	9.86674861659023e-06	500.962	462.095	623.452	583.968	486.965	353.756	507.111	427.292	412.109	697.556	697.146	565.717	757.543	705.377	736.828	624.02	685.276	786.313
RP13-36G14.3	33.2404	-1.40431	0.278893	-5.03531	4.77083569367181e-07	9.86674861659023e-06	10.5688	11.1867	26.9893	27.728	27.9746	5.333	27.9428	19.8984	7.39208	45.4717	59.2283	41.6649	58.4223	38.4252	56.0285	35.3611	42.2891	56.4225
BICD1	3281.56	0.695286	0.138075	5.03558	4.76394392344715e-07	9.86674861659023e-06	5307.66	4845.54	2404.74	2656.84	4043.88	4835.25	3760.9	4814.37	3845.73	2531.9	2475.94	2464.71	2551.11	2474.77	2802.48	2725.93	2022.19	2504.2
LGI1	1605.08	0.533112	0.105889	5.03462	4.78792658637503e-07	9.89029268992438e-06	2484.73	2101.37	1754.3	1417.49	1566.58	1917.21	1876.31	2089.33	1878.51	1339	1590.42	1302.72	1342.74	1437.29	1221	1367.64	1038.01	1166.86
FAM228A	56.3857	-0.749208	0.148848	-5.03339	4.81884179007352e-07	9.93048122042381e-06	43.3322	30.9784	44.5323	47.8938	49.7326	39.1087	38.292	49.2224	36.0364	82.2361	63.1121	76.8486	85.6861	48.489	82.4571	60.3219	63.4337	73.2292
RP11-348N5.7	93.8713	-0.641712	0.127486	-5.03358	4.8141487945453e-07	9.93048122042381e-06	71.868	87.7722	67.4732	58.8169	79.7794	66.6625	91.0729	72.2626	63.7567	138.35	111.66	112.958	91.5283	85.0844	131.086	110.243	117.256	132.053
EDA2R	32.6823	-1.72286	0.34233	-5.03274	4.83511118779521e-07	9.95012058062825e-06	7.39818	6.02358	26.9893	24.367	15.5414	21.332	8.27936	12.5674	14.7842	82.2361	52.4316	26.8507	35.0534	44.8294	21.1428	52.0016	102.84	33.6134
UCK2	923.79	0.628451	0.124877	5.03256	4.83985439355468e-07	9.95012058062825e-06	1025.18	1226.23	699.022	845.283	1177.01	1460.35	1113.57	1259.88	1288.07	684.978	735.013	762.004	768.254	766.674	749.514	642.74	575.709	848.738
KCNRG	31.9207	-1.54166	0.306376	-5.03191	4.85605308546039e-07	9.97159431565331e-06	13.7395	16.3497	24.2903	25.2072	12.4332	8.88833	17.5936	6.28371	22.1763	67.7238	23.3029	29.6284	26.2901	46.6592	51.8	33.281	86.5005	62.4249
LRRC9	123.999	-0.660977	0.131367	-5.03151	4.86637823146806e-07	9.98097054787845e-06	126.826	107.564	67.4732	96.6277	103.61	87.9945	113.841	82.7355	76.6929	144.155	132.05	160.178	167.477	137.233	175.486	189.286	116.295	146.458
RP11-489G11.3	44.8955	-0.992597	0.197305	-5.03078	4.88490962483592e-07	9.99636626486485e-06	29.5927	37.002	33.7366	21.006	30.0468	19.5543	44.5016	37.7022	18.4802	59.0165	79.6183	74.0709	38.9482	53.0634	53.9142	55.1217	71.1227	51.6206
XRCC6BP1	33.8869	1.16707	0.231987	5.03076	4.8854204756451e-07	9.99636626486485e-06	60.2423	42.1651	22.9409	37.8109	42.48	56.8853	47.6063	59.6952	51.7446	29.992	21.361	14.8142	17.5267	26.5317	33.8285	14.5605	10.5723	19.2076
SLC11A1	106.623	-2.49017	0.49518	-5.02882	4.9350887696429e-07	1.00860876729577e-05	21.1376	11.1867	62.0753	31.0889	24.8663	17.7767	73.4793	25.1348	24.0243	53.2116	176.714	118.513	59.396	42.9996	343.571	70.7222	694.888	68.4272
SPHKAP	2207.32	1.07882	0.214585	5.02746	4.9702065614716e-07	1.0145895160997e-05	3342.92	4095.18	1025.59	1926.67	2890.71	4279.73	2601.79	3616.27	3185.99	1407.69	1168.06	1508.27	1442.06	1878.26	1625.88	1560.05	790.038	1386.55
RASGRP1	3266.48	1.36562	0.271645	5.02722	4.97644503021182e-07	1.01466786845413e-05	7337.93	5766.29	790.786	2900.51	4089.47	6016.51	3993.76	5679.42	5783.38	1711.48	1731.21	2017.51	1865.62	2117.05	2189.34	2114.39	928.439	1763.5
PANK1	521.031	0.61289	0.121921	5.02695	4.98349762658211e-07	1.01491183744177e-05	786.32	708.201	415.635	504.985	652.741	692.401	548.507	681.782	678.224	414.083	395.179	415.723	436.22	445.549	384.8	470.095	288.335	459.783
PCDH10	5425.93	0.684763	0.136276	5.02481	5.03931384015561e-07	1.02430359205478e-05	8266.93	6958.96	3731.27	5172.53	5734.79	8164.82	6751.82	8306.01	7121.35	4069.24	4228.51	4366.48	3926.95	4700.68	4222.23	4712.39	3171.69	4060.02
ADAM20	207.214	-0.691909	0.137701	-5.02473	5.04143421627564e-07	1.02430359205478e-05	168.044	192.755	171.382	168.888	115.007	114.659	211.124	153.951	130.285	257.351	300.996	235.175	205.452	212.254	264.286	212.167	302.752	313.325
RP11-203B9.4	157.708	-0.786077	0.156504	-5.02273	5.09429449617049e-07	1.03383159148865e-05	113.086	104.982	145.742	106.711	113.971	88.8833	130.4	128.816	110.881	236.066	170.888	145.364	142.161	164.679	292.828	186.166	275.841	181.272
SPRY2	1284.03	0.615143	0.122482	5.0223	5.1057548501105e-07	1.03494546558205e-05	1287.28	1685.74	1458.77	1545.2	1575.9	1683.45	1060.79	1863.12	1821.22	1079.71	803.951	898.11	1138.26	1103.35	1192.46	1001.55	732.371	1181.27
THOC7	860.831	0.57973	0.115463	5.02093	5.14216706778389e-07	1.03980666974869e-05	1372.89	1142.76	793.485	907.461	1015.37	1056.82	752.387	1136.3	1105.12	757.54	617.528	786.078	691.331	704.462	733.657	744.663	518.042	659.062
C12orf23	1112.39	0.623908	0.124259	5.02101	5.14000559925638e-07	1.03980666974869e-05	1543.05	1713.28	1053.93	974.68	1293.05	1557.24	1170.49	1516.47	1320.41	905.565	962.217	988.847	754.622	957.886	826.685	1059.79	632.415	792.316
RP11-63E9.1	43.2392	1.43528	0.285871	5.02072	5.1477359797148e-07	1.03980666974869e-05	50.7304	73.1435	26.9893	26.0475	84.9599	78.2173	108.667	75.4045	43.4285	27.0895	21.361	11.1106	17.5267	24.7019	30.6571	34.3211	16.339	27.611
PCDH18	266.318	0.820926	0.163536	5.01985	5.17109499142629e-07	1.04330904885226e-05	299.098	328.716	381.898	310.049	438.269	363.533	317.72	338.273	285.519	253.481	229.145	222.213	238.558	236.041	104.657	170.565	159.545	116.446
HSP90B1	7620.91	0.420696	0.0838116	5.01954	5.17955416918572e-07	1.04380061983904e-05	9274.14	10110.2	6501.72	7541.17	8135.43	9775.39	9034.85	9053.78	9089.49	6477.3	6895.72	6420.1	6183.03	6900.07	6379.85	7521.52	6125.2	5757.49
ATP5F1	2793.07	0.567895	0.113147	5.01909	5.19179057577084e-07	1.04505136432851e-05	4120.78	3617.59	2697.58	2750.95	3009.86	3733.1	2752.89	3751.37	3587.93	2412.9	1938.03	2770.25	2275.55	2391.51	2057.2	2667.68	1732.89	2007.2
RP11-539I5.1	106.994	-0.820508	0.163499	-5.01844	5.20936481133252e-07	1.04737240771698e-05	80.3231	84.3302	53.9786	95.7875	69.4185	63.1071	101.422	77.4991	69.3008	128.675	202.93	91.6628	125.608	127.169	139.543	105.043	181.651	128.451
USP46	4386.47	0.489367	0.0975209	5.01807	5.2192633977626e-07	1.04814662742322e-05	5418.64	5703.47	4988.97	3381.13	4680.05	5799.64	5873.17	5578.89	4686.58	3767.38	3603.21	3709.1	3386.55	3730.9	3737	4120.61	3036.17	3755.1
MAPKAPK5-AS1	141.425	0.780994	0.155668	5.01706	5.24672865729749e-07	1.05244275879193e-05	252.595	190.173	121.452	136.959	179.245	177.767	161.447	198.984	191.27	127.708	98.0665	114.81	123.661	128.999	78.2285	114.404	77.8505	72.0287
RPL7P29	41.626	-1.02747	0.204888	-5.01479	5.30911462188393e-07	1.06372561285399e-05	24.3083	37.8625	32.3871	34.4499	19.6858	17.7767	26.9079	27.2294	25.8723	78.3662	67.9669	48.1461	68.1594	32.021	41.2285	43.6814	64.3948	58.8234
KLK5	30.6389	1.76726	0.352489	5.01365	5.34077129860027e-07	1.06883264868408e-05	40.1615	23.2338	12.1452	40.3316	103.61	84.4391	47.6063	38.7495	36.0364	8.70735	17.4772	29.6284	9.73706	11.8935	12.6857	12.4804	10.5723	12.0048
WDR19	1351.35	-0.511855	0.102104	-5.01307	5.35674938740898e-07	1.07079381353155e-05	1433.13	1183.2	1240.16	1185.58	943.884	783.062	1247.08	1013.77	998.855	1708.58	1595.28	1438.83	1798.43	1461.99	1743.23	1547.57	1487.81	1513.8
ABHD17C	448.546	0.402329	0.0802635	5.0126	5.36991928171966e-07	1.07218975888806e-05	518.929	529.215	539.786	401.635	445.521	559.965	565.066	554.014	482.333	413.115	349.544	383.317	334.955	370.529	398.543	412.893	393.097	421.368
USMG5P1	32.4704	-1.09568	0.218601	-5.01221	5.38086214068817e-07	1.07223432148733e-05	31.7065	26.6759	18.8925	14.2841	13.4693	26.665	19.6635	20.9457	13.8602	29.992	53.4025	58.3308	37.0008	28.3615	56.0285	49.9216	43.2503	42.0167
PPP2R2B-IT1	91.7097	-1.58079	0.315392	-5.01215	5.38251606770515e-07	1.07223432148733e-05	53.901	36.1415	94.4625	60.4974	24.8663	30.2203	37.2571	38.7495	38.8084	214.781	90.2988	74.9968	63.2909	124.424	156.457	87.3627	325.819	98.4392
ZNF542	505.276	0.514262	0.102609	5.01186	5.3907194113405e-07	1.07263556966639e-05	742.988	654.85	445.323	486.5	619.586	603.518	495.727	630.465	669.908	414.083	448.581	425.908	436.22	460.188	410.171	437.854	337.352	375.75
TOP1	1725.35	0.312225	0.0623003	5.01162	5.3974288857756e-07	1.0727389910479e-05	1945.72	2166.77	1831.22	2031.7	1643.25	1947.43	1781.1	1741.63	2108.59	1647.62	1583.63	1459.2	1477.11	1387.88	1564.57	1626.61	1544.52	1567.82
MIR219-2	48.8338	-2.23512	0.446185	-5.00941	5.45973066172031e-07	1.08383011056175e-05	8.45506	4.30256	43.1828	47.0535	8.28877	6.22183	11.3841	6.28371	19.4042	81.2686	66.9959	47.2202	38.9482	97.8928	109.943	33.281	186.457	62.4249
RABL5	582.915	0.554672	0.110731	5.0092	5.46574067642356e-07	1.08383011056175e-05	764.126	706.48	499.302	604.974	697.293	802.616	588.869	810.598	766.929	445.042	468.971	542.569	518.985	514.166	484.171	483.615	326.78	466.986
RP11-561O4.1	76.5599	-1.12623	0.224852	-5.00878	5.47769880949599e-07	1.08445157537547e-05	56.0148	53.3517	55.328	63.0181	56.9853	13.3325	65.1999	30.3713	39.7325	108.358	101.95	73.145	115.871	93.3184	137.428	72.8023	123.023	118.847
PIWIL4	197.051	-0.578726	0.115545	-5.00865	5.48138930257291e-07	1.08445157537547e-05	172.272	207.383	183.527	152.084	130.548	111.104	160.413	166.518	139.526	277.668	253.419	187.029	239.532	219.573	217.771	234.007	246.046	248.499
MANF	77.3374	0.606895	0.121195	5.0076	5.51136609109291e-07	1.08913894783046e-05	83.4937	115.309	67.4732	92.4265	96.357	89.7721	95.2126	95.3029	104.413	67.7238	57.2864	67.5897	71.0805	67.7016	51.8	60.3219	59.5893	49.2196
RNF2	743.189	0.708004	0.141453	5.00521	5.58011860395783e-07	1.10146965290653e-05	1292.57	1080.8	558.678	689.838	847.527	1023.05	830.006	1010.63	963.743	616.287	630.15	595.345	573.513	565.399	531.742	645.86	384.447	537.814
ERVH48-1	104.721	-1.02574	0.204944	-5.00496	5.58728576815027e-07	1.10162968882608e-05	69.7542	72.283	102.559	101.669	83.9238	31.1092	64.165	40.8441	55.4406	181.887	136.905	97.2181	140.214	129.914	150.114	99.8431	166.273	160.864
PROM1	226.129	1.11273	0.222493	5.00119	5.69779797657055e-07	1.122142462863e-05	280.074	307.203	704.42	252.072	243.483	271.094	159.378	351.888	215.294	155.765	109.718	145.364	174.293	180.233	102.543	136.244	128.79	152.461
SMG1P1	121.698	-1.20503	0.241016	-4.99978	5.73967252643503e-07	1.12910629461573e-05	71.868	67.9805	137.645	85.7046	78.7433	82.6615	28.9778	69.1208	41.5805	197.367	191.278	120.365	250.242	103.382	144.828	220.487	185.496	112.845
RP11-658F2.8	242.974	-0.611401	0.122311	-4.99873	5.77091751099826e-07	1.13396566194003e-05	225.116	230.617	214.565	160.486	193.75	163.545	184.216	200.031	158.93	356.034	249.535	257.396	223.952	250.679	371.057	333.85	324.858	274.909
RPF2	521.381	0.529455	0.10593	4.99814	5.78856805000104e-07	1.13614578566895e-05	643.641	704.759	472.312	457.931	630.983	751.953	521.6	716.343	643.111	437.303	415.569	439.796	410.904	464.762	379.514	491.935	373.875	428.571
AC016716.1	89.177	-0.916993	0.183479	-4.99782	5.79822303994884e-07	1.13675343331848e-05	76.0955	73.1435	82.3173	30.2487	76.6711	46.2193	67.2698	61.7898	43.4285	113.196	126.224	100.922	94.4494	96.063	133.2	112.324	99.9562	171.668
NDUFB6	491.426	0.632205	0.126516	4.99704	5.82156242644771e-07	1.14003953008774e-05	693.315	633.337	458.818	510.026	584.358	688.846	500.901	636.749	670.832	343.457	400.034	528.681	415.772	459.273	315.028	407.693	296.024	302.52
RP11-288H12.3	52.5569	-1.05285	0.210714	-4.99657	5.83594779003916e-07	1.14156671725924e-05	45.4459	34.4205	55.328	47.0535	34.1912	18.6655	27.9428	28.2767	17.5562	72.5613	86.415	50.9238	62.3172	56.7229	88.7999	58.2418	75.9282	85.2339
NSG2	7176.82	1.09986	0.220135	4.99629	5.84445390411426e-07	1.14194172054345e-05	11607.7	12236.5	2978.27	6385.83	10914.2	13342.3	9014.15	11285.5	10320.3	3996.67	4542.13	5184.04	5308.64	5862.59	4854.4	4590.7	2332.63	4426.16
RP11-404G16.2	193.012	-2.11996	0.424462	-4.99446	5.90008053702243e-07	1.15151233994522e-05	62.3561	65.3989	128.199	176.451	26.9385	38.2198	21.7333	49.2224	81.3129	708.198	113.602	124.069	82.765	284.53	481	210.087	596.854	223.289
EMR2	48.804	-2.08461	0.417558	-4.99239	5.96351607681082e-07	1.16258376970988e-05	6.34129	17.2102	36.4355	41.1718	12.4332	13.3325	12.419	14.662	13.8602	49.3417	82.5312	64.812	17.5267	44.8294	86.6856	56.1618	254.696	54.0215
TBC1D23	1274.15	0.410735	0.0822766	4.99213	5.97169426138911e-07	1.16287003645095e-05	1722.72	1616.9	1465.52	1106.6	1274.4	1456.8	1386.79	1513.33	1547.72	1195.81	1092.32	1128.66	1104.18	1136.29	1060.31	1185.64	994.756	945.977
TEX9	143.277	-0.769388	0.154166	-4.99066	6.01729772083447e-07	1.16912317040115e-05	137.395	99.8194	157.887	99.1485	80.8155	88.8833	92.1079	96.3502	103.489	153.83	183.511	161.104	144.108	148.212	196.628	247.528	239.318	148.859
ARHGAP29	1547.05	0.620538	0.124336	4.99083	6.01209202913169e-07	1.16912317040115e-05	1898.16	1853.54	2528.9	1309.1	2329.14	1707.45	1781.1	1899.77	1567.12	1077.78	1118.54	1486.05	1438.16	1104.27	1212.54	1113.88	973.612	1447.78
VTA1	1904.06	0.84924	0.170215	4.98922	6.06239803326573e-07	1.17627422886428e-05	3207.64	2967.91	1167.29	1700.65	2212.07	3094.92	2264.4	2705.14	2718.44	1445.42	1307.88	1559.19	1345.66	1390.63	1273.86	1745.17	882.305	1284.51
CCDC117	697.049	0.551132	0.110468	4.98905	6.06767734466945e-07	1.17627422886428e-05	946.967	963.773	611.307	575.565	782.253	836.392	895.206	964.549	880.582	621.124	608.789	486.09	467.379	626.697	558.171	572.018	588.204	561.824
RFC3	264.469	0.980461	0.196564	4.988	6.10084558990674e-07	1.17898128265612e-05	439.663	536.099	137.645	210.901	328.443	423.084	383.955	353.982	344.656	168.342	146.614	189.807	161.635	173.828	196.628	239.208	180.69	145.258
CD109	326.694	-1.30458	0.261545	-4.98796	6.1020495674949e-07	1.17898128265612e-05	138.452	123.053	572.173	120.995	123.295	135.991	171.797	176.991	135.83	416.018	551.503	451.833	455.694	406.209	408.057	567.858	499.781	424.969
RP11-527F13.1	33.875	-0.995478	0.199574	-4.98801	6.10059257003812e-07	1.17898128265612e-05	31.7065	24.0943	31.0377	14.2841	18.6497	27.5538	23.8032	17.8038	15.7082	43.5368	65.054	41.6649	31.1586	34.7657	47.5714	42.6413	47.0947	51.6206
BAG1	903.983	0.413459	0.0829032	4.98724	6.1246515329492e-07	1.18203046456061e-05	1126.64	1037.78	994.555	994.846	960.461	1128.82	785.504	1157.25	1107.89	834.938	620.44	846.26	794.544	845.355	752.685	797.705	738.138	747.898
MBIP	517.359	0.443213	0.0888953	4.98579	6.17080826867653e-07	1.18961377201816e-05	732.419	678.944	576.221	509.186	521.157	560.854	618.882	607.425	562.722	479.872	473.826	440.722	419.667	434.571	432.371	490.895	440.192	332.532
CDK8	625.147	0.502656	0.100847	4.98435	6.21697174544189e-07	1.19718152578059e-05	899.407	780.484	622.103	512.547	678.643	829.281	673.733	839.922	760.461	561.14	445.668	557.384	515.09	538.868	544.428	529.377	467.103	496.998
RP13-33H18.1	43.0274	-1.27597	0.256206	-4.98026	6.349823067198e-07	1.22140714292573e-05	38.0478	36.1415	31.0377	20.1658	16.5775	7.11066	38.292	13.6147	25.8723	51.2766	46.6059	56.4791	45.7642	51.2336	72.9428	68.6422	87.4616	67.2268
TMEM182	80.9028	0.85109	0.170908	4.9798	6.36492432453362e-07	1.22295458390789e-05	119.428	123.914	58.0269	70.5803	110.862	108.438	129.365	102.634	113.653	57.0815	71.8507	74.9968	52.5801	66.7867	48.6285	62.402	39.4058	45.6182
RAB10	3059.32	0.347685	0.0698224	4.97957	6.37257525859228e-07	1.22306868002949e-05	3745.59	3584.89	3424.94	2882.03	3036.8	3646.88	3430.76	3732.52	3353.23	3041.77	2649.74	2902.65	2453.74	2741.91	2390.2	2976.57	2558.49	2515
MID2	333.528	-0.476695	0.0957567	-4.97819	6.41828234956669e-07	1.23047844469403e-05	337.145	276.224	298.232	309.209	238.302	232.874	269.079	289.051	261.495	318.302	407.801	440.722	378.771	368.699	357.314	483.615	382.525	354.141
FAM90A1	218.574	-0.953957	0.19168	-4.97683	6.46345425639017e-07	1.23776934494473e-05	98.2901	160.916	172.731	241.989	147.126	103.993	167.657	123.58	122.893	239.936	258.274	195.362	355.403	248.849	306.571	219.447	479.597	291.716
VTI1B	2316.58	0.441832	0.0887888	4.97621	6.48403428913352e-07	1.24033993669948e-05	3135.77	3043.63	2577.48	1909.03	2678.31	2885.15	2359.62	2889.46	2539.18	2197.16	1870.06	2112.87	1697.17	1976.15	1913.43	2053.02	1883.79	1977.19
CHI3L2	30.355	-2.92447	0.587922	-4.97424	6.55029575501509e-07	1.25025523931902e-05	9.51194	0	5.39786	7.56217	1.0361	5.333	18.6286	4.18914	12.0121	29.0245	63.1121	24.073	25.3163	10.0637	22.2	37.4412	235.474	36.0143
AP001429.1	81.492	-0.846265	0.170128	-4.97429	6.5486515540856e-07	1.25025523931902e-05	56.0148	74.004	66.1237	64.6986	52.8409	44.4416	81.7587	45.0332	39.7325	118.033	133.021	83.3298	68.1594	107.042	131.086	89.4428	117.256	94.8378
ANKS3	339.061	-0.788228	0.158474	-4.97386	6.56326657643251e-07	1.25135283868154e-05	197.637	209.965	357.608	361.304	321.19	192.877	201.809	200.031	196.814	382.156	478.681	311.098	534.564	401.635	420.743	387.932	468.064	478.991
KIF26B	876.886	0.626887	0.126042	4.97363	6.57115794603393e-07	1.25148064134851e-05	795.832	1030.03	1391.3	1198.18	1182.19	1181.26	778.26	1092.32	931.403	779.792	702.972	687.008	730.279	775.823	638.514	479.455	593.009	816.325
BEND4	355.415	1.20042	0.241393	4.97289	6.59627152093844e-07	1.2548845414861e-05	506.247	726.272	168.683	245.35	551.203	715.511	391.2	646.175	506.358	257.351	246.623	247.212	199.61	245.189	202.971	178.886	105.723	256.902
RP13-516M14.1	36.2697	-1.23995	0.249456	-4.97063	6.67352007173684e-07	1.26818833731657e-05	19.0239	18.9313	29.6882	39.4913	19.6858	19.5543	21.7333	16.7566	9.2401	62.8864	35.9253	31.4801	44.7905	32.021	70.8285	62.402	64.3948	54.0215
AC003080.4	80.9181	-1.20452	0.242363	-4.9699	6.6988579641215e-07	1.27160906217075e-05	35.934	63.6779	87.7152	73.9412	40.4078	27.5538	48.6412	30.3713	33.2644	127.708	83.5022	81.478	87.6335	99.7226	132.143	79.0425	184.534	139.255
RP11-434C1.3	73.0827	-0.852499	0.171578	-4.96858	6.74447664433065e-07	1.27886788537084e-05	66.5836	54.2123	53.9786	57.1364	55.9492	30.2203	49.6761	58.6479	42.5045	109.326	75.7345	56.4791	96.3969	94.2332	119.457	82.1626	85.5394	127.251
ZNF487	325.032	-0.445318	0.0896359	-4.96808	6.76199617240978e-07	1.28078858649217e-05	312.837	277.085	287.436	314.25	284.927	229.319	220.438	276.483	273.507	369.579	335.951	344.43	395.324	335.763	401.714	343.211	392.136	456.182
SREK1IP1	874.553	0.560976	0.112922	4.96782	6.77089134032384e-07	1.28107333863704e-05	1269.32	1173.74	865.006	719.247	1027.81	1177.7	1048.37	1206.47	894.442	787.532	706.855	724.969	532.617	682.505	683.971	824.746	737.177	679.471
AC063976.7	43.0862	-1.10883	0.223238	-4.96702	6.79898267735124e-07	1.28498548289176e-05	32.7634	33.56	29.6882	31.0889	25.9024	9.77716	36.2222	20.9457	25.8723	48.3742	84.4731	39.8131	64.2646	61.2974	67.6571	35.3611	52.8614	75.6301
KIAA1407	394.334	-0.664609	0.133917	-4.96283	6.94734895275774e-07	1.31159591176737e-05	287.472	302.04	450.721	363.824	307.721	245.318	295.987	239.828	255.027	588.23	373.818	385.169	479.063	471.166	603.628	430.574	552.642	465.785
PPP2R5A	1254.42	0.616666	0.124297	4.96121	7.00553101740276e-07	1.32114100176939e-05	1628.66	1442.22	2043.09	1145.25	1279.58	1528.79	1633.1	1641.1	1326.88	1329.32	822.399	874.963	789.675	949.652	879.542	1004.67	1233.11	1027.61
SMIM15	688.893	0.472831	0.0953191	4.96051	7.03089051552153e-07	1.32448221222287e-05	949.08	832.115	898.743	615.897	750.134	828.392	726.514	844.111	764.157	625.962	564.125	552.754	505.353	562.655	492.628	731.143	630.493	525.809
NTNG1	1019.04	0.938296	0.189182	4.95975	7.05826401141831e-07	1.32819515289784e-05	1867.51	1568.71	608.608	923.425	1355.21	1323.47	1927.02	1381.37	1096.8	573.718	692.291	718.488	918.204	710.866	870.028	631.3	442.114	733.492
MLF1	458.663	0.678424	0.136885	4.95616	7.19005782999805e-07	1.35152811552816e-05	691.201	614.406	377.85	420.961	524.265	719.955	543.333	616.851	571.038	369.579	320.415	341.652	293.085	381.507	319.257	514.816	296.024	339.735
PRKCB	29432.1	1.09313	0.220696	4.95308	7.3048668574662e-07	1.37162131643279e-05	51207	48788.5	12139.8	23116.7	42056.2	52920.2	34897.5	49863.3	45710.8	16867.1	17606.3	21709.3	18356.3	20885	21827.9	20635.3	10654.9	20535.4
ABCC12	267.187	1.40402	0.283483	4.95276	7.31691419925835e-07	1.37239653665959e-05	411.127	477.584	95.8119	310.889	381.283	762.619	203.879	426.245	420.425	152.862	142.73	114.81	242.453	185.722	132.143	139.364	65.356	144.057
RAPGEF4	16231.8	0.937895	0.189379	4.95248	7.32735177340842e-07	1.37286847118855e-05	19531.2	20133.4	45571.4	22610.1	18279.8	15650.6	12480.1	17306.4	20405.8	12938.2	11101.9	9499.59	14015.5	10507.5	11356.9	10399.3	8830.74	11554.6
DLL3	57.2686	0.714152	0.144228	4.95155	7.36238302539244e-07	1.37645588147871e-05	75.0386	68.841	64.7743	58.8169	75.635	67.5513	66.2349	72.2626	91.477	43.5368	64.083	37.0355	39.9219	50.3187	42.2857	33.281	36.5224	43.2172
ZNF32	508.173	0.443771	0.0896224	4.95157	7.3618979319724e-07	1.37645588147871e-05	719.737	626.453	479.06	519.269	521.157	588.407	520.565	611.614	684.692	470.197	399.063	450.907	407.009	432.741	383.743	446.174	490.17	396.158
CRHR2	56.6324	-1.43904	0.290645	-4.95121	7.37546095216906e-07	1.37741501898752e-05	31.7065	17.2102	18.8925	60.4974	17.6136	31.998	24.8381	37.7022	33.2644	42.5693	96.1246	74.9968	157.74	95.1481	100.428	40.5613	48.0558	90.0359
PDE4DIP	5318.24	0.275222	0.055592	4.95075	7.39265923603039e-07	1.37914076662694e-05	5789.6	6010.68	5397.86	5646.42	5381.48	6143.61	6318.19	6085.77	5640.16	5344.38	4805.26	4033.16	4793.55	4982.47	4628.17	4796.63	5068.93	4861.94
PPCS	415.485	0.569035	0.114956	4.95002	7.42076768882271e-07	1.38289596575254e-05	616.162	579.985	445.323	414.239	471.424	529.744	411.898	530.973	468.473	407.311	332.067	370.355	345.665	365.954	307.628	378.572	246.046	256.902
OPCML-IT1	85.9069	-1.02719	0.207542	-4.94931	7.44764242613537e-07	1.38367812065301e-05	59.1854	63.6779	45.8818	76.462	63.2019	42.664	67.2698	55.5061	34.1884	116.098	151.469	85.1815	153.845	95.1481	102.543	74.8824	73.0449	186.074
ABCB6	137.49	-0.561737	0.113499	-4.94928	7.44891631509585e-07	1.38367812065301e-05	107.802	116.169	117.403	137.8	104.646	85.328	111.771	121.485	97.0211	171.245	173.801	121.291	167.477	159.19	182.886	137.284	194.146	168.067
CACNA1G	989.381	0.934682	0.188843	4.94951	7.43997223281331e-07	1.38367812065301e-05	1028.35	1056.71	779.99	1534.28	1670.19	1503.02	1300.89	1499.71	1317.64	513.734	649.569	631.455	1093.47	683.42	811.885	410.813	430.58	893.156
RP3-428L16.2	91.9675	0.907719	0.183501	4.94667	7.54921198613982e-07	1.40080720483714e-05	132.11	156.613	64.7743	73.101	108.79	137.769	117.981	165.471	122.893	81.2686	66.9959	69.4415	54.5275	61.2974	47.5714	85.2827	56.7059	52.821
ANKMY1	222.585	-0.743414	0.150294	-4.9464	7.55991781963998e-07	1.4012934302907e-05	158.532	141.124	230.758	239.469	166.812	132.436	151.098	161.282	118.273	275.733	259.245	219.435	263.874	290.934	294.943	222.567	402.708	277.31
TAS2R3	90.5258	-0.989503	0.200067	-4.94585	7.58119189992142e-07	1.40373543608481e-05	76.0955	70.562	78.2689	42.8523	53.877	38.2198	74.5142	71.2154	41.5805	103.521	168.946	90.7369	72.0542	107.957	103.6	116.484	174.923	144.057
CLINT1	1671.01	0.43794	0.0885766	4.94419	7.64592601792771e-07	1.41421071309184e-05	2186.69	2142.67	1362.96	1649.39	1822.49	2056.76	1907.36	2085.14	2088.26	1362.22	1357.4	1489.75	1361.24	1526.94	1379.57	1609.97	1261.95	1427.37
PDCD6	1283.66	0.438612	0.0887266	4.94341	7.67674234670818e-07	1.41839681887846e-05	1502.89	1615.18	1117.36	1470.42	1462.97	1621.23	1212.93	1589.78	1701.1	1147.44	966.1	1111.99	1278.48	1192.1	1019.08	1081.63	1038.01	977.189
MAP2K6	490.401	0.439059	0.0888423	4.942	7.73263356144906e-07	1.42720204742783e-05	664.779	580.846	470.963	500.784	497.326	522.634	706.85	587.527	548.862	406.343	472.855	451.833	382.666	425.422	412.285	442.014	383.486	369.747
RP1-140C12.2	33.9559	-1.68099	0.340198	-4.94119	7.76457557150945e-07	1.43157297053011e-05	12.6826	21.5128	17.543	31.0889	10.361	8.88833	5.1746	11.5201	25.8723	29.992	48.5478	87.0333	52.5801	35.6805	101.486	50.9616	23.0668	37.2148
DHX35	426.772	-0.403214	0.0816333	-4.93933	7.83916897076791e-07	1.4437899833409e-05	458.687	345.926	414.285	348.7	342.948	296.87	380.85	362.361	360.364	469.23	510.722	455.536	503.406	429.996	527.514	456.574	535.342	482.592
C14orf119	437.576	0.567672	0.114938	4.93895	7.85426078045012e-07	1.44503390218663e-05	624.617	554.17	402.14	441.967	478.677	576.853	425.352	622.087	577.507	378.286	352.457	367.577	402.14	387.912	290.714	412.893	308.519	272.509
TCF7	161.856	-1.09078	0.220891	-4.93809	7.88914879879528e-07	1.44991344466512e-05	95.1194	81.7486	153.839	170.569	124.332	56.8853	113.841	57.6007	77.6169	174.147	230.116	142.587	191.82	193.041	321.371	186.166	308.519	234.093
ZFAND6	893.483	0.422765	0.0856366	4.93673	7.94430252696823e-07	1.4585032531238e-05	1142.49	1058.43	1180.78	862.928	960.461	939.496	1105.29	987.589	976.679	940.394	754.432	728.673	660.172	694.398	690.314	849.707	845.783	704.681
SFI1	420.897	-0.803105	0.162722	-4.93543	7.99739394696045e-07	1.46669666132033e-05	261.05	305.482	375.151	472.216	356.417	229.319	246.311	261.821	252.255	497.287	579.66	374.058	772.149	465.677	582.485	390.012	544.953	609.843
STARD3NL	864.964	0.464127	0.0940484	4.93498	8.0160665330045e-07	1.46701635779832e-05	1106.56	1098.01	789.436	860.407	940.776	1155.48	865.193	1135.26	1073.7	812.686	657.337	649.046	702.042	835.291	695.599	839.306	683.354	669.867
ROBO2	3917.12	0.92572	0.187579	4.93509	8.01119132340336e-07	1.46701635779832e-05	6567.47	6675.85	2369.66	3672.69	4890.38	6414.71	4631.27	5672.09	5297.35	2710.89	2507.01	3690.58	2384.61	3485.72	2778.17	2917.29	1509.91	2332.53
EFEMP1	1338.35	-1.50397	0.304873	-4.93312	8.09267652654026e-07	1.47947443967795e-05	336.089	283.969	1835.27	648.666	638.235	401.753	828.971	982.353	327.1	1591.51	2698.28	1836.96	1909.44	1332.99	1378.51	3033.78	2429.7	1596.64
RP11-166P13.4	41.8372	-1.09732	0.222465	-4.93258	8.11492680318546e-07	1.48197888752378e-05	29.5927	24.9548	55.328	31.0889	20.7219	14.2213	27.9428	17.8038	20.3282	55.1466	61.1702	39.8131	47.7116	45.7443	70.8285	62.402	77.8505	50.4201
JAM2	1813.29	0.708337	0.143728	4.9283	8.29491134456893e-07	1.51325377381815e-05	2585.13	1924.1	3144.25	1780.47	2206.89	2200.75	2559.36	2152.17	1696.48	1491.86	1095.24	2155.46	1379.74	1254.31	1269.63	1326.04	1028.4	1388.95
ELFN1	81.8342	1.37171	0.27835	4.928	8.30774069962407e-07	1.51400056850878e-05	52.8441	84.3302	112.006	173.93	191.678	161.768	75.5491	109.965	100.717	46.4392	45.6349	62.9603	52.5801	77.7653	45.4571	30.1609	14.4168	34.8139
HS3ST1	202.786	0.827015	0.16783	4.92771	8.32004118682028e-07	1.51464951479813e-05	379.421	230.617	215.914	209.22	288.035	287.093	152.133	270.199	302.151	138.35	161.179	166.66	181.109	178.403	155.4	90.4828	110.528	133.253
CCT4P2	52.8339	-0.76772	0.155814	-4.92716	8.34334542816018e-07	1.51729821212428e-05	46.5028	42.1651	41.8334	36.9706	34.1912	31.1092	53.8158	35.6077	30.4923	53.2116	75.7345	56.4791	64.2646	57.6378	67.6571	65.5221	94.1895	63.6253
XYLB	224.227	-0.552652	0.112189	-4.92608	8.38948968589411e-07	1.52409062627076e-05	186.011	215.989	187.575	246.191	171.992	139.547	151.098	192.7	144.146	281.538	265.071	241.656	283.348	248.849	290.714	225.687	290.257	273.709
TAC1	432.93	1.44271	0.292905	4.92554	8.41288382098664e-07	1.52674020420439e-05	765.183	863.954	261.796	534.393	692.112	876.389	205.949	731.005	766.005	265.09	170.888	274.062	303.796	368.699	230.457	214.247	58.6281	210.084
FNBP1L	1323.85	0.435421	0.0884372	4.9235	8.50082341761155e-07	1.54108546705675e-05	1633.94	1628.09	1847.42	1332.62	1468.15	1352.8	1347.47	1596.06	1494.12	1250.96	1287.49	893.48	1105.16	1112.5	1107.88	1241.8	945.739	1183.67
UBE2V1	279.221	-0.746289	0.151608	-4.92248	8.54528925827178e-07	1.54591240224539e-05	202.921	294.295	276.64	233.587	175.1	130.658	209.054	161.282	194.042	392.798	300.025	292.58	288.217	310.146	474.657	330.73	402.708	356.542
RPL23AP53	141.615	-0.626554	0.127284	-4.92249	8.54487046506715e-07	1.54591240224539e-05	121.541	102.401	107.957	100.829	124.332	112.882	145.924	101.587	85.009	150.927	215.552	130.55	150.924	150.041	211.428	165.365	198.951	172.869
RP11-108K14.4	96.6721	-1.21275	0.246406	-4.92175	8.57756721972503e-07	1.55013365469296e-05	50.7304	59.3753	53.9786	94.107	89.1043	31.1092	57.9555	55.5061	32.3404	152.862	102.921	74.9968	211.294	85.9993	200.857	100.883	162.429	123.649
SYT6	158.014	0.976875	0.198612	4.91852	8.7202782273877e-07	1.57428272873809e-05	217.718	237.501	186.226	233.587	160.595	188.433	77.619	239.828	343.732	98.6833	96.1246	91.6628	99.318	133.573	136.371	99.8431	89.3839	114.045
EPS15	10922.8	0.595906	0.121191	4.91707	8.78493338938229e-07	1.584304688568e-05	18007.2	15169.1	9471.89	10101.4	11687.2	14264.9	10689.7	14634.8	14297.2	9967.98	7742.4	9020.91	8533.56	9518.47	9124.19	9421.66	7085.35	7872.74
AC007970.1	155.205	-0.965844	0.196445	-4.91662	8.80507194405436e-07	1.58628588214559e-05	112.03	147.148	107.957	136.959	84.9599	71.9955	84.8634	111.012	88.705	308.627	172.83	143.512	111.002	232.381	181.828	190.326	304.674	202.881
SEC14L1P1	61.5131	-1.01473	0.206422	-4.91582	8.84126888473152e-07	1.59115297031446e-05	29.5927	34.4205	75.57	60.4974	33.1551	29.3315	37.2571	38.7495	29.5683	95.7809	80.5893	68.5156	102.239	57.6378	84.5714	56.1618	104.762	88.8354
SRSF5	4622.31	-0.446045	0.0907568	-4.91473	8.89039412912598e-07	1.59833423912741e-05	4693.61	4097.76	4508.56	4388.58	3602.51	3556.22	3688.45	3338.74	3348.61	6046.77	5566.49	4827.57	5851.97	5020.89	4786.74	5081.6	6215.54	4581.02
AKT3-IT1	63.7349	-0.792516	0.161309	-4.91304	8.96744090515651e-07	1.61051521582661e-05	59.1854	50.7702	71.5216	51.2547	41.4439	35.5533	33.1174	37.7022	40.6565	70.6263	86.415	67.5897	81.7913	72.276	97.2571	60.3219	91.3061	98.4392
GK3P	51.9457	-1.06369	0.216518	-4.91268	8.98384049735939e-07	1.61179026562873e-05	38.0478	30.1179	53.9786	36.9706	23.8302	18.6655	43.4666	38.7495	20.3282	70.6263	96.1246	56.4791	51.6064	48.489	86.6856	52.0016	88.4228	80.432
AC064874.1	38.7212	-1.15647	0.23544	-4.91195	9.01753435938962e-07	1.61616223353238e-05	17.967	29.2574	32.3871	33.6097	20.7219	15.999	18.6286	26.1821	21.2522	78.3662	43.693	38.8872	28.2375	58.5527	64.4857	33.281	77.8505	57.6229
PABPC1P11	157.862	-0.936454	0.190714	-4.91026	9.095367455841e-07	1.62842782414443e-05	146.907	129.077	76.9194	133.598	104.646	64.8848	152.133	83.7828	82.2369	138.35	272.838	197.214	213.242	168.339	287.543	191.366	154.74	243.697
NPY6R	124.647	-1.44525	0.294543	-4.90675	9.25983891052768e-07	1.65616375808416e-05	78.2093	54.2123	124.151	81.5034	52.8409	23.1097	94.1777	37.7022	58.2127	281.538	155.353	108.329	111.976	165.594	172.314	131.044	382.525	130.852
KIAA1683	67.0211	-1.47783	0.301364	-4.9038	9.40023943782145e-07	1.67954174945241e-05	30.6496	12.0472	44.5323	79.8229	44.5521	15.1102	44.5016	18.8511	28.6443	96.7484	91.2698	51.8496	92.502	89.6588	101.486	72.8023	150.895	140.456
DCLK3	263.803	1.37007	0.279404	4.90353	9.41272461302513e-07	1.68004047650194e-05	556.977	331.297	76.9194	221.824	399.933	516.412	636.476	322.564	361.288	97.7158	261.187	158.327	159.688	142.722	116.286	128.964	118.217	141.656
TRIB1	545.002	1.06475	0.217333	4.89916	9.62476542181913e-07	1.71611943956324e-05	339.259	847.604	1091.72	667.152	711.798	808.838	381.885	1074.51	714.26	477.937	216.523	262.952	333.007	410.784	421.8	358.811	256.618	434.573
EPB41L2	7368.91	0.4061	0.082903	4.8985	9.65695430419167e-07	1.72008915771784e-05	8934.88	7802.26	9340.99	7602.5	7965.51	8836.78	10232.3	7367.65	7513.13	7279.35	6920.97	5538.65	6131.42	6638.41	6291.05	5289.61	6837.39	6117.64
RPN1	2006.06	0.390547	0.0797566	4.89674	9.74380899717011e-07	1.73377775903445e-05	2404.41	2266.59	1959.42	2045.99	2231.75	2452.29	1995.33	2579.46	2548.42	1593.45	1682.67	2088.8	1740.01	1948.71	1551.88	1813.82	1611.79	1594.23
CP	246.609	-3.14638	0.642656	-4.8959	9.7858694548961e-07	1.73947593356722e-05	41.2184	27.5364	68.8227	29.4084	35.2273	25.7762	164.552	32.4658	25.8723	75.4637	1202.04	559.235	105.16	66.7867	133.2	176.806	1568.54	100.84
RP11-582J16.4	165.772	-0.684408	0.139814	-4.89515	9.82315648018759e-07	1.74431480489888e-05	153.248	150.59	133.597	102.509	133.656	120.881	106.597	133.005	110.881	201.237	270.897	203.695	133.398	163.765	198.743	172.645	260.463	234.093
AC000120.7	46.6672	-1.01712	0.207874	-4.89294	9.93397460465164e-07	1.76218745008411e-05	38.0478	27.5364	43.1828	25.2072	29.0107	23.9985	43.4666	30.3713	18.4802	70.6263	68.9378	53.7014	28.2375	53.9783	67.6571	62.402	85.5394	69.6277
RP11-401P9.4	153.661	0.877196	0.17933	4.89153	1.00056672014702e-06	1.77309016634641e-05	194.466	163.497	372.452	222.664	198.931	138.658	193.53	144.525	164.474	119	97.0955	130.55	87.6335	118.02	105.714	79.0425	138.401	97.2387
TXN	1067.24	0.706775	0.144504	4.89104	1.00304443596612e-06	1.77566528291408e-05	1720.6	1605.72	802.931	1015.01	1281.65	1499.46	1031.82	1401.27	1552.34	801.076	771.909	815.706	849.071	927.694	810.828	1010.91	558.409	753.9
ANKHD1	218.84	-0.754037	0.154244	-4.88861	1.01549706543691e-06	1.79587547358031e-05	198.694	149.729	237.506	178.131	142.981	104.882	165.587	146.62	144.146	319.27	205.843	236.101	209.347	234.211	379.514	290.169	314.285	282.112
RP11-243A14.1	61.529	-1.40293	0.287006	-4.88814	1.01794467321477e-06	1.79836892267942e-05	50.7304	41.3046	41.8334	38.6511	33.1551	30.2203	24.8381	26.1821	17.5562	81.2686	48.5478	83.3298	54.5275	159.19	85.6285	45.7614	183.573	61.2244
NAMA	35.2907	-1.0407	0.212922	-4.8877	1.02021528807058e-06	1.80054492439421e-05	29.5927	28.3969	25.6398	28.5682	25.9024	13.3325	27.9428	15.7093	12.9361	60.9515	37.8673	31.4801	47.7116	49.4038	66.5999	36.4011	49.9781	46.8186
ITFG2	330.424	-0.737621	0.150949	-4.88655	1.02617623803912e-06	1.80922282619084e-05	201.865	217.71	350.861	379.789	216.544	215.986	189.39	206.315	252.255	398.603	401.005	376.836	425.509	401.635	399.6	347.371	602.62	363.745
KLHL21	834.675	-0.69675	0.142626	-4.88516	1.03343746111736e-06	1.82017323563262e-05	407.957	494.794	757.049	667.152	693.149	561.742	905.555	572.865	673.604	765.279	1227.29	1218.47	962.995	986.247	1004.28	801.865	1211.01	1112.84
AKAP5	3503	1.13369	0.232098	4.88451	1.03683920072131e-06	1.82431067895442e-05	5776.92	6438.35	1075.52	2866.9	5078.94	6729.35	4516.39	5691.99	5138.42	2053.97	2071.05	2134.17	2336.89	2345.77	2371.17	2437.84	1557.01	2433.37
TFIP11	686.204	0.302741	0.0619958	4.88325	1.04351507454224e-06	1.8341947015103e-05	739.818	724.551	676.081	721.767	713.87	863.057	755.491	790.7	835.305	636.604	623.353	611.085	615.382	635.846	545.485	603.219	681.432	578.63
GPR150	31.9857	-1.18173	0.242064	-4.88187	1.05084864756953e-06	1.84521356748e-05	16.9101	30.9784	5.39786	10.0829	26.9385	31.1092	18.6286	20.9457	13.8602	30.9595	53.4025	51.8496	46.7379	44.8294	40.1714	52.0016	36.5224	44.4177
MYO5C	477.989	-0.879212	0.180133	-4.8809	1.05604467955459e-06	1.85246056086645e-05	361.454	319.25	597.813	396.594	316.009	208.876	348.768	268.105	216.218	528.246	545.677	668.49	879.256	454.698	620.542	678.101	669.899	525.809
RP11-402L6.1	218.117	-0.725418	0.148672	-4.87931	1.06458230918819e-06	1.86190754096319e-05	162.76	245.246	153.839	128.557	184.425	113.771	190.425	171.755	128.437	280.57	335.951	222.213	237.584	286.359	280.143	245.448	210.485	348.139
AC010976.2	66.3827	-1.11681	0.228876	-4.87955	1.0632919803845e-06	1.86190754096319e-05	36.9909	38.723	76.9194	47.8938	32.119	36.4422	52.7809	25.1348	31.4164	118.033	81.5602	57.405	54.5275	72.276	122.628	71.7623	132.634	105.642
FANCC	253.381	-0.871024	0.178514	-4.8793	1.06465314932463e-06	1.86190754096319e-05	187.068	187.592	272.592	255.433	181.317	124.437	153.168	134.052	117.349	323.14	251.477	278.692	317.428	284.53	400.657	243.368	386.369	462.184
FHDC1	66.5568	-0.744852	0.152682	-4.87845	1.06922859685669e-06	1.86802427541566e-05	45.4459	31.8389	59.3764	51.2547	52.8409	57.7741	61.0603	35.6077	53.5926	63.8539	75.7345	90.7369	104.187	93.3184	98.3142	65.5221	80.7338	76.8306
EEF2K	766.698	-0.706867	0.144906	-4.87812	1.07100519777616e-06	1.86924381497066e-05	433.322	534.378	939.227	588.169	523.229	487.969	749.282	548.777	441.677	738.19	1075.82	1119.4	883.151	859.993	1095.2	1008.83	801.572	972.387
RASSF3	389.302	0.724685	0.148599	4.87678	1.07830809296118e-06	1.88009633391451e-05	568.603	563.635	546.533	346.179	542.915	503.079	335.314	495.366	464.777	327.009	244.681	314.801	421.615	300.997	281.2	298.489	174.923	277.31
AC013472.3	44.5815	-1.14751	0.235355	-4.87566	1.08443375682571e-06	1.88887652658757e-05	31.7065	29.2574	44.5323	44.5328	19.6858	12.4437	19.6635	27.2294	21.2522	59.0165	94.1827	36.1096	67.1857	52.1485	72.9428	47.8415	61.5115	61.2244
RP11-314B1.2	615.789	1.07707	0.22095	4.87471	1.08967966836924e-06	1.89610826631599e-05	1290.45	1036.06	295.533	402.476	767.747	1017.71	963.51	1032.62	713.336	386.026	416.54	353.689	352.481	500.443	495.8	410.813	291.218	357.742
XBP1	659.363	0.404887	0.0830809	4.8734	1.09693151897567e-06	1.90681245289542e-05	699.656	828.673	769.194	635.222	668.282	727.954	713.06	840.97	878.734	473.099	643.743	557.384	606.619	609.314	509.542	606.339	520.925	579.831
MARCH5	856.942	0.417812	0.0857461	4.87267	1.10102033846329e-06	1.91008843702776e-05	1056.88	1081.66	979.711	787.306	848.563	1056.82	974.894	1038.91	997.007	835.906	667.046	771.263	716.647	697.143	731.542	890.268	610.309	683.072
UBL5	1113.91	0.550956	0.113068	4.87279	1.10030848929203e-06	1.91008843702776e-05	1468.01	1339.82	955.42	1171.3	1314.81	1449.69	1137.38	1401.27	1678	947.166	957.362	1095.32	923.073	1005.46	779.114	921.469	649.715	855.941
ANKRD20A10P	34.9033	1.8328	0.376216	4.87168	1.10652904050857e-06	1.91772548010541e-05	64.4698	66.2594	6.74732	20.1658	48.6965	70.2178	96.2475	46.0805	71.1488	22.2521	8.7386	14.8142	10.7108	15.5531	13.7428	26.0008	4.80558	21.6086
C17orf96	514.211	0.908241	0.186479	4.87047	1.11335676439962e-06	1.925707193993e-05	811.686	833.836	300.93	481.458	638.235	820.393	559.892	811.646	778.941	350.229	334.009	392.576	368.061	373.273	473.6	343.211	191.262	392.556
RP11-267A15.1	82.2357	-1.3956	0.28654	-4.87054	1.11296365171339e-06	1.925707193993e-05	24.3083	25.8154	72.871	106.711	26.9385	27.5538	49.6761	32.4658	41.5805	107.391	109.718	94.4404	190.846	80.51	101.486	116.484	182.612	88.8354
RNF139-AS1	163.716	-0.698009	0.143324	-4.87016	1.11508145235702e-06	1.92676736299097e-05	100.404	164.358	118.753	101.669	156.451	106.66	162.482	104.728	108.109	227.359	175.743	173.141	190.846	180.233	244.2	158.085	267.191	206.482
MPHOSPH8	2711.26	-0.275137	0.0565206	-4.86792	1.12780458583608e-06	1.9468108841758e-05	2717.24	2609.93	2122.71	2690.45	2335.36	2526.06	2200.24	2316.59	2555.81	2933.41	2834.22	2872.1	2932.8	2907.51	3242.25	2997.37	3007.34	3001.2
PTGIS	151.333	1.1409	0.234399	4.86733	1.13115572386638e-06	1.9506527214257e-05	183.898	236.641	120.102	223.504	262.132	229.319	213.193	201.079	203.282	60.9515	67.9669	127.772	191.82	58.5527	83.5142	78.0025	49.017	133.253
ENO4	189.996	-1.06074	0.218019	-4.86535	1.14252141550759e-06	1.96829410061253e-05	146.907	131.658	209.167	125.196	96.357	105.771	82.7936	87.9719	123.817	353.132	265.071	149.994	142.161	255.253	245.257	202.806	437.308	259.303
GGPS1	906.7	0.352746	0.0725378	4.86292	1.15666491728339e-06	1.99068119974562e-05	1209.07	1057.57	1005.35	826.797	956.317	1038.16	933.498	1051.47	1075.55	860.093	850.557	716.636	800.386	814.248	697.714	820.586	789.077	817.526
ARHGAP26-AS1	33.2319	-1.31455	0.270352	-4.86235	1.15998696384791e-06	1.99360080620721e-05	28.5358	17.2102	28.3387	11.7634	29.0107	7.11066	24.8381	8.37828	17.5562	34.8294	56.3154	36.1096	39.9219	32.9359	76.1142	41.6013	54.7837	52.821
DNAI1	48.9905	-0.949506	0.195282	-4.86224	1.16066194302872e-06	1.99360080620721e-05	33.8202	25.8154	44.5323	28.5682	41.4439	30.2203	37.2571	25.1348	35.1124	77.3987	77.6764	27.7766	87.6335	58.5527	63.4285	58.2418	59.5893	69.6277
SKIL	3548.58	0.66576	0.136935	4.86188	1.16274294678732e-06	1.99519782284862e-05	5304.49	5274.08	2635.5	2781.2	4139.21	5305.44	4137.61	5113.89	4485.15	2779.58	2740.04	2633.22	2549.16	2707.15	2990.65	3232.42	2252.86	2812.72
MAGI2-AS3	1843.79	-0.653149	0.134348	-4.86161	1.16436690725828e-06	1.99600819680447e-05	1633.94	1416.4	2160.49	1330.1	1220.52	1243.48	1545.14	1188.67	1165.18	2711.86	2319.61	2034.17	1502.43	2065.81	2195.68	2328.63	2829.53	2296.51
CTC-498M16.2	65.9314	-1.05719	0.217477	-4.86116	1.16698601122358e-06	1.99654832779031e-05	26.4221	37.002	90.4141	41.1718	46.6243	27.5538	45.5365	46.0805	26.7963	87.0735	85.4441	67.5897	64.2646	84.1695	106.771	75.9224	101.878	126.05
RP11-603K19.1	30.2534	-1.05537	0.217103	-4.86116	1.16697046666056e-06	1.99654832779031e-05	22.1945	24.0943	32.3871	22.6865	17.6136	14.2213	21.7333	15.7093	7.39208	34.8294	46.6059	36.1096	33.106	42.0848	46.5143	28.0809	49.9781	49.2196
LPIN1	2208.91	-0.527034	0.108433	-4.86047	1.17107504385947e-06	2.00156820366158e-05	1685.73	1648.74	2702.98	1872.9	1616.31	1750.11	1935.3	1496.57	1583.75	2474.82	2944.91	2248.98	2554.03	2149.98	2650.26	2912.09	2815.11	2717.88
RRAGD	2413.81	0.563441	0.115934	4.86002	1.17376450982317e-06	2.00418844529511e-05	3306.98	3152.06	2381.8	1699.81	2702.14	3388.23	3142.02	3401.58	2738.77	2122.66	1959.39	2036.95	1670.88	2034.71	1857.4	2138.31	1790.56	1924.37
RP11-71N10.1	55.1031	-1.95128	0.401543	-4.85947	1.17703035251861e-06	2.00778671648623e-05	25.3652	19.7918	48.5807	42.0121	20.7219	6.22183	9.31428	9.42556	23.1003	130.61	43.693	63.8862	35.0534	100.637	70.8285	60.3219	235.474	46.8186
SLC1A1	1594.18	0.756809	0.155798	4.85763	1.18800616357492e-06	2.02451669822192e-05	2506.93	2624.56	998.603	1402.36	1843.22	2330.52	2047.07	2149.03	2123.38	1081.65	1259.33	1320.31	1309.63	1228.69	1245.31	1290.68	829.444	1104.44
PPP2R5C	5162.57	0.550343	0.113369	4.85446	1.20714679601144e-06	2.05108442369356e-05	7401.35	7326.4	4504.51	4094.5	5994.85	7363.98	5870.07	6482.69	6179.78	4406.89	4216.86	4377.59	4082.75	4462.81	4226.45	4384.78	3330.27	4219.68
TTC39A	143.62	-0.809976	0.166839	-4.85483	1.20492083291943e-06	2.05108442369356e-05	136.338	127.356	48.5807	117.634	98.4292	101.327	82.7936	98.4448	125.665	136.415	222.349	202.769	214.215	189.381	195.571	190.326	121.101	176.47
RP11-473C19.1	110.869	-0.866036	0.178398	-4.85453	1.20675061455463e-06	2.05108442369356e-05	109.916	104.982	85.0162	66.3791	74.5989	51.5523	100.387	60.7425	53.5926	114.163	142.73	123.143	136.319	118.935	212.486	128.964	126.867	184.874
TPT1	7589.85	0.499075	0.102875	4.85128	1.226653363399e-06	2.08218701675495e-05	8893.67	8555.21	12670.1	7893.23	9007.82	8559.46	7077.82	8331.15	9022.96	7296.76	6418.99	7037.66	5480.99	6068.44	5565.85	6850.7	6621.13	5265.3
ETV5	2724.58	1.03759	0.213924	4.85029	1.23278886644987e-06	2.09055419221553e-05	2515.38	4319.77	3068.68	3147.54	3657.42	4595.27	2372.04	4785.04	4515.64	1913.68	880.656	1691.59	2131.44	2495.81	1878.54	1788.86	792.922	2492.19
FKBP5	839.828	-2.47269	0.509837	-4.84996	1.23484561819948e-06	2.0919950546447e-05	108.859	112.727	896.044	115.113	261.096	73.7731	484.342	82.7355	174.638	833.003	1788.5	2498.97	388.509	548.932	1601.57	1382.2	2805.5	960.382
RP11-795F19.5	65.44	-1.058	0.218211	-4.8485	1.24396048486252e-06	2.0971866890226e-05	33.8202	59.3753	43.1828	75.6217	25.9024	31.1092	49.6761	28.2767	34.1884	90.9435	73.7926	48.1461	86.6598	107.957	91.9714	93.6029	122.062	81.6325
MKRN1	2030.83	0.425119	0.0876709	4.84903	1.24067033762207e-06	2.0971866890226e-05	2412.86	2557.44	1770.5	1949.36	2126.07	2613.17	2278.89	2620.31	2620.49	1653.43	1695.29	1874.92	1734.17	1834.35	1671.34	1999.98	1506.07	1636.25
RP11-798M19.6	53.2998	-1.15644	0.238513	-4.84854	1.24376054265178e-06	2.0971866890226e-05	33.8202	31.8389	53.9786	38.6511	14.5054	18.6655	46.5714	35.6077	24.9483	81.2686	70.8797	80.5521	44.7905	60.3825	66.5999	66.5621	129.751	60.0239
CHCHD2	1501.87	0.537122	0.110776	4.84871	1.24269582514388e-06	2.0971866890226e-05	1684.67	1707.26	1495.21	1861.97	1707.49	1974.1	1404.39	2196.16	1972.76	1486.05	1135.05	1401.79	1300.87	1402.52	993.714	1241.8	893.839	1174.07
LPXN	375.099	-0.620015	0.127863	-4.84905	1.24054470643753e-06	2.0971866890226e-05	276.903	271.061	516.845	304.167	289.071	230.208	238.032	274.389	265.191	447.945	415.569	427.76	439.141	447.379	473.6	480.495	473.831	480.191
PLA2G5	127.048	1.86252	0.384309	4.8464	1.25722891404387e-06	2.11544022420333e-05	61.2992	61.9569	676.081	220.983	127.44	105.771	210.089	176.991	153.386	61.9189	33.0125	35.1837	88.6072	64.042	61.3142	30.1609	34.6002	84.0335
PTGER3	463.388	2.32742	0.480235	4.84641	1.25714258869441e-06	2.11544022420333e-05	1615.97	1523.11	105.258	127.717	743.917	695.067	861.053	657.695	625.555	63.8539	401.975	102.773	83.7387	266.232	186.057	116.484	76.8894	87.6349
KRT18P57	39.3406	-1.17923	0.243365	-4.84551	1.26284514784878e-06	2.12282921991922e-05	14.7964	16.3497	33.7366	44.5328	25.9024	16.8878	25.873	17.8038	21.2522	52.2441	63.1121	31.4801	48.6853	49.4038	70.8285	39.5212	86.5005	49.2196
GALNT16	779.413	-0.648048	0.133755	-4.84504	1.2658813619013e-06	2.12587111270459e-05	496.735	511.144	453.42	752.016	510.796	783.062	696.501	574.959	683.768	617.255	1118.54	1099.03	999.022	918.545	935.571	898.588	864.044	1116.44
TVP23C	236.835	-0.80716	0.166607	-4.8447	1.26800609482756e-06	2.12737789249336e-05	179.67	170.381	276.64	160.486	156.451	114.659	188.355	144.525	161.702	343.457	376.731	175.918	252.19	257.998	361.543	287.049	381.563	273.709
UBE2D1	548.363	0.696665	0.143816	4.84413	1.27166085572381e-06	2.1314462563394e-05	972.332	817.486	383.248	499.103	612.333	663.958	707.885	748.809	698.552	459.555	412.656	436.092	398.246	452.869	433.428	487.775	339.274	346.938
RANP4	82.0354	-0.761282	0.157164	-4.84387	1.27335633352217e-06	2.13222595326307e-05	65.5267	71.4225	75.57	68.0595	54.9131	45.3305	58.9904	53.4115	55.4406	116.098	101.95	69.4415	116.845	84.1695	101.486	85.2827	156.662	96.0382
[truncated: 5,947 more rows]

## Sheet: SN (Young vs Old)
Gene	baseMean	log2FoldChange	lfcSE	stat	pvalue	padj	SN_Total_01	SN_Total_02	SN_Total_03	SN_Total_04	SN_Total_05	SN_Total_06	SN_Total_07	SN_Total_08	SN_Total_09	SN_Total_10	SN_Total_11	SN_Total_12	SN_Total_13	SN_Total_14	SN_Total_15	SN_Total_16	SN_Total_17	SN_Total_18	SN_Total_19
[truncated: 2,112 more rows]

[truncated: 1 more sheets: PolyA_pF (Young vs Old)]
