# Supplementary material for: Identifying Age‐Modulating Compounds Using a Novel Computational Framework for Evaluating Transcriptional Age
Source: Aging Cell. 2025 Apr 30;24(7):e70075. doi: 10.1111/acel.70075 (PMC12266757; doi:10.1111/acel.70075)
Supplement: Supplementary file 8 — Table S3. Excel file containing the top 350 genes for each subscore. The top 100 genes were used to calculate RNAge, and the complete subset was used for pathway analysis. [file ACEL-24-e70075-s006.xlsx]

## Sheet: Pan-Aging
	CombinedP	AvgAdjP	AvgLogFC	Total_pF_padj	Total_pF_log2FC	PolyA_pF_padj	PolyA_pF_log2FC	Gage_pF_padj	Gage_pF_log2FC	Total_FC_padj	Total_FC_log2FC	Gage_FC_padj	Gage_FC_log2FC	Total_SN_padj	Total_SN_log2FC
NETO2	5.72329e-15	0.0021103	2.19288	1.00667e-11	2.55181	2.89726e-11	3.35584	3.9911e-07	2.18368	8.2257e-12	1.62063	1.64234134194836e-06	2.36927	0.0126598	1.07606
STRIP2	2.88253e-06	0.0595251	1.06893	0.0087003	0.819377	0.00193387	1.69928	0.184116	1.04004	4.6087e-08	0.928949	0.000823246	1.34166	0.161577	0.584251
TRAF3IP2	4.00618e-06	0.0628819	-0.676714	0.0901195	-0.283623	0.0841346	-0.599999	0.0437626	-0.70997	0.00262163	-0.693952	0.00129738	-1.43227	0.155356	-0.34047
GPRIN1	1.11655e-05	0.0745963	1.03645	0.0624546	0.720271	0.0606702	1.05909	0.212046	0.833174	0.00661883	0.560526	0.00110078	2.2713	0.104688	0.774353
PLCB1	1.1446e-05	0.0749054	1.00004	0.00114333	1.02627	0.214689	0.729193	0.143612	1.17554	2.27874e-05	1.06869	0.000125124	1.51089	0.0898408	0.489659
SPATA18	9.18204e-05	0.105981	-1.15819	0.00670042	-1.01182	0.564728	-0.682752	0.0100404	-0.757998	8.98964e-14	-1.4784	0.0514556	-1.73521	0.00296098	-1.28297
PEG10	0.000131696	0.112547	1.24172	0.455304	0.617448	4.62603e-07	2.50716	0.0278529	1.43984	0.151589	0.294887	0.0151884	1.29418	0.025345	1.29681
GNAZ	0.000198428	0.120505	1.60015	0.00527466	1.75187	0.182267	1.96901	8.46366e-11	4.54773	0.00530452	0.419093	0.464593	0.561983	0.0655903	0.35123
CD14	0.000456245	0.138443	-1.18233	0.012198	-0.894523	0.608783	-0.725121	0.00835536	-2.13803	0.155226	-0.591718	0.0259375	-1.60552	0.0201571	-1.13906
ASAP3	0.000480527	0.139644	-0.730247	0.00194914	-0.625041	0.0265891	-0.80318	0.119487	-1.07234	0.015122	-0.53652	0.0151037	-1.21375	0.659616	-0.130645
ABHD14B	0.000768921	0.151026	-0.660567	0.0184914	-0.285972	0.563888	-0.422085	0.0261933	-0.784953	0.0664519	-0.451234	0.00147877	-1.7462	0.229651	-0.272957
TNXB	0.000780235	0.151394	-1.74198	0.347749	-0.917834	0.0500476	-1.57232	1.35387e-12	-5.56565	0.070452	-0.699959	0.00477706	-1.26916	0.435338	-0.426979
NEK11	0.00082746	0.152884	-0.525092	0.11583	-0.394037	0.497097	-0.506793	0.10673	-0.756536	2.60059e-06	-0.46825	0.0459641	-0.777448	0.15168	-0.24749
MMP16	0.000992807	0.157597	0.733788	0.0825986	0.647652	0.112397	1.17595	0.653193	0.558407	0.0805332	0.266964	0.0126672	1.24327	0.00419343	0.510481
IL11RA	0.0010636	0.159417	-0.601688	0.132292	-0.442633	0.0360898	-0.551101	0.327942	-0.781346	0.0011877	-0.799417	0.10093	-0.804702	0.358058	-0.230928
PHLDA1	0.00108086	0.159845	0.807391	0.317346	0.42938	0.00294899	1.40926	0.161393	1.55278	1.68413e-08	0.629408	0.132753	0.596313	0.344629	0.227208
TCEA3	0.00116427	0.161838	-0.673977	0.289973	-0.477847	0.0307365	-0.994009	0.470325	-0.463088	0.0142035	-0.658184	0.053763	-0.991944	0.112026	-0.458792
TYMP	0.00119223	0.162479	-0.980548	0.183854	-0.518622	0.092757	-0.999227	0.478708	-0.590143	0.157513	-0.674158	2.9984e-05	-2.26469	0.0620137	-0.836445
UBE2T	0.00123581	0.163454	1.01281	0.0262986	0.787842	2.37419e-07	2.02162	0.445226	0.786992	0.00227453	0.921786	0.264464	0.857803	0.242462	0.700831
KPNA2	0.00141225	0.167131	0.728762	0.0687058	0.57258	0.000348182	1.70417	0.620488	0.317571	4.29455e-06	0.762387	0.286077	0.440357	0.0271613	0.575508
CKS2	0.00143673	0.16761	1.13798	0.250288	0.544829	8.69906e-07	2.43036	0.100773	1.29471	0.000979738	1.0035	0.563539	0.623248	0.0900804	0.931264
CYCS	0.00144699	0.167809	0.529274	0.00270698	0.30652	0.473243	0.443868	0.46755	0.42854	4.84812e-08	0.832411	0.00658775	0.766841	0.0567659	0.397464
ZHX2	0.00154131	0.169584	-0.656858	0.124744	-0.380298	0.000901023	-0.845641	0.00285926	-1.05311	0.211151	-0.369462	0.0734125	-1.18689	0.604439	-0.105758
CAPG	0.00194128	0.176232	-0.91201	0.230866	-0.562381	0.305712	-0.583765	0.226846	-0.784512	0.0710594	-0.713419	0.0112439	-2.35697	0.211666	-0.471011
PDGFRB	0.00219041	0.179815	-0.684713	0.0283457	-0.617365	0.0124566	-0.944714	0.0408197	-1.11811	0.640028	-0.17016	0.216775	-0.863275	0.140463	-0.394652
TENC1	0.00220496	0.180013	-0.660401	0.0851679	-0.357787	0.322492	-0.376869	0.524309	-0.563232	0.0549561	-0.639983	0.0183269	-1.45464	0.0748272	-0.5699
ZNF518B	0.00232618	0.181626	0.566101	0.0759167	0.577195	0.285723	0.505141	0.700122	0.242601	9.83378e-08	0.524846	0.010496	1.08794	0.0174985	0.458888
FAM216A	0.00237432	0.182247	0.499493	0.139141	0.335752	0.152834	0.677644	0.0907407	0.881467	0.107614	0.271178	0.244991	0.598085	0.358162	0.232833
PPIL1	0.00263862	0.185482	0.480475	0.161132	0.228399	0.547362	0.370624	0.174786	0.83556	0.000123084	0.499865	0.195939	0.479636	0.033546	0.468765
TNFAIP8L1	0.00279237	0.187241	0.802765	0.310645	0.393759	0.00154929	1.469	0.51875	0.658518	0.0010634	0.716583	0.0507983	1.22621	0.240639	0.352517
SOX6	0.00286746	0.188071	1.66052	0.133006	1.21607	0.271523	2.89552	0.00433267	4.54795	0.067943	0.346121	0.651619	0.295494	1.12907e-06	0.661944
ECT2	0.00316309	0.191172	0.751694	0.013048	0.666002	7.10726e-08	1.59783	0.844145	0.184105	2.52965e-05	0.642766	0.0206565	1.1325	0.269158	0.286959
GLRX3	0.00328088	0.192341	0.400973	0.221924	0.204555	0.490624	0.340736	0.166964	0.759638	0.00507018	0.305907	0.225201	0.454412	0.0442629	0.340591
NEK9	0.00347202	0.194165	-0.487207	0.49353	-0.146254	0.157746	-0.399737	0.0823658	-0.941604	0.00387662	-0.560954	0.354635	-0.630297	0.0728379	-0.244397
UBE2N	0.00384703	0.197514	0.472255	0.0561201	0.23494	0.473524	0.308402	0.529475	0.412749	0.0106851	0.510586	0.0152533	0.922149	0.100027	0.444706
ROM1	0.0040101	0.198886	-0.919407	0.0347203	-0.512849	0.599964	-0.445682	0.528413	-0.41302	0.00904255	-0.860014	3.52129e-06	-2.65218	0.0211735	-0.632695
H2AFZ	0.00417069	0.200193	0.663665	0.0971589	0.570654	0.000366773	1.59535	0.196011	0.870778	0.0662886	0.382445	0.565438	0.328136	0.275894	0.234625
STAT2	0.00418177	0.200281	-0.493795	0.0951353	-0.353377	0.00146052	-0.76777	0.280504	-0.646125	0.0101335	-0.37765	0.775421	-0.172095	0.0390343	-0.645752
CSF1	0.00419818	0.200412	-0.786221	0.198986	-0.398103	0.441952	-0.575085	0.231228	-1.37949	0.0068167	-0.871899	0.0832831	-1.16886	0.240208	-0.323887
TMBIM1	0.00443466	0.202252	-0.578349	0.189383	-0.251808	0.354075	-0.393928	0.423367	-0.365627	0.0295225	-0.637338	0.114608	-1.49504	0.10256	-0.326346
FOXO1	0.00465772	0.203915	-0.802529	0.323517	-0.727974	0.00893534	-1.68938	0.0194853	-0.961162	0.356032	-0.272349	0.219471	-0.967698	0.29605	-0.196613
ZWINT	0.00470074	0.204228	0.863863	0.109499	0.695183	7.22778e-06	2.18675	0.582427	0.364418	0.0244947	0.634813	0.17543	0.867632	0.33351	0.434376
ISOC1	0.00507508	0.206856	0.496307	0.217486	0.292764	0.438752	0.460738	0.418812	0.567234	0.0113597	0.31061	0.079875	0.894163	0.0748511	0.452331
ENC1	0.00590978	0.212182	0.896405	0.150279	0.242019	0.282602	0.678277	0.415896	0.843384	0.000226702	1.19732	0.000598994	1.98985	0.42349	0.427572
HMGB3	0.00613446	0.213509	0.654835	0.0946062	0.517037	0.00069112	1.55008	0.388081	0.500857	0.000741812	0.550667	0.476698	0.454625	0.320233	0.355743
MR1	0.00636142	0.214809	-0.556397	0.119813	-0.428463	0.0433393	-0.841669	0.503973	-0.563852	0.061959	-0.429272	0.456117	-0.637677	0.10365	-0.437452
GAS2L3	0.00660781	0.216177	1.05632	0.0245613	0.689599	2.58888e-10	2.36648	0.903922	0.156348	2.41388e-07	1.24101	0.12779	1.39146	0.240789	0.493002
AC005789.11	0.00682368	0.217342	0.865308	0.189806	0.456454	0.889302	0.25037	0.0218955	1.9211	0.00639802	0.827215	0.118258	0.971716	0.0783931	0.764991
OLA1	0.00708933	0.218735	0.457719	0.0481784	0.292398	0.329512	0.404838	0.429734	0.583225	0.0228765	0.507475	0.191473	0.724331	0.290633	0.234047
CKAP2	0.00842502	0.225147	0.743555	0.0909723	0.583973	3.79318e-08	2.22785	0.828671	0.204757	0.168078	0.214939	0.125645	0.835073	0.137515	0.394736
THOC3	0.00865647	0.226172	0.618884	0.653939	0.253429	0.24059	0.754575	0.206516	0.653836	0.00489737	0.81882	0.0910572	0.863418	0.160032	0.369227
RP11-318M2.2	0.00908199	0.227999	-0.886671	0.188747	-0.430832	0.490203	-0.857059	0.527992	-0.466959	5.662e-05	-0.746272	0.000144964	-2.33676	0.160849	-0.482142
CDC42SE2	0.00968835	0.230485	0.439894	0.0597099	0.326784	0.496704	0.344639	0.759627	0.206259	0.00499774	0.52246	0.000731493	0.996455	0.061137	0.242766
LXN	0.00981669	0.230994	1.36681	0.148007	1.177	0.800637	0.760247	0.000167863	3.80089	0.203976	0.262285	0.0582531	1.76205	0.174925	0.438391
TSPAN13	0.00993097	0.231444	1.27365	0.800507	0.204503	7.37125e-06	1.96604	9.62654e-05	3.68125	0.0470182	0.548926	0.357057	0.573251	0.183975	0.667909
CDKN2D	0.0101409	0.232258	0.577393	0.0528179	0.520596	0.0768773	0.819106	0.70189	0.193559	0.00132701	0.632665	0.530605	0.435819	0.0300315	0.862613
HAS2	0.0103712	0.233136	1.03972	0.232088	0.550466	1.23194e-05	1.58184	0.946476	0.150709	5.60821e-08	1.21197	0.103525	2.27626	0.116713	0.46705
CCT4	0.0105216	0.233701	0.356745	0.117317	0.198598	0.289718	0.378885	0.718124	0.185966	0.00353848	0.47658	0.188274	0.601789	0.0852332	0.298652
C1RL	0.0106994	0.23436	-0.659052	0.516596	-0.279154	0.0220407	-0.995593	0.50903	-0.374338	4.3878e-06	-0.914189	0.0810189	-1.00553	0.277469	-0.385501
N4BP2L1	0.0118394	0.238387	-0.676341	0.172183	-0.687846	0.83367	-0.568547	0.0131633	-1.59403	0.00116634	-0.365087	0.404634	-0.366715	0.00550299	-0.475815
DPF1	0.0119775	0.238853	0.646838	0.240338	0.421928	0.248428	1.0334	0.1811	0.945055	0.209747	0.288511	0.324888	0.777191	0.228616	0.414942
MAD2L1	0.012166	0.239482	0.89726	0.0763675	0.764602	3.31126e-07	2.03621	0.205044	1.44808	0.254727	0.311726	0.456117	0.550314	0.444636	0.272626
CRYAB	0.0124941	0.240558	-0.913676	0.386664	-0.485375	0.0697185	-1.07004	0.38001	-0.7844	0.0153904	-0.90779	0.0281647	-2.05309	0.563403	-0.181362
C10orf11	0.012541	0.24071	-0.979687	0.386664	-0.716612	0.93514	-0.356491	0.0068472	-2.02951	0.00440303	-0.85312	0.0778204	-1.48749	0.0333878	-0.434909
LSS	0.012807	0.241564	-0.575252	0.00514915	-0.45992	0.867082	-0.101641	0.510012	-0.490771	0.000352438	-0.855812	0.0357709	-1.11981	0.0310178	-0.42356
SERPING1	0.0133758	0.243342	-0.854618	0.363761	-0.481273	0.0649058	-1.51159	0.409574	-0.756509	0.0196263	-0.577167	0.000453973	-1.5777	0.601731	-0.223464
PRMT6	0.0144497	0.246538	0.474227	0.16757	0.229392	0.407538	0.374823	0.750017	0.22401	6.55052e-07	0.696411	0.0165896	1.02245	0.137515	0.298279
PRDX3	0.0146587	0.247138	0.517727	0.292394	0.177578	0.525075	0.340568	0.32006	0.819863	5.57735e-05	0.478347	0.334143	0.85418	0.0111009	0.435827
UBE2S	0.0147434	0.247379	0.647725	0.419065	0.479384	0.0218195	1.50892	0.034045	0.753967	0.212793	0.368077	0.722653	0.256937	0.0738991	0.51907
IL8	0.0154014	0.249215	1.72095	0.242158	1.02557	0.0619871	2.29414	0.0163873	2.89278	0.00341243	2.41559	0.49305	1.2367	0.678293	0.460936
RAN	0.0166526	0.252537	0.393032	0.14896	0.289904	0.294767	0.493777	0.745518	0.202379	0.0258185	0.419457	0.204417	0.554415	0.0957443	0.398259
TCF7L2	0.016756	0.252803	-0.647051	0.5207	-0.226694	0.176221	-0.495953	0.0182956	-1.47303	0.179609	-0.311068	0.125339	-1.05469	0.496653	-0.320874
ATP2B1	0.0181925	0.256362	0.560526	0.438955	0.226636	0.15443	0.687426	0.52627	0.452523	0.00707604	0.781165	0.0178486	1.06897	0.393594	0.146431
CHDH	0.0182204	0.256429	-1.24812	0.0367637	-1.60476	0.0027511	-2.76145	0.218282	-1.70561	0.356625	-0.294931	0.337999	-0.968606	0.586153	-0.153379
ZIC4	0.018354	0.256748	-0.836797	0.0976351	-0.894619	0.495455	-0.814097	0.405247	-0.722327	0.08651	-0.776231	0.299633	-0.946306	0.156009	-0.867201
TMEM220	0.0187448	0.257671	-0.586808	0.0124937	-0.577254	0.190678	-0.694438	0.690724	-0.258614	0.0739525	-0.502848	0.104899	-1.29911	0.473278	-0.18859
RGS2	0.0191699	0.258658	1.17618	0.0603592	1.08738	0.826169	0.565868	0.000320592	3.52252	0.000335881	0.846867	0.616744	0.398868	0.048017	0.635609
HSD3B7	0.0205089	0.261655	-0.67794	0.599168	-0.194235	0.426131	-0.460692	0.412942	-0.529404	0.00683613	-0.78857	0.00630322	-1.7768	0.118549	-0.317934
BAIAP2L2	0.0205457	0.261735	-0.819408	0.232088	-0.592034	0.796344	-0.448632	0.392291	-0.946769	0.000512312	-0.81962	0.0316564	-1.52025	0.117518	-0.589142
LYPLA1	0.0206637	0.261991	0.52525	0.0253196	0.310302	0.678472	0.237378	0.68295	0.230028	3.84538e-15	0.867819	0.0411476	1.26727	0.144059	0.238703
FBXL2	0.0210489	0.26282	1.10962	0.503521	0.605442	0.634963	0.94957	0.000308121	2.90095	0.0900161	0.478227	0.0157388	1.42885	0.332372	0.294689
CNOT7	0.0211581	0.263053	0.333347	0.139454	0.231699	0.444904	0.338877	0.297852	0.407521	0.0161196	0.432798	0.204703	0.452041	0.475283	0.137149
ECM1	0.0211882	0.263116	-0.605569	0.407782	-0.30883	0.349125	-0.534221	0.322858	-0.821978	0.000226702	-0.869061	0.387848	-0.562691	0.110859	-0.536634
COPS3	0.0217625	0.264323	0.365813	0.0435706	0.277469	0.616428	0.30958	0.609402	0.200124	0.00383701	0.563513	0.237591	0.481292	0.0751108	0.362899
RP11-423H2.1	0.0228972	0.266635	0.694159	0.269435	0.608126	0.00204388	1.50556	0.190019	0.685502	0.195182	0.467383	0.142281	0.778988	0.80085	0.119393
SLC48A1	0.0231541	0.267146	-0.53996	0.351088	-0.318728	0.0204367	-0.961713	0.442406	-0.314161	0.245067	-0.244507	0.0172686	-1.26866	0.52661	-0.131994
TRPV3	0.0235568	0.267938	-0.653347	0.0784948	-0.607052	0.652293	-0.662878	0.278484	-0.793465	0.00245511	-0.674675	0.491417	-0.759478	0.104484	-0.422535
PTGES3	0.0239842	0.268767	0.276528	0.022066	0.246728	0.483867	0.341584	0.765879	0.115305	0.00845651	0.313757	0.235438	0.402861	0.0968945	0.238935
PIK3IP1	0.0245985	0.269938	-0.544959	0.103984	-0.715172	0.752283	-0.474131	0.588684	-0.417527	0.00050422	-0.604969	0.0470453	-0.816034	0.127126	-0.241922
UBASH3B	0.0248069	0.27033	0.701385	0.382575	0.302143	0.769896	0.254597	0.391945	0.699586	0.0267491	0.477519	0.0281469	1.13989	0.0226667	1.33458
RP11-134G8.8	0.024815	0.270345	-0.60792	0.0902661	-0.348326	0.0666611	-0.735325	0.706788	-0.323655	0.0567006	-0.434885	0.0165456	-1.65163	0.685108	-0.153698
ACAD10	0.025461	0.271544	-0.298293	0.00514915	-0.387264	0.103111	-0.468707	0.852845	-0.107362	0.109287	-0.210288	0.361222	-0.433971	0.197648	-0.182164
SLC25A17	0.026273	0.273017	0.307233	0.0528179	0.235583	0.876955	0.112963	0.427177	0.310804	0.00185828	0.349179	0.220492	0.574637	0.0588007	0.260233
SSTR1	0.0269473	0.274213	1.405	0.696076	0.207599	0.947066	0.116458	0.0017783	2.14926	2.89113e-09	1.43441	3.71293e-09	3.23221	0.000358582	1.29009
KIAA0556	0.0276851	0.275496	-0.308762	0.0400418	-0.217078	0.369543	-0.348122	0.566196	-0.287298	0.0104284	-0.344861	0.460923	-0.424111	0.20584	-0.231101
TIPRL	0.027748	0.275604	0.448383	0.262642	0.150329	0.502539	0.264465	0.777564	0.198358	0.000632254	0.719567	0.0950687	0.891068	0.0151764	0.466511
RGS4	0.0280939	0.276195	1.10108	0.613984	0.767381	0.943131	0.353574	0.00312611	1.71215	0.00138605	1.13599	0.05534	1.21944	0.0402002	1.41793
PLEKHB2	0.0304524	0.28008	0.411072	0.277273	0.117858	0.563126	0.202416	0.768819	0.173572	0.0114823	0.490134	0.00903134	0.983569	0.0507461	0.498885
TFB2M	0.030812	0.280651	0.440968	0.352609	0.197103	0.513637	0.320358	0.568183	0.31754	0.00230823	0.446882	0.0789253	1.10474	0.168245	0.259188
ZCCHC24	0.0315095	0.281745	-0.5354	0.00947563	-0.425198	0.0105974	-0.684873	0.443438	-0.854313	0.348375	-0.353789	0.531216	-0.681703	0.347369	-0.212523
NRXN2	0.0320421	0.282568	0.672984	0.0763675	1.05612	0.538041	0.830831	0.910292	0.276271	0.00189579	0.585029	0.0911487	0.86445	0.0776616	0.425209
RPS6KA6	0.0322818	0.282934	0.888592	0.525428	0.407052	0.306577	1.05565	0.378583	0.899258	0.0115429	0.437748	0.117338	2.17185	0.358138	0.359991
CHSY3	0.0327252	0.283607	0.870144	0.566899	0.352465	0.148142	1.28565	0.841431	0.290258	0.0452103	0.507203	0.0246308	1.85871	0.0753319	0.92658
POC1A	0.0335725	0.284874	0.753285	0.278011	0.574668	0.0156477	1.72759	0.127075	0.835766	0.0019462	0.654392	0.522217	0.622194	0.764348	0.105107
CYP27A1	0.0336332	0.284964	-0.771239	0.17109	-0.667944	0.289718	-0.950025	0.664183	-0.355387	0.0127871	-0.846195	0.0278859	-1.68427	0.54412	-0.123607
ABCD4	0.0337263	0.285101	-0.414751	0.0825986	-0.248012	0.889384	-0.115562	0.466329	-0.34253	0.00239467	-0.724029	0.238019	-0.621432	0.0318837	-0.43694
FBN2	0.0345694	0.286333	1.40369	0.148802	1.92416	0.332745	2.03904	0.508669	1.13439	0.262014	0.258224	0.0277838	2.6154	0.437984	0.450949
CDK8	0.035094	0.287088	0.475496	0.561058	0.14256	0.702377	0.256257	0.443783	0.360076	1.19718e-05	0.502656	0.0143902	1.10359	0.000905675	0.487835
TCEB1	0.03539	0.28751	0.408641	0.248441	0.140691	0.784916	0.226647	0.229923	0.743078	9.26261e-06	0.670655	0.307112	0.380215	0.154656	0.290563
PSPHP1	0.0375589	0.290522	3.05453	0.352282	2.04536	0.145539	7.74258	3.88883e-13	3.68589	0.354697	2.00283	0.313095	1.56951	0.577517	1.28102
PDK3	0.0378518	0.290918	0.775709	0.146381	0.749279	0.209005	1.51842	0.0456734	1.29345	0.0147621	0.631421	0.680437	0.294457	0.64925	0.16723
SERPINB1	0.0378549	0.290922	-0.473117	0.365476	-0.184524	0.624042	-0.211077	0.443783	-0.288108	0.00477175	-0.584717	0.0515532	-1.32108	0.255907	-0.249201
RAP1GAP2	0.0381459	0.291314	1.45391	0.703831	0.430174	0.945847	0.171461	5.90324e-05	4.61091	0.000909909	0.565132	0.000125124	2.14513	0.0971092	0.800668
GEMIN8	0.0383208	0.291548	-0.385406	0.334448	-0.288012	0.408798	-0.585777	0.70189	-0.183345	0.00516183	-0.425517	0.250973	-0.480625	0.048017	-0.349162
CSE1L	0.0384973	0.291783	0.412099	0.0201556	0.620627	0.0285832	0.952454	0.791002	0.116453	0.0438948	0.306453	0.49027	0.317192	0.376794	0.159417
CGREF1	0.0387124	0.292069	0.80691	0.290816	0.705453	0.916648	0.143282	0.0232656	1.87793	0.00259285	0.591411	0.511051	0.524883	0.00804149	0.998502
FKBP3	0.0399081	0.293637	0.317358	0.0796235	0.216157	0.650201	0.368634	0.279561	0.538946	0.126622	0.170815	0.24231	0.466537	0.383502	0.143058
PSMD14	0.0407066	0.294663	0.307888	0.0709396	0.29513	0.378413	0.424014	0.485662	0.327689	0.0135039	0.360099	0.71676	0.159617	0.102702	0.280777
AGK	0.0418161	0.296065	0.327602	0.00405177	0.289356	0.756614	0.160123	0.7596	0.11959	0.0668068	0.311657	0.0459621	0.811261	0.143356	0.273627
CUL2	0.042334	0.296709	0.416758	0.446624	0.223948	0.546619	0.345227	0.669077	0.162691	0.00439388	0.451595	0.0119272	0.973188	0.101617	0.343901
ANXA4	0.0425175	0.296936	-0.411857	0.133459	-0.236116	0.317555	-0.380667	0.525989	-0.204892	0.000240911	-0.745149	0.381049	-0.677311	0.423325	-0.227009
AOX1	0.0430299	0.297566	-0.818239	0.289741	-0.599467	0.0808421	-0.828388	0.00117206	-2.24785	0.120703	-0.661699	0.78565	-0.288905	0.507288	-0.283127
TTC7A	0.0443176	0.299124	-0.477335	0.776623	-0.106111	0.593054	-0.300955	0.116899	-0.580738	0.0236796	-0.621132	0.270417	-0.587561	0.0140702	-0.667512
TAF9	0.0452752	0.30026	0.358328	0.0751444	0.200573	0.429298	0.50855	0.637635	0.235492	0.000240911	0.565686	0.343336	0.422683	0.315905	0.216984
NRIP3	0.0458747	0.300962	0.72342	0.423512	0.371892	0.650201	0.427602	0.409756	0.575792	5.46773e-05	0.896702	0.0288244	1.39035	0.293425	0.678183
BZW2	0.0477039	0.303062	0.505301	0.723383	0.112232	0.383614	0.404329	0.209243	0.566338	0.0028088	0.61858	0.0744956	1.1244	0.424831	0.205931
MRPL3	0.0480563	0.30346	0.386552	0.232458	0.186859	0.767835	0.179897	0.667071	0.185563	0.000253589	0.634099	0.0105439	0.870623	0.142598	0.26227
PSPH	0.0481056	0.303515	0.429431	0.315275	0.22203	0.730654	0.239117	0.0651376	0.96069	0.0121099	0.395649	0.195231	0.622169	0.502684	0.13693
PTGER3	0.0485447	0.304007	1.60545	0.771738	0.30803	0.142985	1.42784	0.511072	0.940836	2.11544e-05	2.32742	2.20217e-05	3.94492	0.398206	0.683662
ZC3H15	0.0486606	0.304137	0.442768	0.388119	0.215724	0.747196	0.272514	0.628246	0.218217	0.000723225	0.551576	0.00238317	1.06395	0.0581527	0.334627
FJX1	0.0489384	0.304446	0.659996	0.299667	0.405945	0.813332	0.265269	0.289632	1.35787	0.0085213	0.530503	0.407478	0.42834	0.00804232	0.972051
LPPR4	0.0490542	0.304574	1.6906	0.775143	0.34071	0.92999	0.300622	0.000489678	3.72664	4.64682e-08	1.59805	9.29698e-08	3.46598	0.121821	0.711619
RASSF2	0.0514259	0.307155	-0.869923	0.353203	-0.698273	4.53545e-14	-2.33369	0.499331	-0.882125	0.0751185	-0.578622	0.694323	-0.359173	0.220955	-0.367656
ELOVL6	0.0515139	0.307249	0.449846	0.0935749	0.564131	0.0155075	1.02513	0.796729	0.157737	0.145877	0.283801	0.269964	0.508177	0.521842	0.160103
FAR2	0.0521438	0.307918	0.798767	0.433651	0.499319	0.474728	0.839074	0.102161	1.56562	0.128657	0.286694	0.000638493	1.49792	0.707676	0.103979
MYO1E	0.0526366	0.308438	-0.679102	0.761342	-0.125127	0.0307365	-0.731154	0.044343	-1.48903	0.00135221	-1.03974	0.813622	-0.273609	0.199232	-0.41595
HPRT1	0.0539034	0.309757	0.442076	0.410978	0.196248	0.205923	0.640344	0.576292	0.326804	0.133663	0.333332	0.25631	0.718448	0.275378	0.437277
ZNF395	0.0543592	0.310226	-0.473221	0.675248	-0.201638	0.0875067	-0.627125	0.902748	-0.140829	0.00174775	-0.56954	0.0326194	-0.939053	0.161488	-0.361143
PHKG1	0.0549226	0.310802	-1.05529	0.46781	-0.285478	0.900231	-0.372822	0.00384109	-2.88247	0.0465671	-0.761624	0.0813134	-1.80038	0.36505	-0.228979
MRPL42	0.0582116	0.314078	0.346721	0.198986	0.283881	0.738071	0.24898	0.423496	0.414592	0.00113686	0.376983	0.0705028	0.626208	0.452274	0.12968
ADAMTS6	0.0624745	0.318125	0.527357	0.0337165	0.348683	0.241983	0.660027	0.598629	0.478058	0.00175981	0.536139	0.406615	1.01273	0.626047	0.128507
NDUFAF5	0.0625686	0.318212	0.328045	0.226654	0.211142	0.540052	0.328023	0.474477	0.414243	0.0199192	0.333261	0.52962	0.393515	0.118549	0.288086
PDE4D	0.0648768	0.320317	0.483696	0.00109441	1.18623	0.509713	0.480353	0.830171	0.237496	0.167356	0.21483	0.234255	0.480043	0.179311	0.303227
MMD	0.0682623	0.323307	1.06666	0.680407	0.179453	0.722173	0.35585	0.537045	0.47908	2.44588e-13	1.83954	2.19965e-09	2.67276	0.000214005	0.873279
VBP1	0.0690606	0.323996	0.411753	0.499944	0.229532	0.736924	0.364344	0.415505	0.615093	0.00322745	0.482366	0.123389	0.499502	0.164986	0.279679
KLF15	0.0692816	0.324186	-1.21158	0.831423	-0.259901	0.356641	-1.34375	0.00116536	-2.62702	0.301727	-0.428598	0.00687305	-2.26061	0.447285	-0.34958
ARSK	0.0695808	0.324442	0.482091	0.247542	0.467597	0.335319	0.516019	0.560874	0.380556	0.532381	0.107254	0.253106	0.907491	0.0174298	0.513626
HSF4	0.0703445	0.325092	-0.843048	0.565678	-0.34353	0.522272	-0.594196	0.816141	-0.302758	6.95378e-06	-1.30772	7.00869e-05	-1.85993	0.0463852	-0.650159
PTS	0.0723891	0.326808	0.373746	0.199495	0.182679	0.777029	0.147799	0.191333	0.944574	0.051257	0.342186	0.249293	0.465339	0.492445	0.159901
C3orf14	0.0724898	0.326892	0.422377	0.187489	0.309445	0.684038	0.387872	0.637729	0.454719	0.0651383	0.381762	0.218712	0.613223	0.168245	0.387238
PSMC6	0.0727268	0.327089	0.304306	0.324744	0.18129	0.675436	0.335394	0.634666	0.196289	0.0208456	0.356023	0.0767025	0.587384	0.230137	0.169453
LRRN3	0.0740053	0.32814	0.897024	0.446396	1.44012	0.820414	0.925957	0.501348	0.955194	0.0045879	0.552863	0.154484	0.856454	0.0416125	0.651555
PRX	0.0758712	0.329652	-0.670028	0.0526548	-0.370017	0.372949	-0.373165	0.450031	-0.544457	0.34327	-0.49614	0.00533909	-2.02188	0.753669	-0.214508
EDNRA	0.075978	0.329738	0.760487	0.438831	0.749347	0.812717	0.56637	0.215236	1.16369	0.00231731	0.675821	0.114116	1.17899	0.39521	0.228706
HMGA1	0.0770082	0.33056	0.475171	0.133006	0.584351	0.666057	0.497635	0.00415804	0.853792	0.298287	0.208771	0.760645	0.279685	0.121208	0.426796
CDH6	0.0778123	0.331197	1.14732	0.0187603	2.61334	0.853297	0.637327	0.499492	1.44888	2.84158e-06	0.881675	0.0370359	1.0923	0.578593	0.210395
SFXN1	0.0780005	0.331345	0.375957	0.476577	0.137726	0.793431	0.155905	0.653235	0.139238	1.54838e-07	0.659603	0.0232143	0.780579	0.0416125	0.38269
BLM	0.0788544	0.332015	0.805574	0.0102815	1.04484	2.37419e-07	2.64703	0.927562	0.135188	0.000837996	0.639525	0.85059	0.123813	0.202816	0.243051
CCNB1	0.0796009	0.332596	0.774627	0.401751	0.582656	7.3497e-05	2.30919	0.765356	0.301893	0.00332747	0.557969	0.689307	0.366523	0.13576	0.529533
VPS29	0.0820374	0.334466	0.400024	0.516824	0.118403	0.629408	0.360429	0.359445	0.729915	0.00026408	0.492374	0.152705	0.552159	0.348149	0.146867
FARSB	0.0828575	0.335086	0.318463	0.0149833	0.333748	0.410226	0.385053	0.359445	0.455122	0.0867416	0.313576	0.905465	0.106005	0.233656	0.317272
GSKIP	0.083067	0.335244	0.444226	0.497194	0.23443	0.751545	0.29927	0.118263	0.725292	0.00599259	0.618323	0.152048	0.644751	0.486421	0.143288
PDS5B	0.083554	0.33561	0.387499	0.411642	0.247698	0.278859	0.469669	0.684396	0.174228	0.206991	0.233574	0.00327166	1.0835	0.428498	0.116324
CACNA1A	0.0837608	0.335765	0.585898	0.0282662	0.860843	0.0992615	1.23113	0.536894	0.750222	0.199051	0.187318	0.754255	0.18101	0.39686	0.304869
VDAC3	0.0847064	0.336469	0.388016	0.177354	0.24989	0.441485	0.398882	0.479451	0.479001	0.0372138	0.379344	0.855575	0.129938	0.0277375	0.691042
KIAA1683	0.086434	0.337742	-0.881486	0.314775	-0.541686	0.68576	-0.48616	0.816405	-0.295883	1.67954e-05	-1.47783	0.209463	-0.972367	3.47928e-05	-1.51499
RP4-773N10.4	0.0869455	0.338116	-0.421158	0.518786	-0.152813	0.914071	-0.107069	0.253036	-0.655847	4.49327e-06	-0.706035	0.282447	-0.678294	0.0603509	-0.22689
KCNS3	0.0895734	0.34001	0.787562	0.666196	0.347953	0.317184	1.1818	0.908053	0.156677	0.00337294	0.76486	0.0002748	1.62164	0.144981	0.652436
EML3	0.0906769	0.340794	-0.560134	0.564681	-0.144316	0.752283	-0.232351	0.46195	-0.333545	0.0841156	-0.672788	0.00519355	-1.52215	0.176543	-0.455654
CEBPD	0.0921142	0.341805	-0.990558	0.606748	-0.244448	0.000300887	-1.32466	0.477148	-0.820501	0.602335	-0.233978	2.05007e-07	-2.68328	0.364298	-0.636483
KNSTRN	0.0971998	0.345296	0.574854	0.0253404	0.599077	4.63656e-06	1.79151	0.629988	0.344024	0.430231	0.148742	0.382051	0.453741	0.604161	0.112033
RAP1GDS1	0.0974634	0.345474	0.470228	0.547744	0.115016	0.68048	0.207929	0.741517	0.170009	0.000101473	0.834072	0.0256046	1.04561	0.0773945	0.448724
PLK1S1	0.0977135	0.345642	-0.389838	0.399868	-0.359573	0.76609	-0.33751	0.262199	-0.598828	0.00135098	-0.408067	0.374151	-0.449932	0.27019	-0.185115
DENND2D	0.0977479	0.345665	-0.64831	0.787322	-0.178212	0.686169	-0.40062	0.269884	-0.692437	0.0147096	-0.880112	0.281549	-0.929382	0.0343544	-0.809101
DNAJB4	0.0995263	0.346851	0.572778	0.83364	0.149355	0.932796	0.114717	0.0766961	1.22379	1.19914e-06	0.563136	0.145987	1.04362	0.0919831	0.342043
DCUN1D5	0.099929	0.347117	0.429338	0.478905	0.129756	0.730921	0.190259	0.637804	0.274432	5.81303e-08	0.761856	0.0141432	1.01452	0.22093	0.205203
GUSB	0.100083	0.347219	-0.381169	0.316481	-0.152393	0.783567	-0.220226	0.755011	-0.154154	0.0375463	-0.433358	0.0147238	-1.0268	0.175983	-0.300084
PTGS2	0.100513	0.347502	1.24528	0.807632	0.52512	0.899191	0.664472	0.0256715	2.3629	1.70361e-07	1.66683	0.0730118	1.17068	0.279508	1.08166
RSL24D1	0.100835	0.347715	0.350654	0.0872009	0.234728	0.892275	0.138524	0.857343	0.147527	0.000348534	0.617289	0.0788807	0.711163	0.170239	0.25469
RASD1	0.101588	0.348207	-0.853034	0.694838	-0.319805	0.967246	-0.127255	0.140537	-1.60576	0.0597733	-0.618818	0.00887766	-1.84808	0.217971	-0.598483
STK39	0.10316	0.34923	0.27588	0.170864	0.246718	0.117653	0.501201	0.792543	0.143899	0.00614569	0.303668	0.50793	0.322665	0.500242	0.137131
TOB1	0.103856	0.349678	-0.381679	0.646345	-0.155263	0.0345945	-0.743913	0.702016	-0.187657	0.0147453	-0.40284	0.555789	-0.575567	0.144579	-0.224835
ZFP36L1	0.103961	0.349746	-0.490829	0.0245613	-0.475818	0.352613	-0.457693	0.206505	-1.09557	0.165427	-0.391189	0.592489	-0.411258	0.756878	-0.113447
RANBP6	0.105283	0.350593	0.397748	0.596426	0.225112	0.832467	0.166741	0.567027	0.249544	0.00366452	0.550989	0.0220437	0.779109	0.0819269	0.41499
ASIC1	0.107763	0.352161	0.428392	0.0547497	0.579764	0.912802	0.176079	0.356531	0.869639	0.19988	0.211492	0.541567	0.287907	0.0474349	0.445467
SLC46A3	0.109906	0.353497	-0.38921	0.892617	-0.129472	0.161417	-0.999013	0.260003	-0.409386	0.192879	-0.215086	0.575124	-0.315133	0.038939	-0.267173
SGK3	0.111043	0.354198	-0.499024	0.505361	-0.335243	0.926549	-0.157868	0.205191	-0.625629	0.0589585	-0.486348	0.258318	-0.996721	0.170811	-0.392334
LPHN2	0.111501	0.354479	0.765268	0.301902	1.00948	0.141994	1.48558	0.879538	0.176268	0.0507954	0.442681	0.0102658	1.35252	0.742382	0.125073
SUMO1	0.114199	0.356121	0.370958	0.580587	0.153496	0.914393	0.141196	0.273187	0.57599	8.14507e-05	0.581575	0.242862	0.51926	0.125614	0.254229
MRPS35	0.114542	0.356327	0.273776	0.0527837	0.21777	0.813851	0.156186	0.677006	0.191931	0.000458723	0.458314	0.490213	0.31957	0.10365	0.298885
SLC9A8	0.115369	0.356823	-0.259119	0.24069	-0.169645	0.79219	-0.185482	0.769327	-0.152907	0.00201541	-0.358367	0.30478	-0.369048	0.0319397	-0.319263
ZNHIT3	0.117552	0.358124	0.312395	0.276794	0.155209	0.880718	0.159838	0.47734	0.528092	0.117567	0.274779	0.0792363	0.576142	0.317086	0.18031
CCT8	0.119262	0.35913	0.343504	0.336865	0.245626	0.763108	0.249387	0.233145	0.426222	0.0072703	0.487667	0.77101	0.169874	0.0433838	0.482251
PHYKPL	0.120176	0.359665	-0.364712	0.177564	-0.188187	0.879812	-0.112452	0.688863	-0.16304	0.0164186	-0.630294	0.281404	-0.624458	0.113926	-0.469842
PNMAL1	0.122769	0.361165	0.991704	0.537359	0.706478	0.000293774	3.09577	0.503973	0.713745	0.702811	0.103104	0.226436	0.817037	0.196119	0.514083
TMEM104	0.123193	0.361409	-0.368474	0.013847	-0.330457	0.616271	-0.36941	0.56102	-0.320801	0.603991	-0.144201	0.0561175	-0.861462	0.317206	-0.184513
IDNK	0.124244	0.36201	-0.487205	0.626822	-0.183848	0.587136	-0.575189	0.886971	-0.142357	0.0419844	-0.366368	0.00756839	-1.23774	0.0215765	-0.417731
PARD3B	0.127631	0.363924	-0.748075	0.646227	-0.375296	0.00274063	-1.34965	0.0270617	-1.62324	0.561754	-0.177998	0.435141	-0.821003	0.510616	-0.141257
KIF15	0.128973	0.364673	0.799648	0.014304	0.93381	1.45736e-07	2.71352	0.906898	0.170218	0.0466401	0.399737	0.576845	0.449911	0.643348	0.130693
MFSD6	0.129661	0.365055	0.513239	0.680676	0.265013	0.399455	0.667602	0.227537	0.956977	0.524762	0.169952	0.199335	0.622352	0.158562	0.397536
EFS	0.133095	0.366942	-0.58085	0.0936377	-0.450356	0.222534	-0.717312	0.726972	-0.406704	0.00184764	-1.15849	0.59005	-0.589643	0.566609	-0.162589
SMARCD2	0.13409	0.367483	-0.522482	0.563919	-0.1112	0.83367	-0.152208	0.417116	-0.354536	0.0178659	-0.603078	0.00109585	-1.69255	0.371231	-0.221313
RABIF	0.137064	0.369084	0.284421	0.105352	0.261444	0.346256	0.323317	0.62652	0.200681	0.00746369	0.508212	0.616035	0.273186	0.512878	0.139683
TOMM70A	0.138087	0.36963	0.30407	0.241054	0.167651	0.873283	0.125755	0.613993	0.175847	0.0363713	0.466436	0.316553	0.52743	0.136526	0.3613
ADAMTS3	0.138329	0.369758	0.718972	0.70239	0.358078	0.529914	1.27292	0.682951	0.482375	0.00871604	0.690319	0.0729529	0.922974	0.221626	0.587168
MOB4	0.140012	0.370649	0.424947	0.515129	0.232208	0.884763	0.153577	0.545987	0.414358	0.00119138	0.674971	0.0482091	0.780592	0.228616	0.293975
TGFB3	0.140415	0.370862	-0.696101	0.4709	-0.443147	0.291604	-1.00339	0.567378	-0.785146	0.0152373	-0.662517	0.0831613	-1.16804	0.796891	-0.114362
CDC14B	0.143026	0.372228	-0.505695	0.776991	-0.152028	0.324417	-0.572853	0.0465801	-1.36357	0.0297945	-0.497171	0.909368	-0.135677	0.146217	-0.312868
MLF1	0.146894	0.374223	0.364736	0.680676	0.12666	0.441141	0.385661	0.46755	0.322858	1.35153e-05	0.678424	0.198772	0.534727	0.457184	0.140089
IER3IP1	0.148117	0.374846	0.295308	0.422209	0.122367	0.658851	0.289123	0.401196	0.39493	0.00171041	0.476632	0.497106	0.279166	0.268005	0.209631
ARAP1	0.148177	0.374877	-0.307025	0.0709396	-0.293472	0.133306	-0.468568	0.740349	-0.201532	0.243731	-0.292159	0.417693	-0.457356	0.643244	-0.129065
USP30	0.150843	0.376225	-0.240522	0.30174	-0.121772	0.712206	-0.215115	0.443564	-0.352514	0.0757847	-0.186092	0.493647	-0.35687	0.230409	-0.210768
PRKAA2	0.152702	0.377156	0.681035	0.889388	0.188016	0.839856	0.666633	0.000804168	1.7994	0.0558087	0.427274	0.0469946	0.8265	0.430086	0.178388
SLC25A45	0.152776	0.377193	-0.391562	0.193508	-0.356395	0.332359	-0.617345	0.70402	-0.23736	0.335051	-0.185268	0.361533	-0.599247	0.336689	-0.353757
GEMIN2	0.156821	0.379194	0.314328	0.345606	0.219235	0.641423	0.344592	0.671203	0.392743	0.0314263	0.257471	0.313789	0.51384	0.271719	0.158089
KIAA1614	0.167975	0.384552	-0.423128	0.178837	-0.285814	0.611258	-0.328638	0.544941	-0.543846	0.00155431	-0.731579	0.42484	-0.494108	0.54588	-0.154783
RAD51AP1	0.172187	0.386518	0.859848	0.0877041	0.749734	3.68294e-11	2.59988	0.630727	0.663391	0.399829	0.2111	0.529691	0.778208	0.671156	0.156778
ERBB2	0.17296	0.386875	-0.595619	0.190083	-0.143451	0.67365	-0.236439	0.677373	-0.292629	0.0183013	-0.763614	1.4062e-08	-2.01589	0.761844	-0.121689
CISD2	0.174344	0.387513	0.304222	0.113523	0.20666	0.849498	0.131841	0.598806	0.35319	0.00107076	0.595292	0.584978	0.254746	0.177204	0.283601
LRRC48	0.180469	0.390301	-0.366648	0.347289	-0.352983	0.327599	-0.707006	0.480287	-0.468235	0.0124077	-0.272292	0.771322	-0.230601	0.4029	-0.16877
ATP6V1C1	0.181224	0.39064	0.373296	0.34815	0.290452	0.82337	0.159055	0.690753	0.20433	0.0750247	0.455452	0.233373	0.630816	0.173171	0.499671
KIAA1407	0.182307	0.391126	-0.42091	0.275544	-0.39303	0.912802	-0.194721	0.499752	-0.414528	1.3116e-05	-0.664609	0.656651	-0.344765	0.00199328	-0.513805
TRMT10C	0.183088	0.391475	0.377878	0.200496	0.353834	0.83367	0.212849	0.595534	0.298256	0.000381343	0.671252	0.506671	0.422844	0.2121	0.308232
XPC	0.183875	0.391827	-0.305262	0.48879	-0.154808	0.464043	-0.363499	0.484513	-0.415069	4.38641e-05	-0.47788	0.815551	-0.1674	0.0980184	-0.252918
TRIM4	0.184073	0.391914	-0.327376	0.428574	-0.231266	0.10019	-0.574903	0.50714	-0.355072	0.0116284	-0.436629	0.75459	-0.248097	0.549363	-0.118291
ACOT7	0.184307	0.392019	0.586852	0.247542	0.310644	0.920195	0.189245	0.000918995	1.32088	0.411031	0.270671	0.754973	0.336068	0.0174525	1.0936
DCTPP1	0.186655	0.393059	0.381889	0.176281	0.370121	0.945847	0.110976	0.49384	0.439523	0.00347256	0.542983	0.682422	0.353408	0.0564926	0.474323
PLD2	0.192479	0.395608	-0.461546	0.4153	-0.138133	0.886536	-0.134091	0.269844	-0.412743	0.162625	-0.459009	0.0298445	-1.49663	0.609497	-0.128673
UBE2V2	0.192551	0.395639	0.402902	0.641336	0.118404	0.713208	0.324691	0.578073	0.395971	0.00546724	0.570669	0.200863	0.651955	0.234887	0.355721
CREB3L1	0.193576	0.396083	0.524287	0.786984	0.106725	0.795111	0.182145	0.67338	0.260831	0.0324737	0.679449	0.0852959	0.922311	0.00325188	0.994259
LGALS9	0.195014	0.396703	-0.985674	0.0314486	-2.0063	0.806921	-1.09021	0.233237	-1.48494	0.729491	-0.139882	0.266786	-0.81714	0.312333	-0.375578
DLG3	0.195837	0.397057	0.49101	0.185771	0.381868	0.900328	0.112003	0.746829	0.237502	0.00237731	0.753745	0.156367	1.08546	0.390667	0.375484
MET	0.195959	0.397109	0.593412	0.699698	0.168628	0.0938215	0.899169	0.756437	0.253278	0.011477	0.829647	0.0851789	1.21537	0.736042	0.19438
TUBG1	0.197575	0.397801	0.373847	0.629766	0.192497	0.575917	0.529894	0.172726	0.516673	0.101956	0.346882	0.820242	0.170339	0.0862001	0.486797
MRPL35	0.202006	0.399682	0.216121	0.116522	0.172194	0.646014	0.239641	0.57189	0.223692	0.00306291	0.350351	0.656402	0.169144	0.404202	0.141702
NIPA1	0.203399	0.400269	0.377799	0.186302	0.396475	0.82107	0.243683	0.575834	0.331202	0.0822236	0.358709	0.142292	0.798431	0.59389	0.138293
RP11-418J17.1	0.206097	0.401398	-0.298891	0.23897	-0.238125	0.814796	-0.282897	0.3378	-0.434733	0.0662093	-0.328333	0.870392	-0.133438	0.0802231	-0.375817
C8orf58	0.20888	0.402555	-0.476031	0.615521	-0.214623	0.832467	-0.254008	0.527992	-0.335905	0.0707711	-0.409278	0.0201189	-1.40648	0.348459	-0.235894
TUBA1B	0.209884	0.40297	0.627203	0.680676	0.207867	0.257177	0.892491	0.684932	0.25001	0.513065	0.174697	0.000972094	1.87623	0.280998	0.361919
CORO1A	0.210404	0.403184	0.799833	0.695367	0.293391	0.160319	1.70543	0.281328	1.76396	0.109904	0.420694	0.77636	0.227847	0.395828	0.387678
COL16A1	0.211385	0.403588	-0.521251	0.81063	-0.112459	0.708649	-0.342157	0.542347	-0.409514	0.0450627	-0.704221	0.272086	-0.810554	0.0427541	-0.748603
SEPT4	0.211763	0.403744	-0.757215	0.342196	-0.592862	0.58782	-1.09908	0.653033	-0.549818	0.0668068	-0.714647	0.116761	-1.4716	0.655845	-0.115289
CDKN2AIPNL	0.212217	0.40393	0.390344	0.487606	0.222546	0.655709	0.347081	0.244238	0.71568	0.00523807	0.561186	0.818748	0.194911	0.212039	0.300656
FAM63A	0.212873	0.404199	-0.387091	0.294458	-0.252665	0.227415	-0.577886	0.764428	-0.304203	0.169734	-0.505778	0.670429	-0.43352	0.29873	-0.24849
MKKS	0.216235	0.40557	0.285405	0.168184	0.222809	0.757699	0.1861	0.551199	0.329131	0.0439774	0.445713	0.69185	0.212538	0.220514	0.31614
C9orf40	0.217065	0.405907	0.392804	0.77735	0.12417	0.0705728	0.761443	0.794276	0.197122	0.00108801	0.652294	0.595327	0.352921	0.196828	0.268876
GRAMD1B	0.217799	0.406204	0.358849	0.277948	0.362374	0.533548	0.348646	0.739385	0.32432	0.0120964	0.423827	0.521063	0.338471	0.353185	0.355454
FBXL12	0.218716	0.406575	-0.260519	0.354735	-0.148425	0.616271	-0.198548	0.769111	-0.14889	0.0148831	-0.349859	0.43407	-0.496397	0.250378	-0.220997
F8	0.219544	0.406908	-0.604256	0.0196943	-1.00309	0.156312	-1.60853	0.328961	-0.640487	0.39136	-0.16283	0.859755	-0.10832	0.685368	-0.102278
NBR2	0.225499	0.409289	-0.515243	0.603563	-0.220125	0.702066	-0.305049	0.756036	-0.22691	0.00902544	-0.647726	0.0150435	-1.49547	0.370003	-0.196182
AK8	0.225642	0.409346	-0.587345	0.363101	-0.48331	0.368425	-1.28799	0.744746	-0.259991	0.0878087	-0.449993	0.129111	-0.93692	0.762884	-0.105866
COL24A1	0.228911	0.410639	0.795035	0.579735	0.604498	0.739245	1.20765	0.456718	1.16191	7.02096e-05	0.872796	0.597536	0.380618	0.0905283	0.542731
PLK2	0.230412	0.411228	0.719043	0.80358	0.142604	0.509831	0.490004	0.364541	0.973951	0.000446495	0.980347	0.00320557	1.58706	0.785767	0.140284
PSMA1	0.230668	0.411329	0.281315	0.232625	0.164867	0.849629	0.175158	0.637635	0.293848	0.00327151	0.488503	0.607298	0.248336	0.137515	0.317177
ING2	0.231206	0.41154	0.399638	0.590295	0.144751	0.487285	0.452521	0.602586	0.33266	2.26106e-06	0.574876	0.198397	0.791634	0.590674	0.101388
ORC3	0.232121	0.411898	0.241704	0.679039	0.161079	0.780025	0.263536	0.393755	0.3396	0.221136	0.15545	0.325482	0.365973	0.0719525	0.164586
BTN3A3	0.238186	0.414253	-0.359805	0.0844636	-0.565954	0.564728	-0.395551	0.755011	-0.281269	0.0303439	-0.448852	0.61824	-0.32633	0.432731	-0.140878
CARS2	0.240803	0.415259	-0.330847	0.674909	-0.107529	0.87514	-0.124053	0.756925	-0.192368	0.00689005	-0.313859	0.0227804	-1.01538	0.154911	-0.231896
C1QBP	0.241302	0.415451	0.338822	0.713957	0.126104	0.702066	0.277861	0.63211	0.333111	6.21502e-05	0.552171	0.426036	0.477235	0.0184721	0.266453
CXCL14	0.241364	0.415474	1.06214	0.928145	0.156882	0.973791	0.186432	2.67788e-05	3.41308	8.09694e-12	1.39801	0.311836	0.581287	0.279046	0.637136
STOM	0.245248	0.416956	-0.533991	0.309141	-0.338161	0.862441	-0.188503	0.495496	-0.426906	0.541873	-0.213401	0.0104338	-1.66669	0.282349	-0.370285
FNBP1	0.2467	0.417506	-0.427823	0.782955	-0.10755	0.422081	-0.294113	0.442392	-0.666037	0.00899974	-0.616199	0.329337	-0.753108	0.519273	-0.12993
MGAT5B	0.249791	0.418673	1.06352	0.881367	0.242063	0.146496	2.31474	0.0235037	2.56757	0.615343	0.136577	0.31326	0.615643	0.53207	0.504549
TLR4	0.254661	0.420497	-0.872828	0.0291355	-1.54526	0.824811	-0.806871	0.00384109	-2.05086	0.00206807	-0.579439	0.917344	-0.126825	0.745785	-0.127706
FAM117A	0.257971	0.421727	-0.464284	0.459772	-0.310798	0.686169	-0.574549	0.857343	-0.167927	0.0163008	-0.50727	0.0526466	-1.04345	0.458133	-0.181711
POLE3	0.263962	0.423934	0.222696	0.18156	0.265461	0.730654	0.278388	0.723183	0.146862	0.0303355	0.311154	0.790746	0.129067	0.0871259	0.205243
RP4-756G23.5	0.266482	0.424855	-0.669296	0.245214	-0.52213	0.926412	-0.266204	0.630198	-0.627918	0.000397994	-1.22615	0.71336	-0.719224	0.0335476	-0.654153
EVC2	0.267021	0.425051	-0.594223	0.490866	-0.112238	0.437344	-0.485331	0.208449	-0.730525	0.746877	-0.144663	0.0467728	-1.89687	0.619999	-0.195716
CDK7	0.2671	0.42508	0.341236	0.341041	0.20034	0.8401	0.168916	0.362524	0.522869	0.000462158	0.617736	0.327403	0.408576	0.67895	0.12898
CDK5	0.267513	0.425231	0.457479	0.683477	0.118223	0.94064	0.113124	0.1811	0.737618	0.0154663	0.660638	0.692678	0.347051	0.0380218	0.768219
EPS8L2	0.269587	0.425984	-0.561186	0.599545	-0.153734	0.392411	-0.371141	0.824315	-0.168887	0.0380438	-0.712146	0.0226384	-1.81309	0.67895	-0.148117
ANXA5	0.270922	0.426467	-0.324839	0.376137	-0.187247	0.356641	-0.351585	0.745518	-0.205752	0.518425	-0.186762	0.258534	-0.842657	0.303548	-0.175031
LTBR	0.271776	0.426776	-0.426428	0.621737	-0.124205	0.786538	-0.212391	0.279881	-0.409035	0.599272	-0.243981	0.136561	-1.08547	0.136667	-0.483484
RGAG1	0.274307	0.427688	0.829658	0.0872742	0.917427	0.717371	0.852086	0.681212	0.942298	0.266645	0.273437	0.795842	0.4606	0.0177862	1.5321
PTPRF	0.275218	0.428016	0.423506	0.720935	0.204974	0.852718	0.31614	0.350078	0.816856	0.0430015	0.318317	0.0753641	0.759265	0.525997	0.125482
ZFP69B	0.276056	0.428316	0.393374	0.474486	0.217262	0.727263	0.428601	0.890898	0.139592	0.142684	0.2393	0.250113	0.964248	0.0844512	0.371241
CDC123	0.276207	0.42837	0.220353	0.13832	0.174904	0.787268	0.212499	0.727118	0.115512	0.00623075	0.433879	0.756078	0.162225	0.155206	0.223103
RAVER2	0.278063	0.429034	0.36406	0.358502	0.521879	0.535785	0.671287	0.82555	0.166436	0.0397201	0.269113	0.638628	0.285474	0.176021	0.270173
VWCE	0.279663	0.429606	-0.59164	0.748512	-0.256468	0.572047	-0.957259	0.921012	-0.159709	0.038811	-0.636087	0.217242	-0.871883	0.0800095	-0.668432
PDLIM4	0.281364	0.430211	-0.863105	0.472416	-0.3146	0.637268	-0.418449	0.737036	-0.376842	0.000633147	-1.1662	4.36373e-08	-2.71144	0.733913	-0.1911
AC011747.7	0.283547	0.430986	-0.507165	0.230628	-0.388599	0.926006	-0.219012	0.653193	-0.503919	0.167504	-0.462989	0.128043	-1.2084	0.480539	-0.260071
ADAMTSL4	0.285145	0.431551	-0.68834	0.748231	-0.347341	0.886536	-0.46201	0.548248	-0.592013	0.0154124	-0.724256	0.065997	-1.47283	0.32488	-0.53159
C2CD2L	0.291685	0.433849	0.351012	0.48516	0.120799	0.849845	0.169022	0.651683	0.347507	0.31885	0.228236	0.093031	0.926687	0.204527	0.313823
KBTBD8	0.291737	0.433868	0.51149	0.186908	0.714459	0.569401	0.765527	0.600777	0.709606	0.0913343	0.330881	0.611739	0.401349	0.543045	0.147117
PML	0.293373	0.434439	-0.339724	0.566808	-0.172409	0.460764	-0.490772	0.763359	-0.144094	0.241607	-0.186838	0.0115462	-0.882401	0.562548	-0.16183
PGAM5	0.296139	0.435402	0.304148	0.60486	0.174683	0.85429	0.181442	0.768819	0.170045	0.0203093	0.435532	0.272315	0.566085	0.0918157	0.297102
GALNT1	0.302411	0.43757	0.39416	0.758078	0.22226	0.880304	0.165825	0.82555	0.117847	7.01905e-12	0.911624	0.035183	0.726331	0.126307	0.221074
GPR3	0.305826	0.438743	0.61276	0.308815	0.504366	0.417761	0.950308	0.562277	0.595052	0.0177904	0.945503	0.93222	0.100655	0.393594	0.580674
STX1A	0.30865	0.439709	0.594489	0.840657	0.11552	0.675962	0.400708	0.626412	0.558502	0.000221087	0.917876	0.33529	0.834493	0.15971	0.739834
PNRC2	0.318086	0.442909	0.364873	0.415083	0.271541	0.752283	0.415728	0.705913	0.250858	2.59055e-05	0.695624	0.43358	0.326687	0.350569	0.2288
TMEM198B	0.318331	0.442992	-0.325172	0.0717182	-0.403591	0.403364	-0.568413	0.780935	-0.135036	0.223468	-0.369615	0.657863	-0.334747	0.520602	-0.13963
ITGB8	0.323518	0.444734	-0.554432	0.642788	-0.381119	0.076317	-1.13345	0.400671	-0.98625	0.203328	-0.318719	0.797909	-0.312957	0.547392	-0.194097
MRS2	0.325931	0.445541	0.205932	0.473526	0.144334	0.489556	0.34948	0.700425	0.233247	0.104533	0.175421	0.669334	0.168289	0.235872	0.164819
INPP5F	0.326631	0.445775	0.394506	0.665864	0.166345	0.0399605	0.62127	0.787425	0.148176	0.411024	0.207959	0.0809643	1.03727	0.689411	0.186019
FBXO17	0.328561	0.446418	-0.30338	0.18622	-0.328837	0.595275	-0.327338	0.533513	-0.402955	0.355936	-0.165143	0.255862	-0.492848	0.751703	-0.103156
CORO6	0.333437	0.448036	-0.563361	0.587234	-0.212682	0.80968	-0.344833	0.582427	-0.47226	0.00575393	-0.771776	0.0170509	-1.37061	0.686073	-0.208005
SLC27A1	0.345698	0.452068	-0.595737	0.849192	-0.107062	0.6076	-0.458632	0.192497	-0.678439	0.322606	-0.3364	9.75391e-05	-1.89128	0.740415	-0.102612
NAPG	0.348565	0.453003	0.326859	0.572167	0.141319	0.781126	0.18442	0.708283	0.171171	0.176282	0.294676	0.0138122	0.96891	0.466349	0.200656
PDCD10	0.349259	0.453229	0.357964	0.686002	0.100091	0.930093	0.106743	0.211572	0.865144	0.0251512	0.285127	0.314244	0.690129	0.552312	0.10055
MAP9	0.351842	0.454069	0.34915	0.838659	0.136026	0.575892	0.505371	0.483538	0.441485	0.0832236	0.372844	0.350237	0.338932	0.392862	0.300244
BSN	0.354726	0.455004	0.546186	0.66408	0.263075	0.307433	1.0881	0.764428	0.360167	0.567346	0.148903	0.300772	0.652873	0.125964	0.764
VASN	0.355336	0.455201	-0.582932	0.61729	-0.174016	0.856767	-0.209433	0.868651	-0.140883	0.00449066	-0.711438	0.00410154	-1.78738	0.379907	-0.474436
ACSS3	0.358489	0.45622	-0.670542	0.909713	-0.135629	0.961373	-0.183974	0.198182	-1.20846	0.099329	-0.51936	0.0831613	-1.74576	0.485562	-0.230059
TTLL3	0.358852	0.456337	-0.384185	0.000652349	-0.524231	0.884935	-0.168164	0.909018	-0.105896	0.00287544	-0.831891	0.86615	-0.159603	0.0743916	-0.515322
WDR81	0.363397	0.4578	-0.343454	0.401751	-0.225995	0.796344	-0.195602	0.6382	-0.355866	0.0842973	-0.520173	0.0776343	-0.656101	0.748574	-0.106987
ZIC1	0.377725	0.462374	-0.666839	0.184022	-0.954569	0.533548	-0.924943	0.941964	-0.101153	0.652872	-0.226233	0.209679	-1.09968	0.252161	-0.694455
EBNA1BP2	0.379377	0.462898	0.27875	0.486381	0.160753	0.735025	0.267472	0.323423	0.525568	0.0322328	0.366411	0.765219	0.221725	0.435107	0.130568
LRRC49	0.383164	0.464097	0.304645	0.504532	0.233375	0.898974	0.182556	0.325578	0.562729	0.159877	0.176287	0.443473	0.439462	0.452146	0.233459
KANK1	0.388824	0.465882	-0.378147	0.413636	-0.272387	0.674978	-0.306428	0.516512	-0.598773	0.359861	-0.265155	0.519262	-0.617809	0.311045	-0.20833
MTMR9LP	0.393055	0.467212	-0.473309	0.27252	-0.503	0.529832	-0.674633	0.603066	-0.576966	0.474725	-0.276259	0.458643	-0.539065	0.464489	-0.269934
ZNF487	0.393969	0.467499	-0.329411	0.569604	-0.158562	0.909103	-0.167846	0.653235	-0.227394	1.28079e-05	-0.445318	0.115641	-0.844012	0.557397	-0.133336
CREBRF	0.405403	0.471073	-0.28015	0.457535	-0.331528	0.716059	-0.378052	0.674324	-0.329746	0.0232055	-0.269097	0.706965	-0.238749	0.248347	-0.133726
NPM3	0.408587	0.472063	0.54846	0.733521	0.15792	0.914071	0.14364	0.328749	0.927715	3.26421e-07	1.00679	0.252616	0.887527	0.603421	0.167164
ADRB2	0.409225	0.472262	0.726424	0.587957	0.469311	0.0244148	2.06713	0.532874	0.981198	0.38523	0.292645	0.74306	0.335422	0.560033	0.212839
GDI2	0.410917	0.472787	0.168836	0.273018	0.143848	0.877937	0.112819	0.603813	0.196839	0.0295567	0.270009	0.67894	0.149978	0.373457	0.139523
VCPKMT	0.412149	0.473169	0.309992	0.69414	0.123482	0.510017	0.376483	0.619099	0.39755	0.0329267	0.4018	0.407478	0.436823	0.575356	0.123814
SNRPB2	0.414386	0.473863	0.27705	0.380582	0.151064	0.656902	0.329498	0.623923	0.353759	2.93186e-05	0.531403	0.754354	0.164697	0.427386	0.131879
HNRNPCP2	0.418392	0.475103	0.275499	0.367881	0.230515	0.964354	0.108914	0.380386	0.579296	0.212158	0.197891	0.413715	0.388349	0.512126	0.148028
RP11-1246C19.1	0.421076	0.475932	-0.38876	0.721932	-0.19883	0.903912	-0.183333	0.290666	-0.66017	0.00399194	-0.640317	0.390116	-0.417105	0.544977	-0.232806
MEX3A	0.42846	0.478209	0.526358	0.0690964	0.915668	0.579077	0.800404	0.754807	0.412566	0.634251	0.142176	0.67665	0.451379	0.155372	0.435957
AC009404.2	0.42873	0.478292	-0.386645	0.446378	-0.421976	0.961478	-0.139227	0.44106	-0.661883	0.0921411	-0.402017	0.899189	-0.182811	0.0295062	-0.511958
SLC4A1AP	0.444835	0.483232	0.215649	0.588885	0.105084	0.614572	0.229054	0.726174	0.162186	0.256337	0.178274	0.413831	0.443327	0.299593	0.175969
NT5E	0.44503	0.483292	0.340949	0.291115	0.239576	0.721898	0.342845	0.727509	0.452783	0.0522216	0.524307	0.839265	0.196228	0.267742	0.289957
MINPP1	0.446988	0.48389	0.277586	0.521661	0.142397	0.927283	0.118458	0.336245	0.427741	0.108018	0.303014	0.498178	0.488678	0.511956	0.18523
SNED1	0.449468	0.484648	-0.527621	0.863379	-0.127577	0.841728	-0.362544	0.228355	-1.32091	0.0183117	-0.63102	0.911338	-0.110162	0.0447766	-0.613513
AL161915.1	0.454844	0.486288	-0.461025	0.565828	-0.305865	0.503027	-0.931733	0.850499	-0.236086	0.00272871	-0.52283	0.283257	-0.661447	0.712389	-0.108187
RP11-600F24.7	0.454862	0.486294	-0.379365	0.021126	-0.637206	0.690698	-0.523539	0.751534	-0.289581	0.161275	-0.352099	0.649406	-0.321604	0.643723	-0.152165
CHRDL1	0.456874	0.486907	0.92083	0.901111	0.282846	0.942913	0.520213	0.00431677	3.16487	0.00014439	0.721977	0.426401	0.72068	0.646556	0.1144
BHLHE41	0.461769	0.488398	-0.350436	0.330762	-0.472466	0.89836	-0.290293	0.911013	-0.162839	0.114929	-0.333578	0.542894	-0.549665	0.132431	-0.293776
TPTEP1	0.462757	0.488698	-0.817983	0.894005	-0.234865	0.948022	-0.428489	0.328746	-1.23943	1.09246e-06	-1.78276	0.586647	-0.702838	0.17477	-0.519522
B4GALNT1	0.469013	0.490601	0.522587	0.852974	0.16374	0.89719	0.32826	0.530653	0.891774	0.0211762	0.544478	0.562643	0.435454	0.0789685	0.771815
GATS	0.47457	0.492289	-0.260321	0.645248	-0.166376	0.595123	-0.384547	0.769957	-0.139242	0.00488381	-0.33817	0.351811	-0.426632	0.586711	-0.106958
DHX58	0.478975	0.493626	-0.418877	0.666196	-0.243364	0.902253	-0.188379	0.850669	-0.171996	0.0184024	-0.633172	0.00126194	-1.06311	0.522974	-0.213234
PTPRE	0.48698	0.496054	0.44595	0.776199	0.360897	0.702066	0.77133	0.880787	0.200528	0.0121826	0.257148	0.110872	0.978717	0.494217	0.107078
PPP1R3B	0.502748	0.500833	-0.409811	0.790669	-0.176087	0.844041	-0.256457	0.441142	-0.819603	0.203564	-0.376806	0.446791	-0.571276	0.27879	-0.258637
ZNF473	0.508439	0.502558	0.172654	0.180291	0.189707	0.476167	0.32149	0.830171	0.128091	0.284627	0.125343	0.84637	0.131811	0.39772	0.139482
GVQW1	0.51622	0.504916	-0.346217	0.463904	-0.307686	0.927573	-0.247867	0.775757	-0.200206	0.327814	-0.230653	0.4205	-0.66952	0.113951	-0.421368
ORC4	0.521505	0.50652	0.240259	0.598794	0.154195	0.862802	0.160364	0.68295	0.185307	0.0951116	0.310233	0.234513	0.502939	0.564946	0.128517
DHPS	0.523731	0.507195	0.184792	0.403346	0.205152	0.863595	0.165191	0.540312	0.250754	0.300972	0.156941	0.75459	0.158142	0.180357	0.172574
ZNF417	0.52514	0.507623	-0.254536	0.587915	-0.165557	0.932571	-0.127731	0.49609	-0.586019	0.0574931	-0.289043	0.855656	-0.137208	0.116014	-0.221656
IFI35	0.529291	0.508884	-0.514392	0.817172	-0.101343	0.728906	-0.292137	0.76036	-0.249348	0.0739637	-0.472588	0.00174418	-1.85519	0.671156	-0.115747
EFTUD2	0.543495	0.513205	0.20225	0.493916	0.1892	0.87955	0.177121	0.791567	0.153455	0.0370351	0.279176	0.773833	0.187308	0.103332	0.227242
CAPS2	0.546741	0.514195	-0.348457	0.518284	-0.340692	0.814085	-0.50851	0.671519	-0.387733	0.000206335	-0.421748	0.693126	-0.2855	0.387951	-0.146558
IFFO2	0.550798	0.515433	-0.352865	0.596215	-0.211449	0.915154	-0.14008	0.35633	-1.06542	0.491725	-0.115582	0.379555	-0.345462	0.353621	-0.239193
RIPK2	0.553337	0.516209	0.244825	0.631695	0.133338	0.630444	0.243243	0.570543	0.302378	0.278832	0.150538	0.494533	0.44574	0.491207	0.193716
TP53INP2	0.554493	0.516562	-0.355714	0.416547	-0.290902	0.00588637	-0.865865	0.747116	-0.30526	0.749481	-0.143572	0.735714	-0.303321	0.44463	-0.225364
PLA2G16	0.565086	0.519807	-0.565216	0.899011	-0.164503	0.944209	-0.146048	0.894931	-0.132802	0.000366263	-1.16254	0.032178	-1.5617	0.348149	-0.223701
AKT2	0.566088	0.520115	-0.219446	0.627506	-0.115207	0.702966	-0.198484	0.601126	-0.230041	0.23268	-0.286635	0.657969	-0.238633	0.298445	-0.247676
RP11-890B15.3	0.573547	0.522409	-0.27686	0.632646	-0.243428	0.383258	-0.620859	0.835382	-0.193073	0.507952	-0.156978	0.746808	-0.167727	0.0284089	-0.279095
PIK3CB	0.600969	0.530916	0.22138	0.54659	0.18662	0.716	0.224184	0.698368	0.201727	0.431002	0.149614	0.391577	0.395572	0.401958	0.170565

## Sheet: Pathways(Pan-Aging)
Category	Term	Count	%	PValue	Genes	List Total	Pop Hits	Pop Total	Fold Enrichment	Bonferroni	Benjamini	FDR
GOTERM_BP_DIRECT	GO:0050821~protein stabilization	13	3.951367781155015	5.342731373702732E-4	PTGES3, TAF9, NAPG, PML, CDK7, RASSF2, WDR81, SUMO1, PDCD10, AKT2, CCT8, CRYAB, CCT4	303	248	19416	3.3589907377834556	0.6363812395604088	1	1
KEGG_PATHWAY	hsa04931:Insulin resistance	9	2.735562310030395	7.362275076255357E-4	RPS6KA6, SLC27A1, PRKAA2, PPP1R3B, AKT2, CREB3L1, PIK3CB, PTPRF, FOXO1	160	109	8865	4.574827981651376	0.1851462473305998	0.20467124711989892	0.20319879210464784
GOTERM_BP_DIRECT	GO:0006338~chromatin remodeling	28	8.51064	0.00115652	BLM, SMARCD2, PRKAA2, TAF9, STK39, PTPRF, CDC14B, RPS6KA6, PHKG1, UBASH3B, AKT2, DPF1, ERBB2, DHX58, VCPKMT, PRMT6, PDGFRB, NEK9, RIPK2, NPM3, PML, PTPRE, CDK5, POLE3, PGAM5, SGK3, MET, NEK11	303	917	19416	1.9566170357493764	0.8881452966568331	1	1
REACTOME_PATHWAY	R-HSA-453279~Mitotic G1 phase and G1/S transition	10	3.0395136778115504	0.00156036	CDKN2D, ORC4, CCNB1, CDK7, PSMC6, PSMA1, PSMD14, AKT2, ORC3, POLE3	218	139	11153	3.680615140914791	0.8159882294725933	0.8270812333387496	0.8270812333387496
GOTERM_BP_DIRECT	GO:0001975~response to amphetamine	5	1.5197568389057752	0.00228347	RGS4, EDNRA, RGS2, HPRT1, ASIC1	303	36	19416	8.899889988998899	0.9868000712382339	1	1
GOTERM_BP_DIRECT	GO:0000070~mitotic sister chromatid segregation	5	1.5197568389057752	0.00228347	TUBG1, KNSTRN, ZWINT, RAN, MAD2L1	303	36	19416	8.899889988998899	0.9868000712382339	1	1
REACTOME_PATHWAY	R-HSA-69206~G1/S Transition	9	2.735562310030395	0.00247442	ORC4, CCNB1, CDK7, PSMC6, PSMA1, PSMD14, AKT2, ORC3, POLE3	218	121	11153	3.805330199408598	0.931819	0.8270812333387496	0.8270812333387496
REACTOME_PATHWAY	R-HSA-69242~S Phase	10	3.0395136778115504	0.00251393	ORC4, CDK7, PSMC6, PSMA1, PSMD14, UBE2S, AKT2, ORC3, POLE3, PDS5B	218	149	11153	3.433593990517825	0.9346848760269493	0.8270812333387496	0.8270812333387496
KEGG_PATHWAY	hsa04068:FoxO signaling pathway	9	2.735562310030395	0.00264568	CDKN2D, CCNB1, PRKAA2, TGFB3, AKT2, PLK2, SGK3, PIK3CB, FOXO1	160	133	8865	3.7492951127819554	0.5212009182203717	0.3677497773270441	0.36510409547577044
GOTERM_BP_DIRECT	GO:0051301~cell division	15	4.5592705167173255	0.00281488	NEK9, PDS5B, KNSTRN, ZWINT, PARD3B, EML3, CDK8, TUBA1B, CCNB1, CDK7, CDK5, UBE2S, CKS2, RAN, MAD2L1	303	383	19416	2.5096295530336326	0.9951852733450625	1	1
REACTOME_PATHWAY	R-HSA-1643685~Disease	52	15.80547112462006	0.00366258	ABCD4, GEMIN2, PIK3CB, TUBA1B, ADAMTS3, TRIM4, SUMO1, ADAMTSL4, C1QBP, AKT2, GUSB, KPNA2, ADAMTS6, PDGFRB, RIPK2, CYP27A1, F8, PSMA1, SERPING1, HPRT1, GEMIN8, MET, TLR4, STX1A, KANK1, GNAZ, BLM, CEBPD, PSMD14, TAF9, CORO1A, FOXO1, RAD51AP1, NT5E, CCNB1, ERBB2, CD14, TCF7L2, AGK, PLK2, GALNT1, PTGES3, STAT2, HMGA1, PML, CDK8, CDK7, PSMC6, CDK5, UBE2S, UBE2N, RAN	218	1821	11153	1.4609273057952834	0.9812681529847206	0.8270812333387496	0.8270812333387496
KEGG_PATHWAY	hsa05017:Spinocerebellar ataxia	9	2.735562310030395	0.00430711	PSMC6, PSMA1, PSMD14, AKT2, VDAC3, CACNA1A, CYCS, PIK3CB, PLCB1	160	144	8865	3.46289	0.6987942613495415	0.3807307655290667	0.3779916952734619
GOTERM_BP_DIRECT	GO:0006909~phagocytosis	6	1.82371	0.00496565	SLC48A1, CD14, MET, TLR4, CORO1A, CDC42SE2	303	71	19416	5.415144331334542	0.9999191878989531	1	1
GOTERM_BP_DIRECT	GO:0007165~signal transduction	34	10.33434650455927	0.0051613	GABRB3, FBN2, ECM1, PRKAA2, GDI2, STK39, NRXN2, PIK3CB, CXCL14, PTPRF, TYMP, RPS6KA6, ING2, EDNRA, RASD1, RASSF2, PHKG1, AKT2, ERBB2, PDGFRB, FNBP1, RIPK2, PDE4D, PTGES3, ANXA4, STAT2, ANXA5, ARAP1, ARHGAP23, COPS3, PTPRE, LTBR, PLCB1, MET	303	1326	19416	1.643056613353643	0.9999443066331786	1	1
REACTOME_PATHWAY	R-HSA-5696399~Global Genome Nucleotide Excision Repair (GG-NER)	7	2.127659574468085	0.00583478	COPS3, CDK7, SUMO1, POLE3, UBE2N, UBE2V2, XPC	218	84	11153	4.263379204892967	0.9982417337498228	0.8270812333387496	0.8270812333387496
GOTERM_BP_DIRECT	GO:0006513~protein monoubiquitination	5	1.5197568389057752	0.00605096	UBE2T, UBE2N, FBXL2, KBTBD8, PML	303	47	19416	6.816937012850221	0.9999897604911447	1	1
GOTERM_BP_DIRECT	GO:1902523~positive regulation of protein K63-linked ubiquitination	3	0.911854	0.00634654	RIPK2, UBE2N, UBE2V2	303	8	19416	24.02970297029703	0.9999941687473295	1	1
REACTOME_PATHWAY	R-HSA-176409~APC/C:Cdc20 mediated degradation of mitotic proteins	6	1.82371	0.00701032	CCNB1, PSMC6, PSMA1, PSMD14, UBE2S, MAD2L1	218	62	11153	4.951021012133768	0.9995123686369018	0.8270812333387496	0.8270812333387496
REACTOME_PATHWAY	R-HSA-9856651~MITF-M-dependent gene expression	7	2.127659574468085	0.00729844	TCF7L2, CCNB1, SMARCD2, AKT2, DPF1, MET, ATP6V1C1	218	88	11153	4.069589241034195	0.9996439806251987	0.8270812333387496	0.8270812333387496
KEGG_PATHWAY	hsa04024:cAMP signaling pathway	11	3.343465045592705	0.00741312	EDNRA, GABBR1, AKT2, CREB3L1, PDE4D, PTGER3, ADRB2, ATP2B1, PIK3CB, SSTR1, PLD2	160	226	8865	2.6967643805309733	0.8736279794891291	0.3807307655290667	0.3779916952734619
KEGG_PATHWAY	hsa04110:Cell cycle	9	2.735562310030395	0.00746757	CDKN2D, ORC4, CCNB1, CDK7, TGFB3, ORC3, PDS5B, MAD2L1, CDC14B	160	158	8865	3.1560522151898738	0.8755404205507494	0.3807307655290667	0.3779916952734619
REACTOME_PATHWAY	R-HSA-176814~Activation of APC/C and APC/C:Cdc20 mediated degradation of mitotic proteins	6	1.82371	0.00749696	CCNB1, PSMC6, PSMA1, PSMD14, UBE2S, MAD2L1	218	63	11153	4.872433377020534	0.9997133708707193	0.8270812333387496	0.8270812333387496
KEGG_PATHWAY	hsa05215:Prostate cancer	7	2.127659574468085	0.00821721	PDGFRB, TCF7L2, AKT2, CREB3L1, ERBB2, PIK3CB, FOXO1	160	98	8865	3.9575892857142856	0.8991198361183951	0.3807307655290667	0.3779916952734619
GOTERM_BP_DIRECT	GO:0000226~microtubule cytoskeleton organization	8	2.43161	0.00884207	GAS2L3, TUBA1B, CDK5, TUBG1, KNSTRN, CDC14B, PARD3B, EML3	303	149	19416	3.4404943850089706	0.9999999500620912	1	1
GOTERM_BP_DIRECT	GO:0043123~positive regulation of canonical NF-kappaB signal transduction	10	3.0395136778115504	0.0091094	ECM1, EDNRA, TRAF3IP2, RIPK2, PLK2, UBE2N, LTBR, LGALS9, ECT2, TLR4	303	226	19416	2.835363182335932	0.9999999700315696	1	1
REACTOME_PATHWAY	R-HSA-5696395~Formation of Incision Complex in GG-NER	5	1.5197568389057752	0.00950432	CDK7, SUMO1, UBE2N, UBE2V2, XPC	218	43	11153	5.9489012161297214	0.9999680698279859	0.8270812333387496	0.8270812333387496
REACTOME_PATHWAY	R-HSA-176408~Regulation of APC/C activators between G1/S and early anaphase	6	1.82371	0.00967933	CCNB1, PSMC6, PSMA1, PSMD14, UBE2S, MAD2L1	218	67	11153	4.581541832123785	0.9999736358639962	0.8270812333387496	0.8270812333387496
REACTOME_PATHWAY	R-HSA-69481~G2/M Checkpoints	9	2.735562310030395	0.0104339	ORC4, BLM, CCNB1, PSMC6, PSMA1, PSMD14, ORC3, UBE2N, UBE2V2	218	154	11153	2.989902299535327	0.9999884602576748	0.8270812333387496	0.8270812333387496
REACTOME_PATHWAY	R-HSA-69278~Cell Cycle, Mitotic	20	6.079027355623101	0.010517530468391337	CDKN2D, NEK9, PSMD14, PDS5B, TUBG1, ZWINT, ORC4, TUBA1B, CCNB1, CDK7, PSMC6, SUMO1, PSMA1, UBE2S, ORC3, AKT2, POLE3, PHLDA1, RAN, MAD2L1	218	548	11153	1.8671733744056789	0.999989	0.8270812333387496	0.8270812333387496
GOTERM_BP_DIRECT	GO:0090314~positive regulation of protein targeting to membrane	4	1.21581	0.011089560052802261	CDK5, AKT2, ERBB2, STOM	303	30	19416	8.543894389438945	0.9999999993205951	1	1
GOTERM_BP_DIRECT	GO:0016477~cell migration	11	3.343465045592705	0.011234206045482115	CDH6, STRIP2, EFS, ASAP3, CORO6, ITGB8, PIK3CB, KNSTRN, MET, CORO1A, PTPRF	303	275	19416	2.5631683168316837	0.9999999994849255	1	1
GOTERM_BP_DIRECT	GO:0045444~fat cell differentiation	6	1.82371	0.011540272025711399	TCF7L2, MKKS, CEBPD, AKT2, PLCB1, FOXO1	303	87	19416	4.419255718675316	1	1	1
REACTOME_PATHWAY	R-HSA-68882~Mitotic Anaphase	11	3.343465045592705	0.011559585252555293	TUBA1B, CCNB1, PSMC6, PSMA1, PSMD14, SUMO1, UBE2S, PDS5B, ZWINT, RAN, MAD2L1	218	222	11153	2.5349822299363587	0.9999966400270718	0.8270812333387496	0.8270812333387496
REACTOME_PATHWAY	R-HSA-2555396~Mitotic Metaphase and Anaphase	11	3.343465045592705	0.0118741	TUBA1B, CCNB1, PSMC6, PSMA1, PSMD14, SUMO1, UBE2S, PDS5B, ZWINT, RAN, MAD2L1	218	223	11153	2.523614596618258	0.9999976204533672	0.8270812333387496	0.8270812333387496
GOTERM_BP_DIRECT	GO:0071223~cellular response to lipoteichoic acid	3	0.911854	0.012088444087664744	RIPK2, CD14, TLR4	303	11	19416	17.476147614761476	0.9999999998997007	1	1
GOTERM_BP_DIRECT	GO:0000729~DNA double-strand break processing	3	0.911854	0.012088444087664744	BLM, UBE2N, UBE2V2	303	11	19416	17.476147614761476	0.9999999998997007	1	1
REACTOME_PATHWAY	R-HSA-113507~E2F-enabled inhibition of pre-replication complex formation	3	0.911854	0.012397324643697999	ORC4, CCNB1, ORC3	218	9	11153	17.05351681957187	0.9999986598068642	0.8270812333387496	0.8270812333387496
REACTOME_PATHWAY	R-HSA-1640170~Cell Cycle	23	6.990881458966565	0.013047595970854035	CDKN2D, NEK9, BLM, PSMD14, PDS5B, TUBG1, ZWINT, ORC4, TUBA1B, CCNB1, CDK7, PSMC6, SUMO1, PSMA1, UBE2S, ORC3, AKT2, POLE3, UBE2N, UBE2V2, PHLDA1, RAN, MAD2L1	218	680	11153	1.7304303831624392	0.999999	0.8270812333387496	0.8270812333387496
REACTOME_PATHWAY	R-HSA-9730414~MITF-M-regulated melanocyte development	8	2.43161	0.013488857834613305	TCF7L2, CCNB1, SMARCD2, AKT2, DPF1, ZIC1, MET, ATP6V1C1	218	130	11153	3.1483415666901906	0.9999995958316311	0.8270812333387496	0.8270812333387496
GOTERM_BP_DIRECT	GO:1900153~positive regulation of nuclear-transcribed mRNA catabolic process, deadenylation-dependent decay	3	0.911854	0.014358406805616546	CNOT7, TOB1, ZFP36L1	303	12	19416	16.01980198019802	0.9999999999987115	1	1
KEGG_PATHWAY	hsa05131:Shigellosis	11	3.343465045592705	0.014418124941668529	FNBP1, RIPK2, AKT2, UBE2N, UBE2V2, CYCS, CD14, PIK3CB, PLCB1, TLR4, FOXO1	160	250	8865	2.43788	0.9823569821491652	0.4587002878226029	0.45540028575193675
REACTOME_PATHWAY	R-HSA-174143~APC/C-mediated degradation of cell cycle proteins	6	1.82371	0.014483450169065661	CCNB1, PSMC6, PSMA1, PSMD14, UBE2S, MAD2L1	218	74	11153	4.148152739895859	0.9999998645773717	0.8270812333387496	0.8270812333387496
REACTOME_PATHWAY	R-HSA-453276~Regulation of mitotic cell cycle	6	1.82371	0.014483450169065661	CCNB1, PSMC6, PSMA1, PSMD14, UBE2S, MAD2L1	218	74	11153	4.148152739895859	0.9999998645773717	0.8270812333387496	0.8270812333387496
KEGG_PATHWAY	hsa05200:Pathways in cancer	18	5.47112	0.014731532848165734	PDGFRB, TCF7L2, TGFB3, STAT2, PTGER3, CUL2, PIK3CB, PTGS2, FOXO1, PML, PLD2, EDNRA, AKT2, ERBB2, CKS2, CYCS, PLCB1, MET	160	533	8865	1.8711303939962478	0.9838499350970222	0.4587002878226029	0.45540028575193675
GOTERM_BP_DIRECT	GO:0070534~protein K63-linked ubiquitination	5	1.5197568389057752	0.014957165307723093	TRAF3IP2, UBE2S, UBE2T, UBE2N, UBE2V2	303	61	19416	5.252394091868203	0.9999999999995921	1	1
KEGG_PATHWAY	hsa04020:Calcium signaling pathway	11	3.343465045592705	0.015952841921594945	PDGFRB, EDNRA, PHKG1, ERBB2, PTGER3, VDAC3, CACNA1A, ADRB2, ATP2B1, PLCB1, MET	160	254	8865	2.3994832677165356	0.9885600696359186	0.4587002878226029	0.45540028575193675
KEGG_PATHWAY	hsa05165:Human papillomavirus infection	13	3.951367781155015	0.0165	PDGFRB, TCF7L2, TNXB, STAT2, PIK3CB, PTGS2, TUBG1, FOXO1, DLG3, AKT2, CREB3L1, ITGB8, ATP6V1C1	160	333	8865	2.1630067567567566	0.9901989638279598	0.4587002878226029	0.45540028575193675
GOTERM_BP_DIRECT	GO:0098976~excitatory chemical synaptic transmission	3	0.911854	0.016796444010837863	GPRIN1, CHRDL1, PDLIM4	303	13	19416	14.78750952018279	0.9999999999999881	1	1
REACTOME_PATHWAY	R-HSA-69052~Switching of origins to a post-replicative state	6	1.82371	0.017842147786084433	ORC4, PSMC6, PSMA1, PSMD14, UBE2S, ORC3	218	78	11153	3.9354269583627386	0.9999999966540323	0.9301362431584775	0.9301362431584775
REACTOME_PATHWAY	R-HSA-69239~Synthesis of DNA	7	2.127659574468085	0.0180026	ORC4, PSMC6, PSMA1, PSMD14, UBE2S, ORC3, POLE3	218	107	11153	3.3469518991683103	0.9999999971972228	0.9301362431584775	0.9301362431584775
GOTERM_BP_DIRECT	GO:0045892~negative regulation of DNA-templated transcription	17	5.167173252279635	0.018200092786559548	PRMT6, TCF7L2, ZHX2, CEBPD, BHLHE41, HMGA1, TOB1, FOXO1, PML, RASD1, CNOT7, SUMO1, CDK5, CREB3L1, SOX6, PLCB1, CRYAB	303	574	19416	1.897816262462483	0.9999999999999992	1	1
GOTERM_BP_DIRECT	GO:0001570~vasculogenesis	5	1.5197568389057752	0.0184971	MYO1E, TIPARP, ITGB8, HAS2, ZFP36L1	303	65	19416	4.929169840060928	0.9999999999999996	1	1
GOTERM_BP_DIRECT	GO:0006457~protein folding	8	2.43161	0.018811035932693308	MKKS, CDC123, PPIL1, VBP1, PTGES3, CCT8, CRYAB, CCT4	303	173	19416	2.9632003662794024	0.9999999999999998	1	1
REACTOME_PATHWAY	R-HSA-5696398~Nucleotide Excision Repair	7	2.127659574468085	0.019544395045095343	COPS3, CDK7, SUMO1, POLE3, UBE2N, UBE2V2, XPC	218	109	11153	3.2855399377156806	1	0.94693	0.94693
REACTOME_PATHWAY	R-HSA-69620~Cell Cycle Checkpoints	12	3.64742	0.020611209305130367	ORC4, BLM, CCNB1, PSMC6, PSMA1, PSMD14, UBE2S, ORC3, UBE2N, UBE2V2, ZWINT, MAD2L1	218	279	11153	2.2004537831705635	1	0.94693	0.94693
REACTOME_PATHWAY	R-HSA-5663205~Infectious disease	30	9.118541033434651	0.020945921703150634	GNAZ, CEBPD, PSMD14, GEMIN2, TAF9, CORO1A, TUBA1B, NT5E, TRIM4, SUMO1, AKT2, CD14, KPNA2, RIPK2, PLK2, GALNT1, PTGES3, STAT2, HMGA1, PML, CDK8, CDK7, PSMC6, PSMA1, UBE2N, GEMIN8, MET, TLR4, RAN, STX1A	218	1008	11153	1.5226354303189167	0.9999999998917465	0.94693	0.94693
KEGG_PATHWAY	hsa04923:Regulation of lipolysis in adipocytes	5	1.5197568389057752	0.021138001483390147	AKT2, PTGER3, ADRB2, PIK3CB, PTGS2	160	59	8865	4.695444915254237	0.9973662880563205	0.5073750474341854	0.5037248672368172
KEGG_PATHWAY	hsa04218:Cellular senescence	8	2.43161	0.022723023454765096	CCNB1, TRAF3IP2, TGFB3, AKT2, VDAC3, PIK3CB, FOXO1, ZFP36L1	160	157	8865	2.823248407643312	0.9983215378627597	0.5073750474341854	0.5037248672368172
REACTOME_PATHWAY	R-HSA-389958~Cooperation of Prefoldin and TriC/CCT in actin and tubulin folding	4	1.21581	0.0237995	TUBA1B, VBP1, CCT8, CCT4	218	32	11153	6.39507	1	1	1
KEGG_PATHWAY	hsa04213:Longevity regulating pathway - multiple species	5	1.5197568389057752	0.0248691	PRKAA2, AKT2, PIK3CB, CRYAB, FOXO1	160	62	8865	4.468245967741935	0.9990890668844148	0.5073750474341854	0.5037248672368172
REACTOME_PATHWAY	R-HSA-202424~Downstream TCR signaling	6	1.82371	0.024885200195322747	PSMC6, PSMA1, PSMD14, RIPK2, UBE2N, PIK3CB	218	85	11153	3.611332973556395	0.9999999999986309	1	1
REACTOME_PATHWAY	R-HSA-68949~Orc1 removal from chromatin	5	1.5197568389057752	0.0261095	ORC4, PSMC6, PSMA1, PSMD14, ORC3	218	58	11153	4.410392280923759	0.9999999999996493	1	1
GOTERM_BP_DIRECT	GO:0006606~protein import into nucleus	6	1.82371	0.0268405	TRAF3IP2, CSE1L, RANBP6, KPNA2, PML, RAN	303	108	19416	3.55996	1	1	1
KEGG_PATHWAY	hsa05161:Hepatitis B	8	2.43161	0.0271543	TGFB3, AKT2, CREB3L1, STAT2, VDAC3, CYCS, PIK3CB, TLR4	160	163	8865	2.7193251533742333	0.9995255148848265	0.5073750474341854	0.5037248672368172
GOTERM_BP_DIRECT	GO:2000781~positive regulation of double-strand break repair	4	1.21581	0.027372079819357235	SMARCD2, DPF1, UBE2N, UBE2V2	303	42	19416	6.102781706742103	1	1	1
REACTOME_PATHWAY	R-HSA-174184~Cdc20:Phospho-APC/C mediated degradation of Cyclin A	5	1.5197568389057752	0.027595082242394976	PSMC6, PSMA1, PSMD14, UBE2S, MAD2L1	218	59	11153	4.335639869382677	0.9999999999999329	1	1
GOTERM_BP_DIRECT	GO:0007169~cell surface receptor protein tyrosine kinase signaling pathway	6	1.82371	0.0287531	PDGFRB, EFS, CSF1, ERBB2, PIK3CB, MET	303	110	19416	3.495229522952295	1	1	1
GOTERM_BP_DIRECT	GO:0042307~positive regulation of protein import into nucleus	4	1.21581	0.0290954	ZIC1, ECT2, PTGS2, RAN	303	43	19416	5.960856550771356	1	1	1
REACTOME_PATHWAY	R-HSA-179419~APC:Cdc20 mediated degradation of cell cycle proteins prior to satisfation of the cell cycle checkpoint	5	1.5197568389057752	0.0291302	PSMC6, PSMA1, PSMD14, UBE2S, MAD2L1	218	60	11153	4.263379204892967	0.9999999999999879	1	1
REACTOME_PATHWAY	R-HSA-9663891~Selective autophagy	6	1.82371	0.0296116	TUBA1B, PRKAA2, UBE2N, VDAC3, PGAM5, USP30	218	89	11153	3.4490258736212764	0.9999999999999929	1	1
KEGG_PATHWAY	hsa04022:cGMP-PKG signaling pathway	8	2.43161	0.0296843	EDNRA, RGS2, AKT2, CREB3L1, VDAC3, ADRB2, ATP2B1, PLCB1	160	166	8865	2.6701807228915664	0.9997699485900844	0.5073750474341854	0.5037248672368172
GOTERM_BP_DIRECT	GO:0043491~phosphatidylinositol 3-kinase/protein kinase B signal transduction	5	1.5197568389057752	0.030742118181403533	INPP5F, C1QBP, ERBB2, PIK3CB, ZFP36L1	303	76	19416	4.215737363210005	1	1	1
GOTERM_BP_DIRECT	GO:0045471~response to ethanol	6	1.82371	0.0307499	RGS4, GABBR1, RGS2, PSMD14, GPRIN1, CD14	303	112	19416	3.432814710042433	1	1	1
GOTERM_BP_DIRECT	GO:1900924~negative regulation of glycine import across plasma membrane	2	0.607903	0.030867220335285092	RGS4, RGS2	303	2	19416	64.07920792079209	1	1	1
GOTERM_BP_DIRECT	GO:0031161~phosphatidylinositol catabolic process	2	0.607903	0.030867220335285092	INPP5F, PLCB1	303	2	19416	64.07920792079209	1	1	1
GOTERM_BP_DIRECT	GO:0032735~positive regulation of interleukin-12 production	4	1.21581	0.0327104	RIPK2, LGALS9, PLCB1, TLR4	303	45	19416	5.695929592959296	1	1	1
KEGG_PATHWAY	hsa05221:Acute myeloid leukemia	5	1.5197568389057752	0.0334588	TCF7L2, AKT2, CD14, PIK3CB, PML	160	68	8865	4.0739889705882355	0.9999221497442702	0.5073750474341854	0.5037248672368172
GOTERM_BP_DIRECT	GO:0031146~SCF-dependent proteasomal ubiquitin-dependent protein catabolic process	4	1.21581	0.0346016	CUL2, FBXO17, FBXL2, FBXL12	303	46	19416	5.5721050365906155	1	1	1
GOTERM_BP_DIRECT	GO:0032729~positive regulation of type II interferon production	5	1.5197568389057752	0.0347423	RIPK2, PDE4D, CD14, LGALS9, TLR4	303	79	19416	4.055646070936207	1	1	1
REACTOME_PATHWAY	R-HSA-8852276~The role of GTSE1 in G2/M progression after G2 checkpoint	5	1.5197568389057752	0.0357699	TUBA1B, CCNB1, PSMC6, PSMA1, PSMD14	218	64	11153	3.9969180045871564	1	1	1
GOTERM_BP_DIRECT	GO:1904646~cellular response to amyloid-beta	4	1.21581	0.036548208263668884	CDK5, CACNA1A, ADRB2, TLR4	303	47	19416	5.453549610280176	1	1	1
KEGG_PATHWAY	hsa05132:Salmonella infection	10	3.0395136778115504	0.0366137	TCF7L2, TUBA1B, RIPK2, AKT2, CSE1L, MYO6, CYCS, CD14, PIK3CB, TLR4	160	251	8865	2.2074203187250996	0.9999686289626042	0.5073750474341854	0.5037248672368172
KEGG_PATHWAY	hsa05211:Renal cell carcinoma	5	1.5197568389057752	0.0366614	TGFB3, AKT2, CUL2, PIK3CB, MET	160	70	8865	3.957589285714285	0.9999690581978034	0.5073750474341854	0.5037248672368172
KEGG_PATHWAY	hsa05146:Amoebiasis	6	1.82371	0.0374995	TGFB3, SERPINB9, CD14, PIK3CB, PLCB1, TLR4	160	103	8865	3.2275485436893203	0.9999757078887003	0.5073750474341854	0.5037248672368172
KEGG_PATHWAY	hsa04910:Insulin signaling pathway	7	2.127659574468085	0.0376322	PRKAA2, PHKG1, PPP1R3B, AKT2, PIK3CB, PTPRF, FOXO1	160	138	8865	2.810461956521739	0.9999766213122013	0.5073750474341854	0.5037248672368172
GOTERM_BP_DIRECT	GO:0035418~protein localization to synapse	3	0.911854	0.0381034	CDK5, DLG3, BSN	303	20	19416	9.611881188118812	1	1	1
KEGG_PATHWAY	hsa05230:Central carbon metabolism in cancer	5	1.5197568389057752	0.038326892072366524	PDGFRB, AKT2, ERBB2, PIK3CB, MET	160	71	8865	3.9018485915492955	0.9999808734286202	0.5073750474341854	0.5037248672368172
REACTOME_PATHWAY	R-HSA-112315~Transmission across Chemical Synapses	11	3.343465045592705	0.0383836	GABRB3, RPS6KA6, GABBR1, TUBA1B, PRKAA2, DLG3, MYO6, CACNA1A, PLCB1, KPNA2, STX1A	218	270	11153	2.084318722392117	1	1	1
GOTERM_BP_DIRECT	GO:0008285~negative regulation of cell population proliferation	13	3.951367781155015	0.0404695	CDKN2D, CGREF1, GABBR1, TGFB3, HMGA1, IFI35, PDS5B, SSTR1, PTGS2, TOB1, PML, CNOT7, DLG3	303	435	19416	1.91501	1	1	1
GOTERM_BP_DIRECT	GO:0043406~positive regulation of MAP kinase activity	4	1.21581	0.0406065	PDGFRB, PDCD10, ERBB2, TLR4	303	49	19416	5.230955748636088	1	1	1
GOTERM_BP_DIRECT	GO:0014911~positive regulation of smooth muscle cell migration	3	0.911854	0.0416905	PDGFRB, HAS2, TLR4	303	21	19416	9.154172560113155	1	1	1
REACTOME_PATHWAY	R-HSA-9825892~Regulation of MITF-M-dependent genes involved in cell cycle and proliferation	3	0.911854	0.042302724407819785	TCF7L2, CCNB1, MET	218	17	11153	9.028332433890988	1	1	1
KEGG_PATHWAY	hsa04922:Glucagon signaling pathway	6	1.82371	0.0430578	PRKAA2, PHKG1, AKT2, CREB3L1, PLCB1, FOXO1	160	107	8865	3.1068925233644857	0.9999951445384287	0.5440936163798922	0.540179
REACTOME_PATHWAY	R-HSA-597592~Post-translational protein modification	39	11.854103343465045	0.043064642588551624	BLM, CSF1, DCUN1D5, PSMD14, CUL2, XPC, ADRB2, CHRDL1, NAPG, TUBA1B, ING2, ADAMTS3, TRIM4, SUMO1, ADAMTSL4, ARSK, VCPKMT, USP30, ADAMTS6, ZC3H15, RIPK2, GALNT1, LRRC49, FBXO17, DHPS, YOD1, PML, FBXL12, COPS3, F8, PSMC6, TTLL3, PSMA1, UBE2S, UBE2T, UBE2N, UBE2V2, VDAC3, KBTBD8	218	1480	11153	1.3481496404661542	1	1	1
REACTOME_PATHWAY	R-HSA-109581~Apoptosis	8	2.43161	0.0446727	PSMC6, PSMA1, PSMD14, AKT2, C1QBP, CYCS, CD14, TLR4	218	167	11153	2.4508048123935615	1	1	1
GOTERM_BP_DIRECT	GO:0038145~macrophage colony-stimulating factor signaling pathway	4	1.21581	0.0448825	PDGFRB, CSF1, ERBB2, MET	303	51	19416	5.025820229081732	1	1	1
GOTERM_BP_DIRECT	GO:0032874~positive regulation of stress-activated MAPK cascade	3	0.911854	0.0453986	PDCD10, RIPK2, TLR4	303	22	19416	8.738073807380738	1	1	1
GOTERM_BP_DIRECT	GO:0045986~negative regulation of smooth muscle contraction	2	0.607903	0.0459428	ADRB2, PTGS2	303	3	19416	42.71947194719473	1	1	1
KEGG_PATHWAY	hsa04066:HIF-1 signaling pathway	6	1.82371	0.0460135	AKT2, ERBB2, CUL2, LTBR, PIK3CB, TLR4	160	109	8865	3.0498853211009176	0.9999979453215685	0.556163	0.552162
REACTOME_PATHWAY	R-HSA-9824446~Viral Infection Pathways	24	7.29483	0.0466426	PSMD14, CEBPD, RIPK2, GEMIN2, PTGES3, STAT2, GALNT1, TAF9, HMGA1, PML, CDK8, TUBA1B, CDK7, PSMC6, TRIM4, SUMO1, PSMA1, AKT2, UBE2N, CD14, GEMIN8, KPNA2, TLR4, RAN	218	817	11153	1.5028803072327714	1	1	1
REACTOME_PATHWAY	R-HSA-112314~Neurotransmitter receptors and postsynaptic signal transmission	9	2.735562310030395	0.0470446	GABRB3, RPS6KA6, GABBR1, TUBA1B, PRKAA2, DLG3, MYO6, PLCB1, KPNA2	218	205	11153	2.246072946968002	1	1	1
GOTERM_BP_DIRECT	GO:0070371~ERK1 and ERK2 cascade	4	1.21581	0.047100998211838885	RIPK2, LGALS9, TLR4, ZFP36L1	303	52	19416	4.929169840060929	1	1	1
KEGG_PATHWAY	hsa05212:Pancreatic cancer	5	1.5197568389057752	0.049219	TGFB3, AKT2, ERBB2, PIK3CB, PLD2	160	77	8865	3.597808441558442	0.9999991939231406	0.5701201732870365	0.5660185893065541
GOTERM_BP_DIRECT	GO:2000045~regulation of G1/S transition of mitotic cell cycle	4	1.21581	0.051696944799117475	CDKN2D, SMARCD2, CDK7, DPF1	303	54	19416	4.746607994132747	1	1	1
GOTERM_BP_DIRECT	GO:0051403~stress-activated MAPK cascade	3	0.911854	0.053159940120050236	RIPK2, CRYAB, TLR4	303	24	19416	8.0099	1	1	1
REACTOME_PATHWAY	R-HSA-69202~Cyclin E associated events during G1/S transition	5	1.5197568389057752	0.0536553	CDK7, PSMC6, PSMA1, PSMD14, AKT2	218	73	11153	3.504147291692849	1	1	1
REACTOME_PATHWAY	R-HSA-8978868~Fatty acid metabolism	8	2.43161	0.05494	SLC27A1, ACOT7, PRKAA2, SLC25A17, PTGES3, ELOVL6, PTGS2, ACAD10	218	175	11153	2.338768020969856	1	1	1
KEGG_PATHWAY	hsa01521:EGFR tyrosine kinase inhibitor resistance	5	1.5197568389057752	0.0552415	PDGFRB, AKT2, ERBB2, PIK3CB, MET	160	80	8865	3.4628906249999996	0.9999998622208786	0.5944101366071713	0.5901338046891341
GOTERM_BP_DIRECT	GO:0051260~protein homooligomerization	6	1.82371	0.055498420018193384	BLM, RIPK2, PEG10, KCNS3, ROM1, ECT2	303	132	19416	2.912691269126913	1	1	1
KEGG_PATHWAY	hsa04928:Parathyroid hormone synthesis, secretion and action	6	1.82371	0.055592314934483654	MMP16, CREB3L1, PDE4D, STK39, PLCB1, PLD2	160	115	8865	2.8907608695652174	0.9999998757362469	0.5944101366071713	0.5901338046891341
REACTOME_PATHWAY	R-HSA-983169~Class I MHC mediated antigen processing & presentation	13	3.951367781155015	0.0558718	PSMD14, CUL2, FBXO17, FBXL12, PSMC6, TRIM4, PSMA1, UBE2S, UBE2N, UBE2V2, CD14, TLR4, KBTBD8	218	368	11153	1.8073020542481055	1	1	1
GOTERM_BP_DIRECT	GO:0006974~DNA damage response	10	3.0395136778115504	0.056092154801927044	RAD51AP1, BLM, ING2, DCUN1D5, UBE2T, C1QBP, TAF9, POLE3, SPATA18, FOXO1	303	312	19416	2.053820766692054	1	1	1
GOTERM_BP_DIRECT	GO:0036120~cellular response to platelet-derived growth factor stimulus	3	0.911854	0.0572042	PDGFRB, HAS2, TLR4	303	25	19416	7.689504950495049	1	1	1
GOTERM_BP_DIRECT	GO:0007215~glutamate receptor signaling pathway	3	0.911854	0.0572042	GPRIN1, SSTR1, PLCB1	303	25	19416	7.689504950495049	1	1	1
GOTERM_BP_DIRECT	GO:0032446~protein modification by small protein conjugation	3	0.911854	0.0572042	UBE2S, UBE2T, UBE2N	303	25	19416	7.689504950495049	1	1	1
GOTERM_BP_DIRECT	GO:0033137~negative regulation of peptidyl-serine phosphorylation	3	0.911854	0.0572042	RASSF2, INPP5F, PDE4D	303	25	19416	7.689504950495049	1	1	1
GOTERM_BP_DIRECT	GO:0048015~phosphatidylinositol-mediated signaling	3	0.911854	0.0572042	INPP5F, PIK3CB, PLCB1	303	25	19416	7.689504950495049	1	1	1
GOTERM_BP_DIRECT	GO:0071353~cellular response to interleukin-4	3	0.911854	0.0572042	TUBA1B, CORO1A, PML	303	25	19416	7.689504950495049	1	1	1
REACTOME_PATHWAY	R-HSA-202403~TCR signaling	6	1.82371	0.057603777019558454	PSMC6, PSMA1, PSMD14, RIPK2, UBE2N, PIK3CB	218	107	11153	2.8688159135728375	1	1	1
REACTOME_PATHWAY	R-HSA-2467813~Separation of Sister Chromatids	8	2.43161	0.0577054	TUBA1B, PSMC6, PSMA1, PSMD14, UBE2S, PDS5B, ZWINT, MAD2L1	218	177	11153	2.312341263670761	1	1	1
REACTOME_PATHWAY	R-HSA-112316~Neuronal System	14	4.25532	0.0581076	GABRB3, GABBR1, PRKAA2, NRXN2, CACNA1A, PTPRF, RPS6KA6, TUBA1B, DLG3, KCNS3, MYO6, PLCB1, KPNA2, STX1A	218	410	11153	1.746945625419557	1	1	1
REACTOME_PATHWAY	R-HSA-69656~Cyclin A:Cdk2-associated events at S phase entry	5	1.5197568389057752	0.058181813951068896	CDK7, PSMC6, PSMA1, PSMD14, AKT2	218	75	11153	3.4107033639143736	1	1	1
GOTERM_BP_DIRECT	GO:0070588~calcium ion transmembrane transport	6	1.82371	0.0584599	EDNRA, TMBIM1, NCS1, TRPV3, CACNA1A, ASIC1	303	134	19416	2.869218265110093	1	1	1
GOTERM_BP_DIRECT	GO:0045087~innate immune response	15	4.5592705167173255	0.058644441035506936	APOBEC3C, CSF1, RIPK2, HMGB3, IFI35, MR1, CORO1A, PML, TRIM4, C1QBP, C1RL, DHX58, SERPING1, CD14, TLR4	303	564	19416	1.7042342532125554	1	1	1
REACTOME_PATHWAY	R-HSA-5687128~MAPK6/MAPK4 signaling	5	1.5197568389057752	0.0605194	PSMC6, PSMA1, PSMD14, FOXO1, CDC14B	218	76	11153	3.3658256880733948	1	1	1
KEGG_PATHWAY	hsa04151:PI3K-Akt signaling pathway	12	3.64742	0.0606672	PDGFRB, PRKAA2, TNXB, CSF1, AKT2, CREB3L1, ERBB2, ITGB8, SGK3, PIK3CB, MET, TLR4	160	362	8865	1.836671270718232	0.9999999722141713	0.6212578578324343	0.616788
GOTERM_BP_DIRECT	GO:0039534~negative regulation of MDA-5 signaling pathway	2	0.607903	0.060784713041043215	C1QBP, DHX58	303	4	19416	32.03960396039604	1	1	1
REACTOME_PATHWAY	R-HSA-2219528~PI3K/AKT Signaling in Cancer	6	1.82371	0.061409693681098165	PDGFRB, AKT2, ERBB2, PIK3CB, MET, FOXO1	218	109	11153	2.8161770894705835	1	1	1
GOTERM_BP_DIRECT	GO:0038063~collagen-activated tyrosine kinase receptor signaling pathway	4	1.21581	0.0615099	PDGFRB, UBASH3B, ERBB2, MET	303	58	19416	4.419255718675315	1	1	1
REACTOME_PATHWAY	R-HSA-556833~Metabolism of lipids	22	6.68693	0.061880959597975876	HSD3B7, SLC27A1, ACSS3, ACOT7, PRKAA2, AGK, PTGES3, ELOVL6, PIK3CB, PTGS2, LSS, PLD2, CYP27A1, CDK8, SLC25A17, INPP5F, ARSK, TNFAIP8L1, B4GALNT1, FAR2, ACAD10, RAN	218	755	11153	1.4907710067440307	1	1	1
KEGG_PATHWAY	hsa04668:TNF signaling pathway	6	1.82371	0.0625727	CSF1, AKT2, CREB3L1, PGAM5, PIK3CB, PTGS2	160	119	8865	2.79359	1	0.6212578578324343	0.616788
REACTOME_PATHWAY	R-HSA-1236974~ER-Phagosome pathway	5	1.5197568389057752	0.0629063	PSMC6, PSMA1, PSMD14, CD14, TLR4	218	77	11153	3.322113666150363	1	1	1
GOTERM_BP_DIRECT	GO:0000278~mitotic cell cycle	6	1.82371	0.0630687	NEK9, EDNRA, TUBA1B, TUBG1, RAN, KIF15	303	137	19416	2.806388668063887	1	1	1
REACTOME_PATHWAY	R-HSA-983168~Antigen processing: Ubiquitination & Proteasome degradation	11	3.343465045592705	0.0634947	PSMC6, PSMA1, TRIM4, PSMD14, UBE2S, CUL2, FBXO17, UBE2N, UBE2V2, KBTBD8, FBXL12	218	296	11153	1.9012366724522687	1	1	1
KEGG_PATHWAY	hsa01232:Nucleotide metabolism	5	1.5197568389057752	0.0661223	NT5E, HPRT1, DCTPP1, AK8, TYMP	160	85	8865	3.2591911764705883	0.9999999944966971	0.633862	0.6293017412100645
REACTOME_PATHWAY	R-HSA-113510~E2F mediated regulation of DNA replication	3	0.911854	0.0674709	ORC4, CCNB1, ORC3	218	22	11153	6.976438698915763	1	1	1
REACTOME_PATHWAY	R-HSA-1257604~PIP3 activates AKT signaling	10	3.0395136778115504	0.0679037	PDGFRB, PSMC6, PSMA1, PSMD14, AKT2, ERBB2, PIK3CB, MET, FOXO1, PML	218	260	11153	1.967713479181369	1	1	1
REACTOME_PATHWAY	R-HSA-69275~G2/M Transition	8	2.43161	0.0680901	TUBA1B, CCNB1, CDK7, PSMC6, PSMA1, PSMD14, TUBG1, PHLDA1	218	184	11153	2.2243717590745913	1	1	1
REACTOME_PATHWAY	R-HSA-69002~DNA Replication Pre-Initiation	7	2.127659574468085	0.0690281	ORC4, PSMC6, PSMA1, PSMD14, UBE2S, ORC3, POLE3	218	148	11153	2.4197557649392514	1	1	1
REACTOME_PATHWAY	R-HSA-438064~Post NMDA receptor activation events	5	1.5197568389057752	0.0703599	RPS6KA6, TUBA1B, PRKAA2, DLG3, KPNA2	218	80	11153	3.197534403669725	1	1	1
KEGG_PATHWAY	hsa05210:Colorectal cancer	5	1.5197568389057752	0.0707653	TCF7L2, TGFB3, AKT2, CYCS, PIK3CB	160	87	8865	3.1842672413793105	1	0.6557585863086818	0.6510408986373962
REACTOME_PATHWAY	R-HSA-9006925~Intracellular signaling by second messengers	11	3.343465045592705	0.0707869	PDGFRB, PSMC6, PSMA1, PSMD14, AKT2, ERBB2, PIK3CB, KPNA2, MET, FOXO1, PML	218	302	11153	1.8634637584300382	1	1	1
GOTERM_BP_DIRECT	GO:0046330~positive regulation of JNK cascade	5	1.5197568389057752	0.0707909	RASSF2, RIPK2, LTBR, PLCB1, TLR4	303	100	19416	3.2039603960396037	1	1	1
REACTOME_PATHWAY	R-HSA-453274~Mitotic G2-G2/M phases	8	2.43161	0.0712586	TUBA1B, CCNB1, CDK7, PSMC6, PSMA1, PSMD14, TUBG1, PHLDA1	218	186	11153	2.200453783170563	1	1	1
GOTERM_BP_DIRECT	GO:0007052~mitotic spindle organization	4	1.21581	0.0721205	CCNB1, PLK2, TUBG1, RAN	303	62	19416	4.134142446502715	1	1	1
REACTOME_PATHWAY	R-HSA-5620922~BBSome-mediated cargo-targeting to cilium	3	0.911854	0.0729773	MKKS, CCT8, CCT4	218	23	11153	6.673115277223774	1	1	1
REACTOME_PATHWAY	R-HSA-140837~Intrinsic Pathway of Fibrin Clot Formation	3	0.911854	0.0729773	F8, C1QBP, SERPING1	218	23	11153	6.673115277223774	1	1	1
GOTERM_BP_DIRECT	GO:0006511~ubiquitin-dependent protein catabolic process	8	2.43161	0.0752764	COPS3, PSMA1, WDR81, PSMD14, UBE2S, TP53INP2, CUL2, UBE2N	303	236	19416	2.172176539687867	1	1	1
GOTERM_BP_DIRECT	GO:0033080~immature T cell proliferation in thymus	2	0.607903	0.0753964	RIPK2, ERBB2	303	5	19416	25.63168316831683	1	1	1
GOTERM_BP_DIRECT	GO:2000758~positive regulation of peptidyl-lysine acetylation	2	0.607903	0.0753964	PRKAA2, PML	303	5	19416	25.63168316831683	1	1	1
GOTERM_BP_DIRECT	GO:0031622~positive regulation of fever generation	2	0.607903	0.0753964	PTGER3, PTGS2	303	5	19416	25.63168316831683	1	1	1
GOTERM_BP_DIRECT	GO:0070427~nucleotide-binding oligomerization domain containing 1 signaling pathway	2	0.607903	0.0753964	RIPK2, TLR4	303	5	19416	25.63168316831683	1	1	1
REACTOME_PATHWAY	R-HSA-211163~AKT-mediated inactivation of FOXO1A	2	0.607903	0.0755944	AKT2, FOXO1	218	4	11153	25.5803	1	1	1
GOTERM_BP_DIRECT	GO:0007417~central nervous system development	6	1.82371	0.0763296	RPS6KA6, ZIC1, CAPG, ZIC4, SOX6, PTS	303	145	19416	2.6515534312051896	1	1	1
GOTERM_BP_DIRECT	GO:0048167~regulation of synaptic plasticity	4	1.21581	0.0777124	CDK5, PLK2, GPRIN1, CHRDL1	303	64	19416	4.004950495049505	1	1	1
KEGG_PATHWAY	hsa04211:Longevity regulating pathway	5	1.5197568389057752	0.0780352	PRKAA2, AKT2, CREB3L1, PIK3CB, FOXO1	160	90	8865	3.0781250000000004	1	0.6781258155070622	0.6732472125178027
GOTERM_BP_DIRECT	GO:0034142~toll-like receptor 4 signaling pathway	3	0.911854	0.0788937	RIPK2, CD14, TLR4	303	30	19416	6.407920792079208	1	1	1
GOTERM_BP_DIRECT	GO:0006259~DNA metabolic process	3	0.911854	0.0788937	NT5E, KPNA2, RAN	303	30	19416	6.407920792079208	1	1	1
GOTERM_BP_DIRECT	GO:0035023~regulation of Rho protein signal transduction	3	0.911854	0.0834975	KANK1, EPS8L2, CDC42SE2	303	31	19416	6.201213669754072	1	1	1
REACTOME_PATHWAY	R-HSA-5683057~MAPK family signaling cascades	11	3.343465045592705	0.0837684	PDGFRB, LYPLA1, PSMC6, PSMA1, PSMD14, DLG3, ERBB2, PIK3CB, MET, FOXO1, CDC14B	218	312	11153	1.803737355916255	1	1	1
REACTOME_PATHWAY	R-HSA-1234176~Oxygen-dependent proline hydroxylation of Hypoxia-inducible Factor Alpha	4	1.21581	0.0838663	PSMC6, PSMA1, PSMD14, CUL2	218	53	11153	3.8611736195257054	1	1	1
REACTOME_PATHWAY	R-HSA-174084~Autodegradation of Cdh1 by Cdh1:APC/C	4	1.21581	0.0838663	PSMC6, PSMA1, PSMD14, UBE2S	218	53	11153	3.8611736195257054	1	1	1
REACTOME_PATHWAY	R-HSA-389960~Formation of tubulin folding intermediates by CCT/TriC	3	0.911854	0.0844	TUBA1B, CCT8, CCT4	218	25	11153	6.139266055045872	1	1	1
REACTOME_PATHWAY	R-HSA-937041~IKK complex recruitment mediated by RIP1	3	0.911854	0.0844	UBE2N, CD14, TLR4	218	25	11153	6.139266055045872	1	1	1
GOTERM_BP_DIRECT	GO:0007015~actin filament organization	6	1.82371	0.0853251	MYO1E, MYO6, CORO6, TRPV3, ARAP1, CORO1A	303	150	19416	2.5631683168316832	1	1	1
KEGG_PATHWAY	hsa04520:Adherens junction	5	1.5197568389057752	0.0856645	TCF7L2, PDCD10, ERBB2, MET, PTPRF	160	93	8865	2.97883	0.9999999999846058	0.6781258155070622	0.6732472125178027
KEGG_PATHWAY	hsa05222:Small cell lung cancer	5	1.5197568389057752	0.0856645	AKT2, CKS2, CYCS, PIK3CB, PTGS2	160	93	8865	2.97883	0.9999999999846058	0.6781258155070622	0.6732472125178027
KEGG_PATHWAY	hsa05225:Hepatocellular carcinoma	7	2.127659574468085	0.0861766	TCF7L2, SMARCD2, TGFB3, AKT2, DPF1, PIK3CB, MET	160	170	8865	2.2814338235294116	1	0.6781258155070622	0.6732472125178027
REACTOME_PATHWAY	R-HSA-8951664~Neddylation	9	2.735562310030395	0.086229	COPS3, PSMC6, PSMA1, DCUN1D5, PSMD14, CUL2, FBXO17, KBTBD8, FBXL12	218	233	11153	1.9761586014096153	1	1	1
REACTOME_PATHWAY	R-HSA-174154~APC/C:Cdc20 mediated degradation of Securin	4	1.21581	0.0875845	PSMC6, PSMA1, PSMD14, UBE2S	218	54	11153	3.789670404349304	1	1	1
REACTOME_PATHWAY	R-HSA-392499~Metabolism of proteins	50	15.19756838905775	0.0881577	CSF1, CHRDL1, MRPL35, MRPL42, MRPL3, TUBA1B, ING2, ADAMTS3, TRIM4, SUMO1, ADAMTSL4, VCPKMT, USP30, ADAMTS6, RIPK2, VBP1, LRRC49, DHPS, FBXO17, YOD1, F8, PSMA1, UBE2V2, VDAC3, CARS2, STX1A, BLM, DCUN1D5, MRPS35, PSMD14, CUL2, XPC, ADRB2, NAPG, ARSK, CCT8, ZC3H15, CCT4, TCF7L2, GALNT1, PML, FBXL12, COPS3, PSMC6, TTLL3, UBE2S, UBE2T, UBE2N, KBTBD8, FARSB	218	2093	11153	1.2221822852058195	1	1	1
GOTERM_BP_DIRECT	GO:0015908~fatty acid transport	3	0.911854	0.0881811	LYPLA1, SLC27A1, SLC25A17	303	32	19416	6.007425742574258	1	1	1
KEGG_PATHWAY	hsa05213:Endometrial cancer	4	1.21581	0.0890236	TCF7L2, AKT2, ERBB2, PIK3CB	160	59	8865	3.75636	0.9999999999944668	0.6781258155070622	0.6732472125178027
GOTERM_BP_DIRECT	GO:0050819~negative regulation of coagulation	2	0.607903	0.0897816	ANXA4, ANXA5	303	6	19416	21.359735973597363	1	1	1
GOTERM_BP_DIRECT	GO:0090402~oncogene-induced cell senescence	2	0.607903	0.0897816	HMGA1, PML	303	6	19416	21.359735973597363	1	1	1
KEGG_PATHWAY	hsa05164:Influenza A	7	2.127659574468085	0.0906333	AKT2, STAT2, CYCS, PIK3CB, KPNA2, TLR4, PML	160	173	8865	2.2418713872832368	0.9999999999966158	0.6781258155070622	0.6732472125178027
KEGG_PATHWAY	hsa05207:Chemical carcinogenesis - receptor activation	8	2.43161	0.091804	RPS6KA6, AKT2, CREB3L1, PTGES3, CACNA1A, ADRB2, PIK3CB, KPNA2	160	215	8865	2.061627906976744	0.9999999999976346	0.6781258155070622	0.6732472125178027
REACTOME_PATHWAY	R-HSA-3700989~Transcriptional Regulation by TP53	12	3.64742	0.0919241	BLM, ING2, CCNB1, CDK7, CNOT7, PRKAA2, CDK5, AKT2, PLK2, TAF9, CYCS, PML	218	359	11153	1.710101965193836	1	1	1
REACTOME_PATHWAY	R-HSA-5633007~Regulation of TP53 Activity	7	2.127659574468085	0.0922455	BLM, ING2, PRKAA2, CDK5, AKT2, TAF9, PML	218	160	11153	2.2382740825688074	1	1	1
KEGG_PATHWAY	hsa05010:Alzheimer disease	12	3.64742	0.0926935	TUBA1B, PSMC6, PSMA1, PSMD14, CSF1, CDK5, AKT2, VDAC3, CYCS, PIK3CB, PLCB1, PTGS2	160	391	8865	1.7004475703324808	0.9999999999981986	0.6781258155070622	0.6732472125178027
GOTERM_BP_DIRECT	GO:0048008~platelet-derived growth factor receptor signaling pathway	3	0.911854	0.092941	PDGFRB, MYO1E, TIPARP	303	33	19416	5.825382538253826	1	1	1
GOTERM_BP_DIRECT	GO:0030334~regulation of cell migration	5	1.5197568389057752	0.0951035	TNXB, CDK5, AKT2, SGK3, MET	303	111	19416	2.8864508072428863	1	1	1
REACTOME_PATHWAY	R-HSA-8948751~Regulation of PTEN stability and activity	4	1.21581	0.0952252	PSMC6, PSMA1, PSMD14, AKT2	218	56	11153	3.6543250327653998	1	1	1
REACTOME_PATHWAY	R-HSA-5357801~Programmed Cell Death	8	2.43161	0.0957697	PSMC6, PSMA1, PSMD14, AKT2, C1QBP, CYCS, CD14, TLR4	218	200	11153	2.0464220183486237	1	1	1
REACTOME_PATHWAY	R-HSA-68886~M Phase	13	3.951367781155015	0.0965255	NEK9, PSMD14, PDS5B, TUBG1, ZWINT, TUBA1B, CCNB1, PSMC6, SUMO1, PSMA1, UBE2S, RAN, MAD2L1	218	404	11153	1.6462553365428287	1	1	1
GOTERM_BP_DIRECT	GO:2000463~positive regulation of excitatory postsynaptic potential	3	0.911854	0.0977736	RGS4, GPRIN1, STX1A	303	34	19416	5.654047757716948	1	1	1
GOTERM_BP_DIRECT	GO:0010951~negative regulation of endopeptidase activity	3	0.911854	0.0977736	SERPINB1, SERPING1, SERPINB9	303	34	19416	5.654047757716948	1	1	1

## Sheet: Fibroblast
	CombinedP	AvgAdjP	AvgLogFC	Total_pF_padj	Total_pF_log2FC	PolyA_pF_padj	PolyA_pF_log2FC	Gage_pF_padj	Gage_pF_log2FC
MYEF2	1.68643e-12	7.20972e-05	2.0038	7.05906e-05	1.22901	0.000145438	2.19558	2.62766e-07	2.58681
KRT34	6.29647e-08	0.00240969	2.65912	0.00244288	1.80739	0.00478153	1.83813	4.67009e-06	4.33184
FGF13	1.22938e-07	0.00301179	-3.26229	6.63818e-08	-3.48904	4.84365e-06	-3.34358	0.00903046	-2.95426
C15orf59	5.39727e-07	0.00493159	-1.20143	0.000861973	-0.811754	0.00291172	-0.989168	0.0110211	-1.80338
AC109642.1	1.44981e-06	0.0068554	-2.88753	0.00832299	-1.88015	0.0102654	-2.82244	0.00197779	-3.96001
MT2A	3.05154e-06	0.00878555	1.84329	0.00607039	1.11091	0.0199577	1.41927	0.00032854	2.99968
SGCA	3.51944e-06	0.00921341	-3.06099	0.0120971	-2.20995	0.0155098	-3.55881	3.32989e-05	-3.4142
WISP2	5.36304e-06	0.0106023	-3.63346	0.0211024	-2.09952	0.0107044	-2.43947	1.36802e-09	-6.3614
CADPS	2.69292e-05	0.0181553	-3.90476	0.0193075	-3.00448	1.44886e-10	-5.70872	0.0351584	-3.00109
ASPA	3.73266e-05	0.0202427	-2.94105	0.0138923	-1.67351	0.0468325	-2.70629	3.34859e-06	-4.44335
CFD	5.40783e-05	0.0229053	-2.93911	0.0118037	-1.46112	0.0569115	-2.42974	8.44515e-07	-4.92648
HAND2-AS1	0.000131207	0.0307786	-2.20345	0.00888398	-1.58223	0.0806112	-2.01602	0.00284052	-3.01211
MT1E	0.000135077	0.0310783	1.20488	0.00715689	0.828508	0.0354366	0.988582	0.0506412	1.79754
JDP2	0.000247079	0.0380079	-0.635312	0.0456637	-0.38666	0.00446769	-0.613568	0.0638925	-0.905708
PAX3	0.000247107	0.0380094	2.24508	0.0193075	2.15807	0.0749079	2.25704	0.0198128	2.32015
E2F7	0.000325001	0.0416445	1.56121	0.0245613	0.838461	0.000129457	1.823	0.100243	2.02218
MFSD7	0.0003636	0.0432318	-0.970646	0.00458739	-0.745986	0.123853	-0.664782	0.00125508	-1.50117
RP11-175K6.1	0.000468178	0.0470327	-1.62708	0.00802189	-1.17447	0.0697185	-0.95576	0.0633576	-2.75102
RCAN2	0.000549654	0.0496164	-1.44459	0.000187884	-1.3801	0.0370229	-1.3435	0.111639	-1.61017
RTKN2	0.000626814	0.0518373	1.6769	0.000377222	1.68843	0.0825626	1.47066	0.072572	1.87161
GREM2	0.000644219	0.0523127	-1.54929	0.0709396	-0.700306	0.0846399	-0.909098	0.00135846	-3.03846
HAND2	0.00115682	0.0635845	-2.22624	0.00658331	-1.6233	0.182129	-2.04664	0.00204096	-3.00878
APOLD1	0.00131869	0.0664217	1.05177	0.0578734	0.521807	0.00379325	1.53365	0.137598	1.09985
MXRA5	0.00141703	0.0680334	-1.4962	0.00586171	-1.46754	0.0339799	-1.57158	0.164259	-1.44947
TMEM119	0.00148841	0.0691572	-1.21686	0.000854261	-0.999884	0.0126373	-1.4036	0.19398	-1.24709
NFIX	0.00150929	0.0694789	-0.644789	0.125561	-0.31552	0.0114193	-0.488396	0.071456	-1.13045
MST1R	0.00154837	0.0700736	-2.1052	0.0426517	-1.7401	0.106573	-2.31271	0.0609961	-2.26278
GYPE	0.00169111	0.0721638	-0.921481	0.0131613	-0.733739	0.200772	-0.874593	0.00255836	-1.15611
PDE1A	0.00183737	0.074187	-1.53254	0.122611	-1.34759	0.0766364	-1.50855	0.0233135	-1.74148
C1QTNF2	0.00190885	0.0751369	1.30164	0.157057	0.680874	0.0191173	1.34252	0.0492368	1.88153
ZNF521	0.00201229	0.0764702	-1.33072	0.0841013	-1.01766	0.0469022	-1.87978	0.0984072	-1.09472
BRINP1	0.00238276	0.0809013	-1.85715	0.0688873	-1.46013	0.00321745	-2.43903	0.170599	-1.6723
FAM107B	0.00263939	0.0837074	1.08657	0.00709587	1.10656	0.00905961	1.12163	0.234967	1.0315
ITGB3BP	0.00282396	0.0856147	1.00137	0.0331763	0.487948	0.120625	0.967915	0.103043	1.54823
ESM1	0.00307437	0.088074	2.05444	0.0211024	1.7004	0.239911	1.4489	0.00320894	3.01401
RP11-445H22.3	0.00325153	0.0897343	-2.33005	0.133006	-1.35028	0.0179338	-3.60244	0.118263	-2.03745
MND1	0.00337557	0.0908611	1.30943	0.076898	0.755788	0.00410689	1.99982	0.191579	1.1727
PARK2	0.00368056	0.0935191	-1.41314	0.00410452	-1.558	0.153616	-1.43887	0.122837	-1.24256
ZBTB47	0.00403546	0.0964333	-0.554884	0.0838622	-0.322774	5.13601e-05	-0.878672	0.205386	-0.463208
LRRC2	0.00424959	0.0981096	-1.60777	0.190655	-0.685994	0.101961	-1.0388	0.00171308	-3.0985
IRX5	0.0042667	0.0982411	-0.857255	0.00368719	-0.705153	0.255878	-0.452807	0.0351584	-1.4138
CD9	0.0043748	0.0990638	1.63031	0.0232499	1.44749	0.235628	1.10673	0.0383139	2.33672
CDCA4	0.00466913	0.101237	0.67479	0.0472667	0.584413	0.0513821	0.947982	0.205063	0.491974
PCNA	0.00495419	0.103257	0.79354	0.0916827	0.43898	0.0108902	0.874473	0.207198	1.06717
C16orf74	0.00511834	0.104385	1.27484	0.182127	0.811725	0.00142031	1.84405	0.129608	1.16874
VDR	0.0053536	0.105961	-0.821996	0.0700718	-0.611916	0.0410172	-1.00525	0.206793	-0.84882
SVIP	0.00597503	0.109911	1.22683	0.21331	0.79073	0.0387955	1.31589	0.0776284	1.57387
MYPN	0.00599254	0.110019	2.27096	0.24687	0.779841	0.0831517	1.35171	3.45193e-05	4.68132
EFCAB13	0.0062456	0.111546	1.12272	0.0112462	0.860022	0.181588	1.3591	0.141804	1.14905
PSRC1	0.00629978	0.111868	1.17808	0.205843	0.573168	7.09194e-05	1.92227	0.129689	1.03881
MTFR2	0.00658191	0.113513	1.53962	0.0337165	0.925642	7.09194e-05	2.76671	0.306752	0.926508
HIST1H2AG	0.00658526	0.113532	1.12317	0.126624	0.91424	0.138484	0.768951	0.0754899	1.68632
DONSON	0.00842257	0.123238	0.864389	0.0196242	0.631835	4.41287e-05	1.42198	0.350045	0.539357
ZMYND8	0.00865774	0.124374	0.490375	0.023318	0.284839	0.0288719	0.667456	0.320933	0.518829
LY6K	0.0092515	0.127155	2.70516	0.377243	1.27742	0.00414499	3.035	7.72156e-05	3.80306
TOR4A	0.00930814	0.127414	1.37557	0.0599844	1.09863	0.31306	1.30364	0.00919722	1.72444
LSAMP	0.00940052	0.127834	-1.64743	0.0495584	-1.31297	0.0105204	-1.91274	0.323423	-1.71657
NDC80	0.0107104	0.133515	1.6123	0.0112387	1.13894	2.2569e-08	2.76204	0.389307	0.935912
ARHGEF39	0.0111456	0.1353	1.06847	0.0627203	0.497305	0.0346378	1.63234	0.308542	1.07577
LINC00607	0.0111722	0.135407	-1.30621	0.0993719	-1.01557	0.0439502	-1.39288	0.2629	-1.51019
PTGIS	0.011244	0.135697	-1.89841	0.161132	-1.2105	0.00149666	-1.91631	0.244461	-2.56844
IL20RB	0.0116568	0.137337	-1.8334	0.398434	-0.686218	0.0135783	-1.68283	6.39639e-15	-3.13115
AKR1C3	0.0120539	0.13888	-1.44674	0.185071	-0.786063	0.230517	-1.21327	0.00105107	-2.34087
LBH	0.0121683	0.139317	-1.26325	0.0401109	-0.773535	1.07886e-06	-1.56355	0.37784	-1.45267
TYMS	0.0125083	0.140603	1.28852	0.102949	0.774867	4.94238e-05	2.08397	0.318812	1.00672
CENPK	0.0129482	0.142233	1.43735	0.105455	0.791517	4.53462e-05	2.42541	0.321198	1.09513
PCDHGA9	0.0140835	0.146274	-1.17799	0.10313	-0.75255	0.0721658	-1.52629	0.263525	-1.25513
MLF1IP	0.0151965	0.15003	1.52339	0.0314994	0.984953	3.1001e-09	2.66955	0.418589	0.915685
CMTM7	0.0159096	0.15234	0.642696	0.0306288	0.510041	0.274458	0.536492	0.151934	0.881556
SYTL4	0.0160801	0.152883	0.725729	0.0337165	0.503667	0.0624081	0.842467	0.362524	0.831052
EXOSC8	0.0162803	0.153515	0.73122	0.000933957	0.604234	0.0101846	1.07924	0.449425	0.510189
RFTN1	0.0172034	0.156363	-0.664448	0.0163433	-0.526623	0.0136136	-0.603846	0.439132	-0.862875
GPR153	0.0175805	0.157497	-0.802158	0.0763675	-0.635455	0.0677198	-1.14363	0.328404	-0.627385
ADRA2A	0.0182667	0.15952	-2.03314	0.190083	-0.839566	1.25816e-13	-1.93759	0.288477	-3.32228
SPC25	0.0183781	0.159844	1.79484	0.0940676	0.99829	0.000107393	3.07999	0.385357	1.30623
DNA2	0.018556	0.160358	0.992774	0.00109441	0.820692	1.44039e-06	1.67886	0.479978	0.478771
PLAC9	0.0189261	0.161417	-0.948622	0.0217891	-0.768329	0.0164253	-1.33292	0.446037	-0.744622
RIN2	0.0194115	0.162785	-0.623048	0.0278575	-0.373037	0.450181	-0.478061	0.0103181	-1.01805
TRIM8	0.0211185	0.167424	-0.326019	0.0547984	-0.252614	0.271523	-0.325996	0.17595	-0.399445
MGME1	0.0213689	0.168083	0.569057	0.0508591	0.387576	0.00114868	1.05227	0.452241	0.267328
PEX26	0.0219123	0.169496	-0.374076	0.0416977	-0.192948	0.255043	-0.343587	0.211746	-0.585692
RHPN2	0.023206	0.172768	1.28771	0.0298597	1.26508	0.480211	1.2313	0.00823291	1.36676
RPS6KA1	0.0232255	0.172816	1.59435	0.0452298	0.827499	0.470098	1.00504	0.00312086	2.95052
CCDC14	0.0237095	0.174008	0.595844	0.124222	0.384488	0.100376	0.681829	0.297427	0.721216
RAD54L	0.0243758	0.175623	1.24001	0.218632	0.623171	0.00028814	2.20384	0.30795	0.893018
C16orf59	0.0248781	0.176822	1.26695	0.270437	0.630253	0.00331658	2.03554	0.25671	1.13505
CKLF	0.0255958	0.178506	0.762346	0.151258	0.288801	0.286241	0.621762	0.0980183	1.37647
ACOX2	0.0258135	0.17901	-0.634017	0.0188005	-0.398458	0.317064	-0.540743	0.201167	-0.962851
HMMR	0.0264763	0.180529	1.56662	0.0460918	0.947081	1.05095e-06	2.75962	0.495496	0.993155
KRBOX1	0.0266287	0.180875	1.62458	0.0638148	1.36626	0.302574	2.12696	0.176238	1.38053
AFF2	0.0268077	0.18128	-2.11273	0.00888838	-1.28194	0.436653	-1.35605	0.0982974	-3.7002
HJURP	0.0269644	0.181632	1.4322	0.0528179	0.908569	4.18221e-07	2.56444	0.492078	0.823604
POC1B	0.0272007	0.182161	0.523296	0.296534	0.22029	0.166803	0.616024	0.0831465	0.733573
GMNN	0.0275693	0.18298	0.924368	0.00213966	0.798818	9.74428e-05	1.5235	0.546704	0.450784
PSG5	0.0278244	0.183543	-0.992392	0.0189529	-1.18924	0.0749577	-1.15082	0.456718	-0.63712
RAD51B	0.0278616	0.183625	0.556496	0.00680267	0.456686	0.0551609	0.841659	0.488911	0.371144
REEP4	0.0280042	0.183937	0.627473	0.435693	0.281482	0.00460511	0.963769	0.111514	0.637169
HDAC5	0.0280941	0.184134	-0.536331	0.0195467	-0.477019	0.186486	-0.603791	0.34637	-0.528183
PTTG1	0.0283782	0.184753	1.37144	0.338603	0.664195	0.00019838	2.22843	0.215457	1.22169
TDP1	0.028439	0.184885	0.474582	0.123722	0.39188	0.227415	0.572729	0.203517	0.459137
PBK	0.0288365	0.185742	1.60237	0.0531219	0.914281	1.7388e-07	2.7578	0.504104	1.13504
ACP5	0.0297968	0.187781	2.23342	0.464005	0.55874	0.0990916	1.89994	0.000247013	4.24159
ADCY9	0.0304874	0.189221	-0.590605	0.00858615	-0.593066	0.0100857	-0.731742	0.548991	-0.447007
EXO1	0.0327171	0.193726	1.20633	0.0108498	1.05554	0.00294899	1.9514	0.567378	0.612065
POLA2	0.0334724	0.195205	0.689836	0.126856	0.530722	0.0805932	1.13799	0.378167	0.400794
ACE	0.0336712	0.195591	-0.857735	0.0369261	-0.761532	0.435906	-0.605777	0.11394	-1.2059
BUB3	0.0340684	0.196357	0.521227	0.00198192	0.499071	7.09194e-05	0.875034	0.587018	0.189576
AURKB	0.034463	0.197112	1.34399	0.230779	0.746377	0.00192334	2.33899	0.358635	0.9466
ATP8B2	0.034663	0.197493	-0.529635	0.0248029	-0.279822	0.233828	-0.415788	0.333847	-0.893297
KIAA0101	0.0358696	0.199758	1.48886	0.119488	0.864255	0.000248114	2.60055	0.479539	1.00177
C5orf34	0.0361269	0.200235	0.887383	0.00607039	0.674122	0.0210582	1.57477	0.573576	0.413259
PASK	0.0363868	0.200714	1.17412	0.0931976	0.599238	1.30619e-05	2.43782	0.50893	0.485299
MC4R	0.0369476	0.20174	-1.86781	0.0822627	-1.77721	0.475779	-1.18397	0.0471772	-2.64227
TMEM106C	0.0374104	0.202579	0.62331	0.156137	0.367192	0.248318	0.727259	0.20328	0.775478
EPOR	0.0374533	0.202656	0.93134	0.413006	0.379341	0.0348802	1.29383	0.160082	1.12085
LAMA4	0.0375305	0.202795	-0.989795	0.00623974	-0.968169	0.128433	-1.1491	0.473712	-0.852117
FAM111B	0.0381474	0.2039	1.56804	0.0128224	1.22061	1.49796e-07	2.58427	0.598878	0.89924
RP11-290F20.3	0.0390715	0.205534	-1.64079	0.0964367	-1.2644	0.509135	-1.20647	0.0110289	-2.45149
SSR3	0.0393858	0.206083	0.451851	0.185438	0.189583	0.307433	0.318125	0.125378	0.847845
XPNPEP2	0.0400143	0.207173	-1.93039	0.461179	-0.700533	0.0527704	-2.59468	0.107571	-2.49595
MTHFD2L	0.0418261	0.210254	0.686555	0.0763675	0.358973	0.417116	0.559618	0.13728	1.14107
IRS2	0.0433039	0.212702	-0.715965	0.0901195	-0.639821	0.483867	-0.623844	0.0641198	-0.884229
SEMA3D	0.0437277	0.213394	-1.23484	0.0696436	-1.26387	0.108043	-1.45214	0.462494	-0.988493
CCNE2	0.0449028	0.215288	1.46241	0.0135943	1.24223	6.25457e-07	2.56803	0.63227	0.576964
KIAA1324L	0.0450461	0.215517	-2.84459	0.272685	-0.959779	0.373866	-1.79847	8.67444e-24	-5.77551
C21orf58	0.0453053	0.21593	0.853016	0.292394	0.432611	1.23908e-07	1.55968	0.355395	0.566753
MT1F	0.0463317	0.217548	1.74725	0.0726057	1.16972	0.557556	1.4399	0.0224821	2.63213
PLEKHO2	0.0475663	0.219463	-0.570596	0.0901195	-0.40704	0.258005	-0.63899	0.310266	-0.665759
THAP10	0.0476452	0.219585	0.68542	0.281913	0.349448	0.0842778	1.14742	0.292563	0.559387
ESCO2	0.0477289	0.219713	1.49133	0.0245613	1.11869	3.68667e-09	2.59931	0.634578	0.755985
CKAP2L	0.0478503	0.219899	1.47845	0.0348482	0.924667	1.17061e-06	2.79166	0.624849	0.719023
TTK	0.0479474	0.220048	1.47175	0.0336227	1.02347	9.07538e-07	2.7145	0.62652	0.677271
THRA	0.0480449	0.220197	-0.392484	0.177256	-0.23437	0.140567	-0.492047	0.342769	-0.451036
PIEZO2	0.0489648	0.221594	2.00479	0.33429	1.27247	0.187744	2.60651	0.142747	2.1354
SKA3	0.0490095	0.221661	1.33797	0.0627203	0.793536	7.21457e-05	2.45571	0.60219	0.76465
HOXA1	0.0491489	0.221871	-1.00259	0.290664	-0.586527	0.186486	-1.28817	0.188463	-1.13306
XRCC2	0.0492108	0.221964	1.23952	0.052296	0.739076	3.88379e-06	2.3313	0.613592	0.648194
THRB	0.0494104	0.222264	-1.29453	0.0594671	-1.09264	0.583205	-0.96594	0.0241193	-1.82501
FGF9	0.0496099	0.222562	-2.78812	0.206379	-1.51627	0.461308	-1.86539	8.11656e-13	-4.98271
IQCE	0.0499134	0.223015	-0.37605	0.155574	-0.266975	0.176856	-0.344372	0.336617	-0.516804
CEP70	0.0499391	0.223054	0.603682	0.129433	0.342873	0.321445	0.655648	0.218282	0.812526
HMGN1	0.0499809	0.223116	0.443907	0.130393	0.210679	0.309249	0.502859	0.229706	0.618183
SLC41A3	0.0517424	0.225707	-0.400566	0.159813	-0.241851	0.0323796	-0.656432	0.484928	-0.303416
OSGEPL1	0.0521147	0.226247	0.533498	0.0336227	0.462281	0.0836995	0.697727	0.561418	0.440487
NUF2	0.0524594	0.226745	1.45229	0.0326928	0.926112	1.06068e-08	2.89706	0.647541	0.533686
MARCH3	0.0525276	0.226843	0.785387	0.308872	0.486408	0.200772	0.875865	0.170885	0.993887
CENPA	0.0531947	0.227799	1.44439	0.298036	0.619174	1.97801e-06	2.7052	0.385359	1.00881
KIF22	0.0550752	0.230452	0.872181	0.409888	0.413031	0.00142031	1.54597	0.280049	0.65754
STAT6	0.0568741	0.232935	-0.39865	0.054283	-0.25753	0.374972	-0.332461	0.269548	-0.605961
TGFBR2	0.0579116	0.234342	-0.69207	0.228386	-0.386154	0.448573	-0.602678	0.0260682	-1.08738
TBCK	0.058081	0.234571	-0.531517	0.447828	-0.31002	0.0974002	-0.578765	0.158485	-0.705766
DEPDC1B	0.0585492	0.235199	1.32135	0.0555358	0.868441	0.000661826	2.31097	0.6494	0.784642
PCDHGB7	0.0601742	0.237355	-1.1384	0.0880065	-0.89097	0.00289639	-1.84709	0.621163	-0.677141
BICC1	0.0601982	0.237387	-0.691834	0.605869	-0.282408	0.0705728	-0.813835	0.0357191	-0.979257
DUS4L	0.0608786	0.238278	0.499285	0.0857739	0.450223	0.423997	0.491692	0.205063	0.555938
LRRC15	0.0622505	0.240055	-1.26354	0.0594298	-0.964401	0.0651367	-1.40014	0.595597	-1.42607
CDT1	0.0622542	0.240059	1.11777	0.328696	0.626654	0.00737899	1.9158	0.384104	0.810853
DDX12P	0.0624966	0.240371	1.19346	0.195805	0.583741	0.000766187	2.38181	0.524541	0.61483
TMPO-AS1	0.0629005	0.240887	1.26752	0.00751538	0.943403	0.00134983	2.39048	0.713797	0.468681
RP11-492E3.2	0.0634911	0.241639	1.37862	0.147585	1.09411	0.196665	1.46184	0.380667	1.57991
UHRF1	0.0638642	0.242111	0.955909	0.156467	0.603356	3.3703e-05	1.71026	0.569833	0.554112
CELF2	0.0640051	0.242289	-1.41111	0.636768	-0.524224	0.00151755	-2.13886	0.0885816	-1.57023
SIPA1L3	0.0641435	0.242464	0.704853	0.0489429	0.528212	0.441149	0.593112	0.237299	0.993236
BRIP1	0.0644185	0.24281	1.18407	0.00141162	1.02513	4.00473e-10	2.04317	0.727017	0.483896
CDC45	0.0644256	0.242819	1.30695	0.115631	0.916576	0.001434	2.31182	0.611391	0.692467
STAMBPL1	0.0644413	0.242838	0.695036	0.128803	0.659845	0.410167	0.616415	0.189545	0.808848
C3orf55	0.0644576	0.242859	-0.708896	0.0627203	-0.676446	0.149229	-0.900455	0.516627	-0.549788
RNF135	0.0647235	0.243192	-0.423417	0.389634	-0.146392	0.0606702	-0.635859	0.279273	-0.487999
TNKS1BP1	0.0655692	0.244247	-0.466954	0.283961	-0.228241	0.0721881	-0.621917	0.376592	-0.550705
PLEKHA4	0.0659586	0.244729	-0.589494	0.00652351	-0.473907	0.229942	-0.458913	0.497723	-0.835661
NEIL3	0.0662357	0.245072	1.31621	0.00203725	0.980743	2.65941e-05	2.42014	0.733151	0.547745
GAS6-AS2	0.0665611	0.245472	-0.569544	0.256512	-0.345565	0.161417	-0.656223	0.318488	-0.706844
DPP4	0.0670009	0.246012	-1.25358	0.634064	-0.465846	1.07689e-06	-1.895	0.10397	-1.39989
FEZ1	0.0672003	0.246256	-0.690637	0.660068	-0.20151	0.000496092	-1.05603	0.0782031	-0.814375
RAB31	0.0673907	0.246488	-0.689065	0.083875	-0.419818	0.615211	-0.189268	0.0403781	-1.45811
CDCA3	0.0676667	0.246824	1.2841	0.459901	0.583888	0.000607727	2.50291	0.279964	0.765512
NT5DC2	0.0678353	0.247029	0.508595	0.191804	0.386915	0.465392	0.553891	0.0838908	0.584977
TMEM206	0.0681386	0.247397	0.604188	0.000598405	0.495694	0.390948	0.566009	0.350643	0.750862
SNX18	0.0683474	0.247649	-0.700244	0.0451555	-0.629028	0.264936	-0.709664	0.432855	-0.762042
DDX11	0.0703241	0.250014	0.765555	0.164591	0.495117	0.00177137	1.2442	0.583679	0.557347
RRM2	0.0704983	0.25022	1.42345	0.0627203	0.998229	7.3497e-05	2.65	0.687866	0.622117
CDCA7	0.070631	0.250377	1.76832	0.185771	0.91768	4.32091e-08	3.4031	0.56536	0.984189
ZER1	0.0711525	0.250992	-0.372384	0.0113087	-0.280077	0.014267	-0.598027	0.727399	-0.239049
E2F2	0.0713304	0.251201	1.28216	0.10697	0.90042	0.00631584	2.04102	0.640316	0.905029
C5orf38	0.0715682	0.251479	-0.561729	0.0326928	-0.507743	0.202995	-0.597052	0.51875	-0.580393
DSEL	0.0718961	0.251863	-0.661877	0.227325	-0.327624	0.434993	-0.722347	0.0932702	-0.93566
FAM109B	0.0735524	0.253782	-0.42821	0.0873299	-0.350747	0.198908	-0.505574	0.475109	-0.428309
ENPP4	0.074584	0.254963	-1.71676	0.348388	-1.05769	0.105701	-3.30839	0.310801	-0.784196
COMP	0.0749859	0.25542	-1.5756	0.0921111	-1.113	0.632701	-0.975075	0.0414492	-2.63874
MARCH8	0.0754603	0.255958	-0.491892	0.0472667	-0.264989	0.291182	-0.574587	0.429425	-0.636099
ACSS1	0.0756357	0.256156	-1.01683	5.34068e-05	-1.40816	0.759792	-0.551037	0.00862352	-1.09131
SNHG1	0.0760905	0.256669	0.66653	0.174471	0.420119	1.83241e-08	1.13187	0.595534	0.447603
FBLN5	0.0761291	0.256712	-0.7436	0.0304374	-0.692833	3.08653e-10	-1.36219	0.739698	-0.175775
MTSS1L	0.0768632	0.257534	-0.672306	0.287869	-0.377171	0.288578	-0.563447	0.196156	-1.0763
CABLES1	0.0769758	0.25766	-0.884771	0.725052	-0.182874	0.0410813	-0.545144	0.00684706	-1.92629
DOK4	0.0773897	0.258121	-0.450989	0.000154077	-0.591925	0.100266	-0.502835	0.673943	-0.258206
ANP32E	0.077467	0.258207	0.559148	0.113173	0.3739	0.0175234	1.09183	0.643924	0.211717
FANCL	0.077991	0.258788	0.431853	0.0358025	0.348948	0.148065	0.712381	0.592496	0.234229
CDKN3	0.0780894	0.258897	1.32118	0.338415	0.54689	6.4726e-05	2.38586	0.438211	1.03079
GDPD5	0.078351	0.259185	-0.66726	0.00289392	-0.688646	0.0118392	-1.02545	0.762823	-0.287687
PLK1	0.0785418	0.259396	1.2729	0.345393	0.706139	0.00138804	2.43665	0.431406	0.675901
METTL3	0.078851	0.259736	0.377078	0.24128	0.256716	0.0759486	0.491338	0.461978	0.383179
HOXD10	0.0802192	0.261229	-2.2813	0.00280547	-3.07641	0.322318	-2.56304	0.458564	-1.20447
ECM2	0.0802613	0.261275	-1.33719	0.417066	-0.742441	0.064964	-1.48615	0.301795	-1.78299
SPAG5	0.0811938	0.262283	1.18329	0.262741	0.694579	1.35341e-05	2.36429	0.524094	0.491014
GEN1	0.082041	0.263192	0.698391	0.0307248	0.524287	4.50977e-06	1.36071	0.758847	0.210174
RETSAT	0.0825227	0.263706	-0.441133	5.26042e-05	-0.556675	0.0038528	-0.641035	0.787213	-0.125688
CCDC134	0.0825963	0.263785	0.560371	0.238218	0.326987	0.0576398	0.919698	0.495496	0.434427
KCNK15	0.0839374	0.265205	-1.15357	0.273018	-0.859748	0.31055	-1.31639	0.212046	-1.28458
SNX21	0.0843032	0.265589	-0.43935	0.102509	-0.342376	0.492777	-0.258361	0.201482	-0.717311
FANCA	0.0850364	0.266357	1.20674	0.0751637	0.794424	2.69732e-05	2.42243	0.723881	0.403363
CYB561D1	0.0851249	0.266449	-0.326969	0.0410119	-0.283868	0.00868113	-0.5465	0.749655	-0.150539
GINS2	0.085508	0.266848	1.29294	0.283015	0.693264	0.00117741	2.2851	0.516353	0.900451
BORA	0.0859752	0.267334	0.880533	0.0306288	0.620962	3.98726e-06	1.73992	0.771368	0.280715
KRT16	0.0862561	0.267624	2.38924	0.0280157	1.70627	0.771087	0.893839	0.00377057	4.56761
SGOL1	0.0864869	0.267863	1.40037	0.0976351	0.785548	4.02454e-05	2.81438	0.705913	0.601188
SPC24	0.0867112	0.268094	1.30879	0.338415	0.650724	0.000637897	2.48752	0.46523	0.788139
C19orf48	0.0886367	0.270064	0.652934	0.179974	0.518799	0.270487	0.800093	0.359732	0.639911
ERBB3	0.0891221	0.270556	1.48626	0.0112462	1.94126	0.636692	0.857116	0.163731	1.66041
HMGN2	0.0897363	0.271176	0.62407	0.523365	0.249906	0.0640054	0.763351	0.226158	0.858952
DLGAP5	0.0909717	0.272415	1.33446	0.0992286	0.865188	5.07573e-06	2.53023	0.718012	0.607949
ZNF503	0.0918814	0.27332	-0.765393	0.0347203	-0.603079	0.425795	-0.58261	0.359445	-1.11049
MXD3	0.0923631	0.273797	1.1585	0.491352	0.401426	4.39126e-06	1.98617	0.330034	1.0879
ISM1	0.0937622	0.275173	-1.83813	0.25498	-1.43393	0.0527704	-2.9096	0.517767	-1.17087
ADARB1	0.0942338	0.275633	-1.13216	0.761488	-0.196688	0.0651367	-1.01085	0.000275153	-2.18893
WNT2B	0.0945025	0.275895	1.70107	0.00544582	1.39739	0.814504	0.401139	0.00773447	3.30469
SH3BP1	0.0950313	0.276409	0.985636	0.637528	0.281566	0.176902	0.917148	0.0147949	1.75819
DLEU1	0.095239	0.27661	0.491833	0.0370943	0.473073	0.287412	0.662841	0.505323	0.339586
FGF7	0.0966553	0.277974	-1.30146	0.464518	-0.579731	0.18142	-1.26598	0.187984	-2.05867
SUV39H1	0.098426	0.279661	0.884172	0.158393	0.553708	0.0361975	1.835	0.644393	0.263804
VGLL4	0.0988534	0.280066	-0.582709	0.587915	-0.198759	0.0652334	-0.802984	0.187048	-0.746385
RP13-463N16.6	0.09901	0.280213	2.14479	0.817688	0.254437	0.0222432	1.78353	0.000709142	4.39641
CCDC150	0.100044	0.281186	0.78864	0.155349	0.466032	0.0257266	1.41363	0.662482	0.486262
FNDC1	0.101974	0.282982	-2.01134	0.82585	-0.337492	0.000366773	-3.78748	0.0227288	-1.90904
ARHGEF5	0.102108	0.283106	-0.957015	0.0528179	-0.83682	0.696257	-0.544938	0.100243	-1.48929
CDIPT	0.102769	0.283716	-0.292793	0.0430907	-0.219029	0.063718	-0.504875	0.744339	-0.154476
RABGGTB	0.103147	0.284063	0.404558	0.0759305	0.279538	0.282602	0.487385	0.493656	0.446753
MTL5	0.103176	0.28409	2.03112	0.742597	0.340723	0.0989414	2.11635	0.0107304	3.6363
CD58	0.103215	0.284126	0.703016	0.503918	0.187408	0.251821	0.584311	0.0966378	1.33733
MPZL1	0.103601	0.28448	-0.45121	0.30872	-0.232593	0.0766364	-0.593048	0.468082	-0.52799
PCDH18	0.103947	0.284796	-0.706157	0.0828756	-0.777926	0.37705	-0.495328	0.394462	-0.845215
MARVELD1	0.104535	0.285331	-0.278268	0.0234097	-0.197052	0.146269	-0.447796	0.686315	-0.189955
ZIK1	0.104715	0.285495	0.364237	0.0166519	0.426176	0.262446	0.482475	0.577388	0.184058
ATP8B3	0.104955	0.285713	0.812966	0.67651	0.303039	0.00467959	1.25848	0.17595	0.877376
SMARCA2	0.105289	0.286015	-0.52717	0.607984	-0.199829	0.186486	-0.460131	0.0635768	-0.921551
KCTD2	0.105603	0.2863	-0.401724	0.144236	-0.193476	0.502012	-0.369731	0.212651	-0.641965
RAD51	0.105635	0.286328	0.918686	0.125561	0.65262	0.000471407	1.82547	0.732952	0.277966
GID4	0.105998	0.286657	-0.376795	0.286539	-0.201289	0.181588	-0.441847	0.391844	-0.487249
TMEM56	0.107245	0.287776	1.20059	0.514551	0.478821	0.104906	1.87668	0.243871	1.24628
CENPH	0.107274	0.287803	1.12822	0.282402	0.566152	1.65335e-05	2.25747	0.580989	0.561032
NASP	0.10833	0.288743	0.615795	0.00656929	0.587343	7.00504e-05	1.14808	0.85959	0.111964
LRRN4CL	0.108382	0.288789	-0.902467	0.113293	-0.916971	0.0112556	-1.39184	0.741819	-0.398588
MCM8	0.108521	0.288913	1.00144	0.0577966	0.699946	7.62125e-11	2.10844	0.808943	0.195942
CYB561	0.10936	0.289655	-0.542053	0.00818322	-0.649808	0.62831	-0.359416	0.232473	-0.616934
CDC25C	0.109376	0.289669	1.45816	0.334042	0.688723	0.000193229	2.90925	0.534773	0.776493
ORC1	0.110795	0.290917	1.07641	0.22101	0.701983	0.0109137	2.00324	0.640828	0.524005
MAGOHB	0.111281	0.291342	0.416616	0.0337165	0.20014	0.527069	0.444571	0.31324	0.605137
CEP85	0.111426	0.291468	0.540498	0.0588943	0.463181	0.0131364	0.973366	0.802374	0.184948
PRKD1	0.111518	0.291549	-0.483025	0.0649919	-0.496876	0.292142	-0.463235	0.517512	-0.488963
NUP88	0.112885	0.292735	0.331111	0.0321006	0.352157	0.361784	0.40402	0.48432	0.237156
HIAT1	0.112922	0.292767	-0.568252	0.212626	-0.504996	0.234975	-0.535542	0.4307	-0.66422
HAT1	0.112991	0.292827	0.430332	0.0632185	0.316213	0.251135	0.671284	0.564126	0.303499
ASF1B	0.113545	0.293305	1.26823	0.278853	0.756689	0.00128587	2.38222	0.599775	0.66579
SKA1	0.11486	0.294432	1.3065	0.0621256	0.895909	0.012486	2.60742	0.808686	0.416182
ABHD14A	0.115055	0.294599	-0.461274	0.340035	-0.243137	0.0482666	-0.706373	0.495496	-0.434312
MYBL2	0.115141	0.294672	1.37457	0.106263	0.979748	0.000511087	2.70129	0.777243	0.442682
FANCD2	0.115829	0.295258	1.05893	0.115852	0.696013	5.39911e-05	2.15165	0.769868	0.329116
STMN2	0.116187	0.295562	-2.1072	0.014304	-2.71196	4.4799e-07	-3.29378	0.872381	-0.315872
RPL39L	0.116297	0.295655	0.752961	0.295295	0.476047	0.166358	0.990147	0.425313	0.792689
CCDC77	0.11692	0.296182	0.493429	0.162004	0.382049	0.000409995	0.867278	0.726132	0.230961
CDCA5	0.116949	0.296207	1.06837	0.239169	0.67306	0.0036884	2.02034	0.645763	0.511721
CCDC15	0.117256	0.296465	0.962332	0.317526	0.561815	0.000724231	1.86745	0.571146	0.457732
TWIST2	0.11782	0.29694	-0.658608	0.0230644	-0.642849	0.00438228	-1.22038	0.863374	-0.112595
CLEC2A	0.118129	0.297199	-2.91712	0.000298557	-3.2853	0.890856	-0.724206	0.000443143	-4.74187
RAB11FIP3	0.118354	0.297388	-0.366846	0.133006	-0.263278	0.253835	-0.448727	0.505323	-0.388533
CHAF1B	0.118675	0.297656	0.760333	0.133006	0.595707	0.00328452	1.49942	0.756678	0.185875
PBX1	0.118944	0.297882	-0.6081	0.157573	-0.5607	0.00294899	-0.92834	0.733123	-0.335261
ITGB5	0.11903	0.297953	-0.57482	0.601442	-0.154915	0.0863374	-0.563963	0.206079	-1.00558
ODF3B	0.119031	0.297954	-0.882804	0.0594671	-0.87266	0.171914	-1.26212	0.662482	-0.513634
ATAD5	0.119158	0.29806	1.04274	0.0100131	0.76931	2.59801e-05	2.24342	0.884141	0.115501
DCN	0.119503	0.298348	-0.961147	0.577047	-0.450193	0.118251	-1.08217	0.199745	-1.35108
ST6GALNAC6	0.119511	0.298354	-0.452005	0.133733	-0.280042	0.267391	-0.623639	0.493938	-0.452333
E2F8	0.119551	0.298387	1.62381	0.00443563	1.10691	3.62274e-05	3.48781	0.89069	0.276716
CRY2	0.120026	0.298782	-0.43395	0.235187	-0.219673	0.245809	-0.549829	0.415351	-0.532348
EME1	0.121022	0.299606	1.19783	0.250795	0.584814	2.69526e-05	2.58504	0.647997	0.423626
FCRLA	0.121725	0.300185	1.01548	0.394648	0.474641	0.261844	0.849844	0.244064	1.72196
BCL2L12	0.121778	0.300229	0.61221	0.409894	0.349634	0.0430642	1.07878	0.447727	0.408214
MIR29B1	0.122318	0.300672	1.05456	0.354441	0.489473	0.529832	0.81789	0.017742	1.85632
MEDAG	0.122347	0.300696	-1.76632	0.884663	-0.201018	0.00550196	-2.07633	0.0119222	-3.02162
RPF1	0.122349	0.300697	0.341087	0.0901195	0.300978	0.10514	0.539471	0.706831	0.182812
NUP37	0.123031	0.301255	0.43256	0.194016	0.257618	0.128744	0.584624	0.581005	0.455439
MFAP4	0.123233	0.301419	-0.761007	0.495857	-0.356614	0.001637	-1.20378	0.406764	-0.722627
NAALADL1	0.123745	0.301837	-0.553027	0.113523	-0.401874	0.248682	-0.660471	0.543306	-0.596736
BUB1B	0.124122	0.302143	1.27994	0.046633	0.933808	2.3215e-06	2.63535	0.859793	0.270654
BUB1	0.124608	0.302536	1.1894	0.13744	0.706697	2.63293e-06	2.39478	0.770166	0.466724
DTL	0.125497	0.303254	1.19404	0.0513879	0.872525	1.53416e-05	2.36576	0.858359	0.343829
ESPL1	0.125802	0.3035	1.13107	0.228954	0.690366	2.45056e-05	2.16535	0.681521	0.53749
RNASEH2A	0.125808	0.303505	0.902973	0.37945	0.503863	0.0312777	1.63387	0.499787	0.571192
MELK	0.126045	0.303695	0.941641	0.0164846	0.74109	9.07538e-07	1.92353	0.8946	0.160301
ZNF436	0.12743	0.304803	-0.665945	0.61029	-0.156488	0.286241	-0.536639	0.0178779	-1.30471
FOXE1	0.127733	0.305045	2.94859	0.00751538	2.58766	0.87955	1.28215	0.0280698	4.97597
PRKG1	0.127921	0.305194	-0.602321	0.48758	-0.371401	0.0622551	-0.740595	0.365748	-0.694966
SLC35F6	0.128477	0.305636	-0.279336	0.245989	-0.131882	0.218678	-0.40782	0.452241	-0.298306
NPM1	0.129321	0.306304	0.392391	0.0238081	0.364323	0.496109	0.437615	0.398995	0.375233
TOP2A	0.129406	0.306371	1.30919	0.0433251	0.970273	1.84619e-09	2.68532	0.875788	0.271986
CCNB2	0.129506	0.30645	1.30753	0.335512	0.628615	2.58512e-06	2.63464	0.583834	0.659325
SEPT11	0.129861	0.30673	-0.578442	0.0874468	-0.564405	0.37067	-0.52218	0.462071	-0.648742
FTO	0.130299	0.307074	-0.552463	0.158947	-0.180982	0.65713	-0.289249	0.105145	-1.18716
PJA1	0.130511	0.30724	-0.33969	0.526308	-0.104431	0.0106776	-0.539118	0.384735	-0.375522
PTBP2	0.13105	0.307663	0.604231	0.424763	0.215726	0.00388135	0.978989	0.494345	0.617978
C12orf29	0.131326	0.307879	0.413556	0.130549	0.268835	0.540052	0.26733	0.253036	0.704502
ERI2	0.131738	0.3082	0.421315	0.104088	0.387393	0.079729	0.689237	0.740783	0.187315
TSPAN3	0.13263	0.308894	-0.332581	0.17794	-0.329845	0.180402	-0.405062	0.568341	-0.262836
FAM19A5	0.133642	0.309678	-0.881167	0.182375	-0.508738	0.454129	-0.529684	0.29253	-1.60508
KIF11	0.133652	0.309685	1.18914	0.0508591	0.878552	1.1084e-10	2.50488	0.878197	0.183976
GPC2	0.134108	0.310038	1.00044	0.0642506	0.899748	0.159187	1.51178	0.706675	0.5898
C17orf53	0.134261	0.310155	0.853094	0.326584	0.438538	0.00500315	1.76438	0.598878	0.356361
FANCI	0.134446	0.310298	1.00639	0.00857571	0.891545	9.31163e-06	2.00832	0.922308	0.119307
ST7L	0.134508	0.310346	0.4471	0.000980156	0.444808	0.468078	0.450149	0.461978	0.446343
SEPP1	0.134685	0.310481	-1.64688	0.00228464	-1.97534	0.563584	-1.50367	0.365575	-1.46164
TIPIN	0.134993	0.310718	0.530687	0.133027	0.363089	0.0265891	1.02334	0.772537	0.205632
HOXD9	0.135356	0.310996	-0.84349	0.571226	-0.274906	0.0331632	-1.03832	0.328599	-1.21724
KIF24	0.136295	0.311713	0.983857	0.198816	0.551944	4.94238e-05	2.02984	0.736275	0.369783
CHTF18	0.136544	0.311904	1.1389	0.685675	0.320193	3.88379e-06	2.11255	0.250032	0.983974
RCAN1	0.136916	0.312186	0.537897	0.120239	0.531677	0.0769713	0.699389	0.739348	0.382626
SCN9A	0.137716	0.312793	1.5225	0.0627069	1.68247	0.874215	0.669539	0.00145787	2.2155
COL7A1	0.138126	0.313103	1.53988	0.723974	0.240765	0.211616	1.2225	0.00371981	3.15637
PREX1	0.138836	0.313639	1.24231	0.518231	0.504355	2.65941e-05	2.31966	0.422659	0.902921
BIRC5	0.139043	0.313795	1.33673	0.487606	0.546885	0.00100141	2.35625	0.452777	1.10706
NFE2L3	0.139144	0.313871	1.52746	0.590613	0.234397	0.350995	1.11573	3.92769e-06	3.23225
HDAC9	0.139572	0.314192	-0.809489	0.107024	-1.06805	0.108306	-1.07405	0.727247	-0.286367
ORC5	0.139601	0.314214	0.360808	0.0310937	0.404741	0.232005	0.440734	0.679543	0.236949
RP11-150O12.6	0.139843	0.314395	-1.41314	0.0144331	-1.12182	0.903523	-0.25171	0.0252299	-2.8659
PCNXL2	0.140033	0.314538	-0.515087	0.0206185	-0.451696	0.557247	-0.434793	0.365748	-0.658772
CENPI	0.140193	0.314658	1.07153	0.0410666	0.688381	1.48795e-09	2.3583	0.902906	0.167915
SNHG10	0.140802	0.315112	0.977226	0.812191	0.154931	0.0280019	0.996001	0.105145	1.78075
BATF3	0.141011	0.315268	1.33937	0.0901195	1.12336	0.83367	0.569915	0.0220159	2.32482
TRIM59	0.141523	0.315649	0.479812	0.0564048	0.430246	0.124963	0.709237	0.765579	0.299953
KIAA1377	0.142939	0.316699	-0.628286	0.0599844	-0.723871	0.704057	-0.396587	0.186055	-0.764399
PRIMPOL	0.143745	0.317292	0.434516	0.0261083	0.381119	0.0468088	0.774964	0.87896	0.147465
POLE2	0.144119	0.317568	0.924527	0.0242552	0.716576	0.000310062	1.95085	0.928138	0.10616
LARGE	0.14459	0.317913	-0.732612	0.157687	-0.620367	0.00248395	-1.32452	0.793568	-0.252947
EFNB1	0.144808	0.318073	-0.542427	0.0124516	-0.547545	0.613167	-0.336851	0.328599	-0.742886
PLAUR	0.145093	0.318281	0.475657	0.0409942	0.547813	0.160864	0.65407	0.752986	0.225088
PAXBP1	0.146135	0.319041	0.43569	0.243229	0.21129	0.00557799	0.811085	0.708318	0.284694
TROAP	0.146593	0.319375	1.30558	0.354784	0.642048	3.07868e-05	2.54464	0.60331	0.730044
RIPK4	0.146867	0.319573	-1.22566	0.0153621	-1.29712	0.93451	-0.271552	0.00884806	-2.1083
RPL22L1	0.147179	0.3198	1.04727	0.59976	0.255005	0.306577	0.758924	0.0530624	2.12788
FAM198B	0.147822	0.320264	-1.19727	0.241228	-1.08829	0.63401	-1.17285	0.0855557	-1.33067
KRT15	0.148692	0.320892	1.52415	0.293227	0.441727	0.66805	0.545151	0.00139734	3.58557

## Sheet: Pathways(Fibroblast)
Category	Term	Count	%	PValue	Genes	List Total	Pop Hits	Pop Total	Fold Enrichment	Bonferroni	Benjamini	FDR
REACTOME_PATHWAY	R-HSA-1640170~Cell Cycle	52	16.720257234726688	5.437392201897427E-21	TOP2A, MCM8, GMNN, HJURP, BUB1B, CHTF18, PTTG1, EXO1, NUF2, MYBL2, BORA, ESCO2, CDC25C, CCNE2, ESPL1, BIRC5, DNA2, ITGB3BP, PCNA, CDCA5, HMMR, TYMS, CENPA, SKA1, AURKB, ORC5, CCNB2, BRIP1, CDC45, ORC1, CEP70, E2F2, NUP88, BUB3, BUB1, GINS2, CDT1, NPM1, RRM2, PLK1, CABLES1, MND1, NDC80, POLA2, RAD51, CENPH, CENPI, POLE2, CENPK, SPC24, NUP37, SPC25	184	680	11153	4.6352	4.3553511537198395E-18	4.360788545921737E-18	4.0889189358268655E-18
REACTOME_PATHWAY	R-HSA-69278~Cell Cycle, Mitotic	45	14.469453376205788	3.4865796913159762E-19	TOP2A, PCNA, MCM8, CDCA5, GMNN, BUB1B, HMMR, TYMS, CENPA, SKA1, AURKB, ORC5, CCNB2, CDC45, ORC1, PTTG1, CEP70, NUF2, E2F2, MYBL2, NUP88, BUB3, BUB1, GINS2, CDT1, RRM2, BORA, PLK1, CABLES1, ESCO2, CDC25C, NDC80, POLA2, ESPL1, CCNE2, CENPH, CENPI, POLE2, CENPK, BIRC5, DNA2, SPC24, ITGB3BP, NUP37, SPC25	184	548	11153	4.977437718184703	2.792750332744097E-16	1.3981184562177064E-16	1.310953963934807E-16
GOTERM_BP_DIRECT	GO:0007059~chromosome segregation	20	6.430868167202572	3.6760135091142913E-16	TOP2A, SPAG5, HJURP, TTK, ESCO2, SKA3, NDC80, SKA1, CENPH, CENPI, CENPK, NUF2, BIRC5, CEP85, BUB1, SPC24, DLGAP5, ITGB3BP, NUP37, SPC25	290	99	19416	13.525600835945662	5.199174424319608E-13	5.734581074218295E-13	5.672088844563351E-13
KEGG_PATHWAY	hsa04110:Cell cycle	21	6.752411575562702	1.767736113174209E-13	CDT1, PCNA, CDCA5, DDX11, PLK1, BUB1B, TTK, ESCO2, CDC25C, NDC80, AURKB, ORC5, CCNB2, CDC45, ESPL1, ORC1, CCNE2, PTTG1, E2F2, BUB3, BUB1	135	158	8865	8.727848101265824	3.6409986137186934E-11	3.6415363931388704E-11	3.6238590320071285E-11
REACTOME_PATHWAY	R-HSA-69620~Cell Cycle Checkpoints	27	8.681672025723474	5.454109439451865E-13	MCM8, BUB1B, CENPA, SKA1, AURKB, ORC5, CCNB2, BRIP1, CDC45, ORC1, EXO1, NUF2, BUB3, BUB1, PLK1, CDC25C, NDC80, CCNE2, CENPH, CENPI, CENPK, BIRC5, DNA2, SPC24, ITGB3BP, NUP37, SPC25	184	279	11153	5.8658835904628335	4.3690751017066987E-10	1.4580652568134651E-10	1.3671634328226006E-10
REACTOME_PATHWAY	R-HSA-2500257~Resolution of Sister Chromatid Cohesion	19	6.109324758842444	2.208110291751574E-12	CDCA5, PLK1, BUB1B, CENPA, NDC80, SKA1, AURKB, CCNB2, CENPH, CENPI, CENPK, NUF2, BIRC5, BUB3, BUB1, SPC24, ITGB3BP, NUP37, SPC25	184	127	11153	9.068255734337555	1.768706181515256E-9	4.0272607804362906E-10	3.7761846719302876E-10
REACTOME_PATHWAY	R-HSA-141424~Amplification of signal from the kinetochores	17	5.466237942122187	3.012913302072038E-12	PLK1, BUB1B, CENPA, NDC80, SKA1, AURKB, CENPH, CENPI, CENPK, NUF2, BIRC5, BUB3, BUB1, SPC24, ITGB3BP, NUP37, SPC25	184	96	11153	10.733752264492752	2.4133515186264276E-9	4.0272607804362906E-10	3.7761846719302876E-10
REACTOME_PATHWAY	R-HSA-141444~Amplification of signal from unattached kinetochores via a MAD2 inhibitory signal	17	5.466237942122187	3.012913302072038E-12	PLK1, BUB1B, CENPA, NDC80, SKA1, AURKB, CENPH, CENPI, CENPK, NUF2, BIRC5, BUB3, BUB1, SPC24, ITGB3BP, NUP37, SPC25	184	96	11153	10.733752264492752	2.4133515186264276E-9	4.0272607804362906E-10	3.7761846719302876E-10
GOTERM_BP_DIRECT	GO:0051301~cell division	29	9.32476	4.32866303383131E-12	CDCA3, CDCA5, BUB1B, KIF11, SKA3, SKA1, AURKB, CCNB2, PTTG1, NUF2, BUB3, BUB1, RAB11FIP3, CDT1, TIPIN, BORA, SPAG5, PLK1, CABLES1, CDC25C, NDC80, PSRC1, CCNE2, REEP4, BIRC5, SPC24, ITGB3BP, NUP37, SPC25	290	383	19416	5.069451697127938	6.757020387659907E-9	3.3763571663884216E-9	3.3395635306008555E-9
REACTOME_PATHWAY	R-HSA-69618~Mitotic Spindle Checkpoint	17	5.466237942122187	3.446666975437159E-11	PLK1, BUB1B, CENPA, NDC80, SKA1, AURKB, CENPH, CENPI, CENPK, NUF2, BIRC5, BUB3, BUB1, SPC24, ITGB3BP, NUP37, SPC25	184	112	11153	9.20036	2.7607787722594423E-8	3.948895591858002E-9	3.7027050936124906E-9
REACTOME_PATHWAY	R-HSA-9648025~EML4 and NUDC in mitotic spindle formation	17	5.466237942122187	6.789090571239908E-11	PLK1, BUB1B, CENPA, NDC80, SKA1, AURKB, CENPH, CENPI, CENPK, NUF2, BIRC5, BUB3, BUB1, SPC24, ITGB3BP, NUP37, SPC25	184	117	11153	8.807181345224823	5.438062156137846E-8	6.806063297668008E-9	6.381745136965513E-9
REACTOME_PATHWAY	R-HSA-2467813~Separation of Sister Chromatids	20	6.430868167202572	7.823730887739308E-11	CDCA5, PLK1, BUB1B, CENPA, NDC80, SKA1, AURKB, ESPL1, PTTG1, CENPH, CENPI, CENPK, NUF2, BIRC5, BUB3, BUB1, SPC24, ITGB3BP, NUP37, SPC25	184	177	11153	6.849054286416113	6.266807972554744E-8	6.971813524407694E-9	6.537161808422177E-9
GOTERM_BP_DIRECT	GO:0007094~mitotic spindle assembly checkpoint signaling	10	3.215434083601286	4.792274522214245E-10	PLK1, NUF2, BIRC5, BUB1B, TTK, BUB3, BUB1, NDC80, SPC24, SPC25	290	31	19416	21.597330367074527	7.480737471698973E-7	2.491982751551407E-7	2.46482652925886E-7
REACTOME_PATHWAY	R-HSA-68882~Mitotic Anaphase	21	6.752411575562702	5.759636691030485E-10	CDCA5, PLK1, BUB1B, CENPA, NDC80, SKA1, AURKB, CCNB2, ESPL1, PTTG1, CENPH, CENPI, CENPK, NUF2, BIRC5, BUB3, BUB1, SPC24, ITGB3BP, NUP37, SPC25	184	222	11153	5.733769095182139	4.61346834401688E-7	4.5438538343379586E-8	4.260571176336839E-8
REACTOME_PATHWAY	R-HSA-2555396~Mitotic Metaphase and Anaphase	21	6.752411575562702	6.232218476024631E-10	CDCA5, PLK1, BUB1B, CENPA, NDC80, SKA1, AURKB, CCNB2, ESPL1, PTTG1, CENPH, CENPI, CENPK, NUF2, BIRC5, BUB3, BUB1, SPC24, ITGB3BP, NUP37, SPC25	184	223	11153	5.708057126145447	4.992005433468449E-7	4.5438538343379586E-8	4.260571176336839E-8
REACTOME_PATHWAY	R-HSA-68877~Mitotic Prometaphase	20	6.430868167202572	9.863350818290445E-10	CDCA5, PLK1, BUB1B, CENPA, NDC80, SKA1, AURKB, CCNB2, CENPH, CENPI, CEP70, CENPK, NUF2, BIRC5, BUB3, BUB1, SPC24, ITGB3BP, NUP37, SPC25	184	205	11153	5.913573700954401	7.900541231231628E-7	6.402801429420042E-8	6.003624282947471E-8
REACTOME_PATHWAY	R-HSA-5663220~RHO GTPases Activate Formins	17	5.466237942122187	1.0378605808286851E-9	PLK1, BUB1B, CENPA, NDC80, SKA1, AURKB, CENPH, CENPI, CENPK, NUF2, BIRC5, BUB3, BUB1, SPC24, ITGB3BP, NUP37, SPC25	184	140	11153	7.360287267080745	8.313259756143054E-7	6.402801429420042E-8	6.003624282947471E-8
REACTOME_PATHWAY	R-HSA-453279~Mitotic G1 phase and G1/S transition	16	5.144694533762058	7.842754230060174E-9	TOP2A, CDT1, RRM2, PCNA, MCM8, GMNN, CABLES1, TYMS, ORC5, POLA2, CDC45, ORC1, CCNE2, POLE2, E2F2, MYBL2	184	139	11153	6.977166093212386	6.282026425941112E-6	4.4927777803630425E-7	4.212679415003751E-7
GOTERM_BP_DIRECT	GO:0006260~DNA replication	14	4.501607717041801	8.781300341071798E-9	RNASEH2A, NFIX, DONSON, CHTF18, ADRA2A, ORC5, FAM111B, POLA2, CHAF1B, NASP, ORC1, POLE2, DNA2, DTL	290	109	19416	8.599304017715912	1.370751596319053E-5	3.424707133018001E-6	3.3873866065684462E-6
REACTOME_PATHWAY	R-HSA-69242~S Phase	15	4.823151125401929	1.4672393480083843E-7	GINS2, CDT1, PCNA, MCM8, CDCA5, GMNN, CABLES1, ESCO2, ORC5, POLA2, CDC45, ORC1, CCNE2, POLE2, DNA2	184	149	11153	6.102093667931135	1.1751897448475379E-4	7.844839714018161E-6	7.3557599313487E-6
GOTERM_BP_DIRECT	GO:0007052~mitotic spindle organization	10	3.215434083601286	3.220301072477687E-7	CENPH, PLK1, NUF2, BIRC5, TTK, KIF11, NDC80, DLGAP5, AURKB, SPC25	290	62	19416	10.798665183537263	5.025627513670639E-4	1.0047339346130383E-4	9.937849109666142E-5
GOTERM_BP_DIRECT	GO:0006281~DNA repair	19	6.109324758842444	3.878382276451199E-7	FANCI, NPM1, FANCL, XRCC2, DDX11, FANCA, KIF22, RAD51B, CHAF1B, BRIP1, RAD51, EME1, PTTG1, FANCD2, EXO1, POLE2, TDP1, RAD54L, DNA2	290	290	19416	4.386492271105827	6.052323637140145E-4	1.0083793918773118E-4	9.973906420940334E-5
REACTOME_PATHWAY	R-HSA-69206~G1/S Transition	13	4.180064308681672	6.552851949001273E-7	CDT1, RRM2, PCNA, MCM8, GMNN, CABLES1, TYMS, ORC5, POLA2, CDC45, ORC1, CCNE2, POLE2	184	121	11153	6.512261947538627	5.247458857705611E-4	3.284617039436888E-5	3.0798404160305983E-5
REACTOME_PATHWAY	R-HSA-68886~M Phase	23	7.395498392282958	7.419032142003892E-7	CDCA5, PLK1, BUB1B, CENPA, NDC80, SKA1, AURKB, CCNB2, ESPL1, PTTG1, CENPH, CENPI, CEP70, CENPK, NUF2, BIRC5, NUP88, BUB3, BUB1, SPC24, ITGB3BP, NUP37, SPC25	184	404	11153	3.4508044554455446	5.940881547231713E-4	3.500037516404189E-5	3.281830688698192E-5
REACTOME_PATHWAY	R-HSA-68962~Activation of the pre-replicative complex	8	2.572347266881029	8.504013396978201E-7	ORC5, CDT1, POLA2, CDC45, ORC1, MCM8, POLE2, GMNN	184	33	11153	14.69433465085639	6.809398179012938E-4	3.7890104135425094E-5	3.552787819182004E-5
GOTERM_BP_DIRECT	GO:0000070~mitotic sister chromatid segregation	8	2.572347266881029	8.68225688938159E-7	ESPL1, SPAG5, CENPI, PLK1, CENPK, SKA3, NDC80, SKA1	290	36	19416	14.87816091954023	0.00135438	1.8325904512324074E-4	1.8126199142638492E-4
GOTERM_BP_DIRECT	GO:0000278~mitotic cell cycle	13	4.180064308681672	1.0008985685874389E-6	CDT1, CDCA5, XRCC2, PLK1, KIF11, KIF22, SKA3, NDC80, SKA1, AURKB, PBK, BIRC5, MYBL2	290	137	19416	6.35308	0.00156118	1.8325904512324074E-4	1.8126199142638492E-4
GOTERM_BP_DIRECT	GO:0031297~replication fork processing	8	2.572347266881029	1.0572637218648503E-6	GEN1, TIPIN, RAD51, PCNA, EME1, DDX11, DONSON, PRIMPOL	290	37	19416	14.476048462255358	0.00164903	1.8325904512324074E-4	1.8126199142638492E-4
REACTOME_PATHWAY	R-HSA-69239~Synthesis of DNA	12	3.858520900321544	1.356347042397224E-6	ORC5, CDT1, GINS2, POLA2, PCNA, CDC45, ORC1, CCNE2, MCM8, POLE2, GMNN, DNA2	184	107	11153	6.797846403900853	0.00108584	5.725212252645124E-5	5.3682788204353286E-5
REACTOME_PATHWAY	R-HSA-5693568~Resolution of D-loop Structures through Holliday Junction Intermediates	8	2.572347266881029	1.5940468054222042E-6	RAD51B, GEN1, BRIP1, RAD51, EME1, EXO1, XRCC2, DNA2	184	36	11153	13.469806763285025	0.00127602	6.392127689743039E-5	5.993615988387488E-5
REACTOME_PATHWAY	R-HSA-5693537~Resolution of D-Loop Structures	8	2.572347266881029	1.938947176041607E-6	RAD51B, GEN1, BRIP1, RAD51, EME1, EXO1, XRCC2, DNA2	184	37	11153	13.105757931844888	0.00155189	7.094320733110481E-5	6.652031410597358E-5
REACTOME_PATHWAY	R-HSA-5685942~HDR through Homologous Recombination (HRR)	10	3.215434083601286	1.946073019057738E-6	RAD51B, GEN1, BRIP1, RAD51, PCNA, EME1, EXO1, POLE2, XRCC2, DNA2	184	70	11153	8.65916	0.00155759	7.094320733110481E-5	6.652031410597358E-5
REACTOME_PATHWAY	R-HSA-195258~RHO GTPase Effectors	19	6.109324758842444	6.657926272763127E-6	PLK1, BUB1B, CDC25C, CENPA, NDC80, SKA1, AURKB, CENPH, CENPI, CENPK, NUF2, BIRC5, BUB3, RHPN2, BUB1, SPC24, ITGB3BP, NUP37, SPC25	184	326	11153	3.53273	0.00531882	2.3215899438069687E-4	2.1768524161382054E-4
GOTERM_BP_DIRECT	GO:0034080~CENP-A containing chromatin assembly	5	1.607717041800643	9.40808391621004E-6	NASP, CENPI, HJURP, CENPA, ITGB3BP	290	10	19416	33.47586206896551	0.014578773472065487	0.00146766	0.00145167
REACTOME_PATHWAY	R-HSA-73894~DNA Repair	19	6.109324758842444	9.68390522731345E-6	GEN1, FANCI, FTO, TIPIN, PCNA, FANCL, XRCC2, FANCA, RAD51B, NEIL3, BRIP1, RAD51, EME1, FANCD2, EXO1, POLE2, TDP1, DNA2, DTL	184	335	11153	3.437816353017521	0.00772684	3.2360383301272444E-4	3.0342903045582143E-4
REACTOME_PATHWAY	R-HSA-9709603~Impaired BRCA2 binding to PALB2	6	1.929260450160772	3.71511168814808E-5	RAD51B, BRIP1, RAD51, EXO1, XRCC2, DNA2	184	24	11153	15.15353260869565	0.029320170105644694	0.00119181	0.00111751
REACTOME_PATHWAY	R-HSA-9701192~Defective homologous recombination repair (HRR) due to BRCA1 loss of function	6	1.929260450160772	4.582473794849099E-5	RAD51B, BRIP1, RAD51, EXO1, XRCC2, DNA2	184	25	11153	14.547391304347824	0.0360409	0.00126729	0.00118828
REACTOME_PATHWAY	R-HSA-9704331~Defective HDR through Homologous Recombination Repair (HRR) due to PALB2 loss of BRCA1 binding function	6	1.929260450160772	4.582473794849099E-5	RAD51B, BRIP1, RAD51, EXO1, XRCC2, DNA2	184	25	11153	14.547391304347824	0.0360409	0.00126729	0.00118828
REACTOME_PATHWAY	R-HSA-9701193~Defective homologous recombination repair (HRR) due to PALB2 loss of function	6	1.929260450160772	4.582473794849099E-5	RAD51B, BRIP1, RAD51, EXO1, XRCC2, DNA2	184	25	11153	14.547391304347824	0.0360409	0.00126729	0.00118828
REACTOME_PATHWAY	R-HSA-9704646~Defective HDR through Homologous Recombination Repair (HRR) due to PALB2 loss of BRCA2/RAD51/RAD51C binding function	6	1.929260450160772	4.582473794849099E-5	RAD51B, BRIP1, RAD51, EXO1, XRCC2, DNA2	184	25	11153	14.547391304347824	0.0360409	0.00126729	0.00118828
GOTERM_BP_DIRECT	GO:0051315~attachment of mitotic spindle microtubules to kinetochore	5	1.607717041800643	5.76571775857584E-5	CDT1, NUF2, SKA3, NDC80, SKA1	290	15	19416	22.317241379310346	0.0860738	0.00817684	0.00808773
REACTOME_PATHWAY	R-HSA-5693554~Resolution of D-loop Structures through Synthesis-Dependent Strand Annealing (SDSA)	6	1.929260450160772	6.780116619167661E-5	RAD51B, BRIP1, RAD51, EXO1, XRCC2, DNA2	184	27	11153	13.469806763285025	0.052862096820863735	0.00179965	0.00168745
REACTOME_PATHWAY	R-HSA-5693567~HDR through Homologous Recombination (HRR) or Single Strand Annealing (SSA)	11	3.536977491961415	6.956246664764684E-5	RAD51B, GEN1, TIPIN, BRIP1, RAD51, PCNA, EME1, EXO1, POLE2, XRCC2, DNA2	184	134	11153	4.975786826735886	0.0541975	0.00179965	0.00168745
REACTOME_PATHWAY	R-HSA-69205~G1/S-Specific Transcription	6	1.929260450160772	8.14500412131796E-5	CDT1, RRM2, PCNA, CDC45, ORC1, TYMS	184	28	11153	12.988742236024844	0.0631613	0.00204134	0.00191408
GOTERM_BP_DIRECT	GO:0008608~attachment of spindle microtubules to kinetochore	5	1.607717041800643	9.819514404943674E-5	NUF2, BUB3, NDC80, SPC24, SPC25	290	17	19416	19.691683569979716	0.1421192251134641	0.012765368726426777	0.012626258939023409
REACTOME_PATHWAY	R-HSA-73886~Chromosome Maintenance	11	3.536977491961415	1.0055202728146013E-4	POLA2, NPM1, PCNA, CENPH, CENPI, CENPK, HJURP, DNA2, CHTF18, CENPA, ITGB3BP	184	140	11153	4.762538819875776	0.0773877	0.00237184	0.00222397
REACTOME_PATHWAY	R-HSA-5693538~Homology Directed Repair	11	3.536977491961415	1.0055202728146013E-4	RAD51B, GEN1, TIPIN, BRIP1, RAD51, PCNA, EME1, EXO1, POLE2, XRCC2, DNA2	184	140	11153	4.762538819875776	0.0773877	0.00237184	0.00222397
REACTOME_PATHWAY	R-HSA-5693532~DNA Double-Strand Break Repair	12	3.858520900321544	1.1035847269642373E-4	RAD51B, GEN1, TIPIN, BRIP1, RAD51, PCNA, EME1, EXO1, POLE2, XRCC2, TDP1, DNA2	184	170	11153	4.278644501278772	0.0846072	0.00252879	0.00237113
REACTOME_PATHWAY	R-HSA-6791312~TP53 Regulates Transcription of Cell Cycle Genes	7	2.2508038585209005	1.2446719294848332E-4	NPM1, PCNA, CCNE2, TNKS1BP1, CDC25C, E2F7, E2F8	184	48	11153	8.839560688405797	0.0948951	0.00277285	0.00259998
REACTOME_PATHWAY	R-HSA-69306~DNA Replication	12	3.858520900321544	1.290375802115494E-4	ORC5, CDT1, GINS2, POLA2, PCNA, CDC45, ORC1, CCNE2, MCM8, POLE2, GMNN, DNA2	184	173	11153	4.204448353857753	0.0982029	0.00279698	0.0026226
REACTOME_PATHWAY	R-HSA-69190~DNA strand elongation	6	1.929260450160772	1.5825206104909894E-4	GINS2, POLA2, PCNA, CDC45, MCM8, DNA2	184	32	11153	11.365149456521738	0.11906367542773122	0.00333995	0.00313172
KEGG_PATHWAY	hsa03460:Fanconi anemia pathway	7	2.2508038585209005	1.6833109738420655E-4	FANCI, BRIP1, RAD51, EME1, FANCL, FANCD2, FANCA	135	55	8865	8.357575757575757	0.0340847	0.017338103030573274	0.0172539
REACTOME_PATHWAY	R-HSA-9675135~Diseases of DNA repair	7	2.2508038585209005	1.7537953854938746E-4	RAD51B, BRIP1, NEIL3, RAD51, EXO1, XRCC2, DNA2	184	51	11153	8.319586530264282	0.13106880180575398	0.00360652	0.00338168
GOTERM_BP_DIRECT	GO:0036297~interstrand cross-link repair	6	1.929260450160772	2.3689237043369895E-4	FANCI, NEIL3, RAD51, FANCL, FANCD2, FANCA	290	38	19416	10.571324863883849	0.30915016703454623	0.028427084452043873	0.0281173
KEGG_PATHWAY	hsa03440:Homologous recombination	6	1.929260450160772	3.544791345800242E-4	RAD51B, BRIP1, RAD51, EME1, XRCC2, RAD54L	135	41	8865	9.609756097560975	0.0704323	0.024340900574494995	0.024222740862968318
REACTOME_PATHWAY	R-HSA-5693616~Presynaptic phase of homologous DNA pairing and strand exchange	6	1.929260450160772	4.650503484248229E-4	RAD51B, BRIP1, RAD51, EXO1, XRCC2, DNA2	184	40	11153	9.092119565217391	0.3110537156875466	0.00932426	0.00874295
REACTOME_PATHWAY	R-HSA-9675136~Diseases of DNA Double-Strand Break Repair	6	1.929260450160772	5.226745796546366E-4	RAD51B, BRIP1, RAD51, EXO1, XRCC2, DNA2	184	41	11153	8.87036	0.34214569195876265	0.00986812	0.0092529
REACTOME_PATHWAY	R-HSA-9701190~Defective homologous recombination repair (HRR) due to BRCA2 loss of function	6	1.929260450160772	5.226745796546366E-4	RAD51B, BRIP1, RAD51, EXO1, XRCC2, DNA2	184	41	11153	8.87036	0.34214569195876265	0.00986812	0.0092529
REACTOME_PATHWAY	R-HSA-194315~Signaling by Rho GTPases	25	8.038585209003216	5.29088484852597E-4	STMN2, BUB1B, CENPA, SKA1, AURKB, PREX1, SH3BP1, NUF2, BUB3, RHPN2, BUB1, ARHGEF39, PLK1, CDC25C, NDC80, DEPDC1B, CENPH, CENPI, CENPK, BIRC5, SPC24, ARHGEF5, ITGB3BP, NUP37, SPC25	184	706	11153	2.1463927207784206	0.3455185457232456	0.00986812	0.0092529
GOTERM_BP_DIRECT	GO:0006270~DNA replication initiation	5	1.607717041800643	6.440182337439145E-4	ORC5, POLA2, CDC45, ORC1, CCNE2	290	27	19416	12.398467432950191	0.6341882132520058	0.0672227	0.0664902
GOTERM_BP_DIRECT	GO:0090267~positive regulation of mitotic cell cycle spindle assembly checkpoint	4	1.2861736334405145	6.499474799089355E-4	GEN1, BIRC5, NDC80, AURKB	290	12	19416	22.317241379310346	0.637561	0.0672227	0.0664902
REACTOME_PATHWAY	R-HSA-5693579~Homologous DNA Pairing and Strand Exchange	6	1.929260450160772	6.5383789540418E-4	RAD51B, BRIP1, RAD51, EXO1, XRCC2, DNA2	184	43	11153	8.45779	0.4077908687513123	0.0119177	0.011174684030544167
GOTERM_BP_DIRECT	GO:0008284~positive regulation of cell population proliferation	19	6.109324758842444	6.89464070714908E-4	SLC35F6, NPM1, TIPIN, RTKN2, AKR1C3, TTK, IRS2, MST1R, SMARCA2, EPOR, ADRA2A, TGFBR2, RAD51B, DPP4, ESM1, FGF7, FGF9, ERBB3, BIRC5	290	511	19416	2.489398744854579	0.6592562682549727	0.0672227	0.0664902
REACTOME_PATHWAY	R-HSA-9716542~Signaling by Rho GTPases, Miro GTPases and RHOBTB3	25	8.038585209003216	7.270556228362126E-4	STMN2, BUB1B, CENPA, SKA1, AURKB, PREX1, SH3BP1, NUF2, BUB3, RHPN2, BUB1, ARHGEF39, PLK1, CDC25C, NDC80, DEPDC1B, CENPH, CENPI, CENPK, BIRC5, SPC24, ARHGEF5, ITGB3BP, NUP37, SPC25	184	722	11153	2.0988272311212817	0.44154618846786553	0.012957746878103167	0.012149907297174042
REACTOME_PATHWAY	R-HSA-4615885~SUMOylation of DNA replication proteins	6	1.929260450160772	8.082119423408002E-4	TOP2A, PCNA, BIRC5, NUP88, AURKB, NUP37	184	45	11153	8.081884057971013	0.47672048704222214	0.014090999516463516	0.013212508274788735
GOTERM_BP_DIRECT	GO:0051382~kinetochore assembly	4	1.2861736334405145	8.356556260731497E-4	CENPH, CENPK, CENPA, DLGAP5	290	13	19416	20.60053050397878	0.7288284886688752	0.0724235	0.0716343
GOTERM_BP_DIRECT	GO:0000076~DNA replication checkpoint signaling	4	1.2861736334405145	8.356556260731497E-4	CDT1, TIPIN, CDC45, DNA2	290	13	19416	20.60053050397878	0.7288284886688752	0.0724235	0.0716343
GOTERM_BP_DIRECT	GO:0032508~DNA duplex unwinding	7	2.2508038585209005	0.00101025	BRIP1, MCM8, DDX11, DDX12P, RAD54L, DNA2, CHTF18	290	77	19416	6.086520376175548	0.7935692600925657	0.0829465	0.0820426
GOTERM_BP_DIRECT	GO:0006302~double-strand break repair	7	2.2508038585209005	0.00115548	BRIP1, EME1, CDCA5, TDP1, PLK1, TNKS1BP1, ESCO2	290	79	19416	5.932431252728067	0.8354833532156366	0.0901273	0.0891451
KEGG_PATHWAY	hsa04114:Oocyte meiosis	9	2.8938906752411575	0.00118421	CCNB2, ADCY9, PTTG1, ESPL1, CCNE2, RPS6KA1, PLK1, CDC25C, BUB1	135	139	8865	4.251798561151079	0.21658456529120063	0.060986899702204965	0.0606908
REACTOME_PATHWAY	R-HSA-606279~Deposition of new CENPA-containing nucleosomes at the centromere	7	2.2508038585209005	0.0012311	NPM1, CENPH, CENPI, CENPK, HJURP, CENPA, ITGB3BP	184	73	11153	5.812313877307922	0.6272008451953879	0.020569563832186236	0.019287172072074876
REACTOME_PATHWAY	R-HSA-774815~Nucleosome assembly	7	2.2508038585209005	0.0012311	NPM1, CENPH, CENPI, CENPK, HJURP, CENPA, ITGB3BP	184	73	11153	5.812313877307922	0.6272008451953879	0.020569563832186236	0.019287172072074876
GOTERM_BP_DIRECT	GO:0051310~metaphase chromosome alignment	4	1.2861736334405145	0.00158302	KIF22, SKA3, NDC80, SKA1	290	16	19416	16.73793103448276	0.9156734718707327	0.11759608472639134	0.11631458893129605
KEGG_PATHWAY	hsa03030:DNA replication	5	1.607717041800643	0.00202079	POLA2, RNASEH2A, PCNA, POLE2, DNA2	135	36	8865	9.12037	0.3407836617739032	0.0832565	0.0828523
REACTOME_PATHWAY	R-HSA-156711~Polo-like kinase mediated events	4	1.2861736334405145	0.00207907	CCNB2, PLK1, MYBL2, CDC25C	184	16	11153	15.153532608695652	0.8112005071852251	0.0340289	0.0319074
REACTOME_PATHWAY	R-HSA-3700989~Transcriptional Regulation by TP53	15	4.823151125401929	0.00236796	FANCI, NPM1, PCNA, CDC25C, RABGGTB, AURKB, BRIP1, CCNE2, FANCD2, EXO1, BIRC5, TNKS1BP1, DNA2, E2F7, E2F8	184	359	11153	2.532623834322393	0.85028	0.0379821	0.0356141
GOTERM_BP_DIRECT	GO:0009887~animal organ morphogenesis	8	2.572347266881029	0.00257727	COMP, GREM2, FGF7, FGF9, GMNN, PAX3, DCN, PBX1	290	124	19416	4.3194660734149055	0.9821957080710111	0.1773686074281066	0.1754357443984413
GOTERM_BP_DIRECT	GO:0007051~spindle organization	4	1.2861736334405145	0.00265029	SPAG5, TTK, KIF11, AURKB	290	19	19416	14.095099818511798	0.984118	0.1773686074281066	0.1754357443984413
GOTERM_BP_DIRECT	GO:0000281~mitotic cytokinesis	6	1.929260450160772	0.00300764	SNX18, ESPL1, PLK1, BIRC5, CENPA, AURKB	290	66	19416	6.086520376175549	0.9909229089719624	0.1773686074281066	0.1754357443984413
REACTOME_PATHWAY	R-HSA-176187~Activation of ATR in response to replication stress	5	1.607717041800643	0.00303499	ORC5, CDC45, ORC1, MCM8, CDC25C	184	37	11153	8.191098707403054	0.9123778536061106	0.0477267	0.044751187617581796
GOTERM_BP_DIRECT	GO:0006335~DNA replication-dependent chromatin assembly	3	0.96463	0.00318354	CHAF1B, NASP, ASF1B	290	6	19416	33.47586206896552	0.9931082599717708	0.1773686074281066	0.1754357443984413
GOTERM_BP_DIRECT	GO:1902751~positive regulation of cell cycle G2/M phase transition	3	0.96463	0.00318354	NPM1, ATAD5, CDC25C	290	6	19416	33.47586206896552	0.9931082599717708	0.1773686074281066	0.1754357443984413
GOTERM_BP_DIRECT	GO:0051383~kinetochore organization	3	0.96463	0.00318354	CENPH, NUF2, NDC80	290	6	19416	33.47586206896552	0.9931082599717708	0.1773686074281066	0.1754357443984413
GOTERM_BP_DIRECT	GO:0045143~homologous chromosome segregation	3	0.96463	0.00318354	PTTG1, ESPL1, PLK1	290	6	19416	33.47586206896552	0.9931082599717708	0.1773686074281066	0.1754357443984413
REACTOME_PATHWAY	R-HSA-3108232~SUMO E3 ligases SUMOylate target proteins	10	3.215434083601286	0.00319317	TOP2A, NPM1, PCNA, THRB, THRA, VDR, BIRC5, NUP88, AURKB, NUP37	184	183	11153	3.3122475647422185	0.9228356956373467	0.0492484	0.046178093027705557
GOTERM_BP_DIRECT	GO:0007062~sister chromatid cohesion	4	1.2861736334405145	0.00355865	DDX11, PLK1, ESCO2, KIF22	290	21	19416	12.752709359605912	0.99617	0.19143097938073414	0.1893448725541492
REACTOME_PATHWAY	R-HSA-69481~G2/M Checkpoints	9	2.8938906752411575	0.00384769	ORC5, CCNB2, BRIP1, CDC45, ORC1, MCM8, EXO1, DNA2, CDC25C	184	154	11153	3.542384246188594	0.9544044103133208	0.0582235	0.0545936
REACTOME_PATHWAY	R-HSA-2990846~SUMOylation	10	3.215434083601286	0.0039522	TOP2A, NPM1, PCNA, THRB, THRA, VDR, BIRC5, NUP88, AURKB, NUP37	184	189	11153	3.207096848401196	0.9580795356589706	0.0586974	0.055037986720353115
REACTOME_PATHWAY	R-HSA-6783310~Fanconi Anemia Pathway	5	1.607717041800643	0.00404258	FANCI, EME1, FANCL, FANCD2, FANCA	184	40	11153	7.576766304347825	0.9610185995123025	0.058948188874465464	0.0552731
GOTERM_BP_DIRECT	GO:0032466~negative regulation of cytokinesis	3	0.96463	0.00441324	E2F7, AURKB, E2F8	290	7	19416	28.6936	0.9989965561591306	0.22948858898503036	0.22698775179737296
GOTERM_BP_DIRECT	GO:0071168~protein localization to chromatin	4	1.2861736334405145	0.00463587	MCM8, ZMYND8, PLK1, ESCO2	290	23	19416	11.643778110944528	0.9992922502532798	0.22965660580811387	0.22715393766789724
GOTERM_BP_DIRECT	GO:0090307~mitotic spindle assembly	5	1.607717041800643	0.00480064	UHRF1, BIRC5, MYBL2, KIF11, AURKB	290	46	19416	7.27736	0.9994534278652916	0.22965660580811387	0.22715393766789724
GOTERM_BP_DIRECT	GO:0000724~double-strand break repair via homologous recombination	7	2.2508038585209005	0.00485812	RAD51B, GEN1, RAD51, MCM8, UHRF1, XRCC2, ZMYND8	290	105	19416	4.463448275862069	0.9995005518817864	0.22965660580811387	0.22715393766789724
GOTERM_BP_DIRECT	GO:0007080~mitotic metaphase chromosome alignment	5	1.607717041800643	0.00518683	PSRC1, CDCA5, KIF22, SKA3, SKA1	290	47	19416	7.122523844460748	0.9997017880380312	0.23798377664586243	0.23539036369523444
REACTOME_PATHWAY	R-HSA-113510~E2F mediated regulation of DNA replication	4	1.2861736334405145	0.0053191	ORC5, POLA2, ORC1, MCM8	184	22	11153	11.020750988142291	0.9860457274366816	0.0761771	0.0714279
GOTERM_BP_DIRECT	GO:0044806~G-quadruplex DNA unwinding	3	0.96463	0.00582668	BRIP1, DDX11, DNA2	290	8	19416	25.106896551724137	0.9998907696096394	0.2597035150074096	0.25687341260027763
KEGG_PATHWAY	hsa04914:Progesterone-mediated oocyte maturation	7	2.2508038585209005	0.00661117	CCNB2, ADCY9, RPS6KA1, PLK1, KIF22, CDC25C, BUB1	135	111	8865	4.141141141141142	0.744983	0.22698362512447676	0.2258817628665909
GOTERM_BP_DIRECT	GO:0000086~G2/M transition of mitotic cell cycle	5	1.607717041800643	0.00693869	MELK, PLK1, BIRC5, CDC25C, PBX1	290	51	19416	6.563894523326572	0.999981	0.30067643335789773	0.29739983119951036
REACTOME_PATHWAY	R-HSA-68689~CDC6 association with the ORC:origin complex	3	0.96463	0.00702551	ORC5, ORC1, MCM8	184	8	11153	22.730298913043477	0.9964729586873516	0.0988502	0.0926875
GOTERM_BP_DIRECT	GO:0043504~mitochondrial DNA repair	3	0.96463	0.00741815	MGME1, DNA2, PRIMPOL	290	9	19416	22.317241379310342	0.9999910414381635	0.3127653776256781	0.3093570369720649
GOTERM_BP_DIRECT	GO:0010971~positive regulation of G2/M transition of mitotic cell cycle	4	1.2861736334405145	0.00811926	RAD51B, CDC25C, DTL, PBX1	290	28	19416	9.564532019704433	0.999997	0.333317	0.3296848709318089
REACTOME_PATHWAY	R-HSA-113507~E2F-enabled inhibition of pre-replication complex formation	3	0.96463	0.00893582	ORC5, ORC1, MCM8	184	9	11153	20.204710144927535	0.9992457342642574	0.12305989264286292	0.11538782951051485
GOTERM_BP_DIRECT	GO:0045786~negative regulation of cell cycle	5	1.607717041800643	0.00904268	CDT1, BRINP1, SUV39H1, GMNN, HOXD10	290	55	19416	6.086520376175548	0.9999993053327053	0.34936700498954215	0.34555980044798945
REACTOME_PATHWAY	R-HSA-69052~Switching of origins to a post-replicative state	6	1.929260450160772	0.00905303	ORC5, CDT1, ORC1, CCNE2, MCM8, GMNN	184	78	11153	4.662625418060201	0.9993139115774722	0.12305989264286292	0.11538782951051485
GOTERM_BP_DIRECT	GO:0006264~mitochondrial DNA replication	3	0.96463	0.00918208	MGME1, DNA2, PRIMPOL	290	10	19416	20.08551724137931	0.999999	0.34936700498954215	0.34555980044798945
GOTERM_BP_DIRECT	GO:0035563~positive regulation of chromatin binding	3	0.96463	0.00918208	CDT1, DDX11, GMNN	290	10	19416	20.08551724137931	0.999999	0.34936700498954215	0.34555980044798945
REACTOME_PATHWAY	R-HSA-1538133~G0 and Early G1	4	1.2861736334405145	0.00951529	TOP2A, PCNA, CCNE2, MYBL2	184	27	11153	8.97987	0.9995278630261424	0.1271877241680843	0.11925831493067256
GOTERM_BP_DIRECT	GO:0034644~cellular response to UV	5	1.607717041800643	0.0102348	NPM1, PCNA, METTL3, PBK, AURKB	290	57	19416	5.872958257713249	0.9999998938898292	0.3768762016054107	0.37276921735714663
GOTERM_BP_DIRECT	GO:0007131~reciprocal meiotic recombination	4	1.2861736334405145	0.0107821	RAD51B, RAD51, RAD54L, MND1	290	31	19416	8.638932146829811	0.9999999552514401	0.3768762016054107	0.37276921735714663
REACTOME_PATHWAY	R-HSA-69002~DNA Replication Pre-Initiation	8	2.572347266881029	0.010994028524519072	ORC5, CDT1, POLA2, CDC45, ORC1, MCM8, POLE2, GMNN	184	148	11153	3.276439482961222	0.9998573308861111	0.14454444060105404	0.1355329418104646
GOTERM_BP_DIRECT	GO:0034501~protein localization to kinetochore	3	0.96463	0.011113016201185188	TTK, BUB3, AURKB	290	11	19416	18.259561128526645	0.9999999734577888	0.3768762016054107	0.37276921735714663
GOTERM_BP_DIRECT	GO:0048935~peripheral nervous system neuron development	3	0.96463	0.011113016201185188	HAND2, HOXD9, HOXD10	290	11	19416	18.259561128526645	0.9999999734577888	0.3768762016054107	0.37276921735714663
GOTERM_BP_DIRECT	GO:1990918~double-strand break repair involved in meiotic recombination	3	0.96463	0.011113016201185188	BRIP1, RAD51, FANCD2	290	11	19416	18.259561128526645	0.9999999734577888	0.3768762016054107	0.37276921735714663
GOTERM_BP_DIRECT	GO:0045740~positive regulation of DNA replication	4	1.2861736334405145	0.011768689248044023	CDT1, PCNA, ATAD5, DNA2	290	32	19416	8.36897	0.9999999905748148	0.39062032397763136	0.38636356403684957
REACTOME_PATHWAY	R-HSA-5661231~Metallothioneins bind metals	3	0.96463	0.013360966265150133	MT2A, MT1F, MT1E	184	11	11153	16.531126482213438	0.999979	0.17283056362339366	0.16205559082891774
REACTOME_PATHWAY	R-HSA-176974~Unwinding of DNA	3	0.96463	0.015861713998719024	GINS2, CDC45, MCM8	184	12	11153	15.15353260869565	0.9999972586900204	0.20192213693607391	0.18933347503232867
GOTERM_BP_DIRECT	GO:0007399~nervous system development	14	4.501607717041801	0.0161662	PCDHGB7, ZMYND8, LSAMP, PAX3, CABLES1, MST1R, GDPD5, SMARCA2, TGFBR2, PCDHGA9, DOK4, FEZ1, PRKD1, FGF13	290	444	19416	2.111090400745573	1	0.5254007740576384	0.5196752528018821
GOTERM_BP_DIRECT	GO:0000122~negative regulation of transcription by RNA polymerase II	24	7.717041800643088	0.016740465240913903	HDAC5, BATF3, NFIX, PCNA, THRB, FOXE1, THRA, UHRF1, VDR, SUV39H1, ZMYND8, PLK1, SMARCA2, HDAC9, AURKB, FGF9, CRY2, NFE2L3, STAT6, HOXD9, E2F7, MXD3, JDP2, E2F8	290	958	19416	1.6772874523072492	0.9999999999964108	0.5329617505270549	0.527154
GOTERM_BP_DIRECT	GO:0010463~mesenchymal cell proliferation	3	0.96463	0.0178552	FGF7, FGF9, HAND2	290	14	19416	14.34679802955665	1	0.546159	0.5402069192739227
GOTERM_BP_DIRECT	GO:0019985~translesion synthesis	3	0.96463	0.0178552	PCNA, DTL, PRIMPOL	290	14	19416	14.34679802955665	1	0.546159	0.5402069192739227
REACTOME_PATHWAY	R-HSA-174417~Telomere C-strand (Lagging Strand) Synthesis	4	1.2861736334405145	0.0179076	POLA2, PCNA, DNA2, CHTF18	184	34	11153	7.131074168797953	0.9999994823678793	0.2244050129414512	0.21041467547627346
REACTOME_PATHWAY	R-HSA-9709570~Impaired BRCA2 binding to RAD51	4	1.2861736334405145	0.019355084585060234	BRIP1, RAD51, EXO1, DNA2	184	35	11153	6.927329192546583	0.9999998411685544	0.2388119667264355	0.223923
GOTERM_BP_DIRECT	GO:0006139~nucleobase-containing compound metabolic process	4	1.2861736334405145	0.0200986	BRIP1, MCM8, DDX11, DDX12P	290	39	19416	6.86684	0.9999999999999828	0.6024017301117149	0.5958370958733181
KEGG_PATHWAY	hsa05166:Human T-cell leukemia virus 1 infection	9	2.8938906752411575	0.020130811672860828	CCNB2, ADCY9, PTTG1, ESPL1, CCNE2, BUB1B, E2F2, BUB3, TGFBR2	135	224	8865	2.6383928571428568	0.9848424525613761	0.5924210292299044	0.5895451989909243
GOTERM_BP_DIRECT	GO:0007623~circadian rhythm	5	1.607717041800643	0.020466212625590317	SUV39H1, CRY2, METTL3, SCN9A, TYMS	290	70	19416	4.782266009852217	0.9999999999999905	0.6024017301117149	0.5958370958733181
REACTOME_PATHWAY	R-HSA-69166~Removal of the Flap Intermediate	3	0.96463	0.021405656498333262	POLA2, PCNA, DNA2	184	14	11153	12.988742236024844	0.9999999702995117	0.25246083105387174	0.23672137774627372
REACTOME_PATHWAY	R-HSA-5660526~Response to metal ions	3	0.96463	0.021405656498333262	MT2A, MT1F, MT1E	184	14	11153	12.988742236024844	0.9999999702995117	0.25246083105387174	0.23672137774627372
REACTOME_PATHWAY	R-HSA-6804116~TP53 Regulates Transcription of Genes Involved in G1 Cell Cycle Arrest	3	0.96463	0.021405656498333262	CCNE2, E2F7, E2F8	184	14	11153	12.988742236024844	0.9999999702995117	0.25246083105387174	0.23672137774627372
REACTOME_PATHWAY	R-HSA-5685938~HDR through Single Strand Annealing (SSA)	4	1.2861736334405145	0.022438679484477222	BRIP1, RAD51, EXO1, DNA2	184	37	11153	6.552878965922444	0.9999999872546577	0.26080899922537293	0.2445490865554619
GOTERM_BP_DIRECT	GO:0010273~detoxification of copper ion	3	0.96463	0.023090503578219686	MT2A, MT1F, MT1E	290	16	19416	12.553448275862069	0.9999999999999999	0.6549306469458674	0.6477935822035087
GOTERM_BP_DIRECT	GO:0031110~regulation of microtubule polymerization or depolymerization	3	0.96463	0.023090503578219686	STMN2, SKA3, SKA1	290	16	19416	12.553448275862069	0.9999999999999999	0.6549306469458674	0.6477935822035087
GOTERM_BP_DIRECT	GO:0008584~male gonad development	6	1.929260450160772	0.0235568	ACE, WNT2B, NASP, FGF9, AKR1C3, FANCA	290	109	19416	3.685416007592534	0.9999999999999999	0.6562249068200612	0.6490737379636886
REACTOME_PATHWAY	R-HSA-69183~Processive synthesis on the lagging strand	3	0.96463	0.024435794740931743	POLA2, PCNA, DNA2	184	15	11153	12.122826086956522	0.9999999975229115	0.27996439117467514	0.2625102520740096
GOTERM_BP_DIRECT	GO:0035162~embryonic hemopoiesis	3	0.96463	0.025915743805142225	CCDC134, PBX1, TGFBR2	290	17	19416	11.815010141987829	1	0.658509	0.6513326029534784
GOTERM_BP_DIRECT	GO:0031573~mitotic intra-S DNA damage checkpoint signaling	3	0.96463	0.025915743805142225	TIPIN, EME1, FANCD2	290	17	19416	11.815010141987829	1	0.658509	0.6513326029534784
GOTERM_BP_DIRECT	GO:0006275~regulation of DNA replication	4	1.2861736334405145	0.027595783572594686	ORC5, PCNA, GMNN, ESCO2	290	44	19416	6.086520376175548	1	0.658509	0.6513326029534784
GOTERM_BP_DIRECT	GO:0006310~DNA recombination	5	1.607717041800643	0.027889031122061602	RAD51B, RAD51, EME1, EXO1, RAD54L	290	77	19416	4.347514554411106	1	0.658509	0.6513326029534784
KEGG_PATHWAY	hsa03410:Base excision repair	4	1.2861736334405145	0.028502696835585945	NEIL3, PCNA, POLE2, TDP1	135	44	8865	5.969696969696971	0.9974119690424194	0.7339444435163381	0.7303816064118899
GOTERM_BP_DIRECT	GO:0045926~negative regulation of growth	3	0.96463	0.028873150921991195	MT2A, MT1F, MT1E	290	18	19416	11.158620689655171	1	0.658509	0.6513326029534784
GOTERM_BP_DIRECT	GO:0008283~cell population proliferation	7	2.2508038585209005	0.0294883	TBCK, BRINP1, MELK, ATAD5, CD9, POC1B, CDC25C	290	156	19416	3.004244031830239	1	0.658509	0.6513326029534784
GOTERM_BP_DIRECT	GO:0071163~DNA replication preinitiation complex assembly	2	0.6430868167202572	0.029548465461272513	CDT1, GMNN	290	2	19416	66.95172413793104	1	0.658509	0.6513326029534784
GOTERM_BP_DIRECT	GO:2000104~negative regulation of DNA-templated DNA replication	2	0.6430868167202572	0.029548465461272513	CDT1, GMNN	290	2	19416	66.95172413793104	1	0.658509	0.6513326029534784
GOTERM_BP_DIRECT	GO:0032877~positive regulation of DNA endoreduplication	2	0.6430868167202572	0.029548465461272513	E2F7, E2F8	290	2	19416	66.95172413793104	1	0.658509	0.6513326029534784
GOTERM_BP_DIRECT	GO:0008315~G2/MI transition of meiotic cell cycle	2	0.6430868167202572	0.029548465461272513	CCNB2, NDC80	290	2	19416	66.95172413793104	1	0.658509	0.6513326029534784
GOTERM_BP_DIRECT	GO:0140273~repair of mitotic kinetochore microtubule attachment defect	2	0.6430868167202572	0.029548465461272513	TTK, AURKB	290	2	19416	66.95172413793104	1	0.658509	0.6513326029534784
GOTERM_BP_DIRECT	GO:0140499~negative regulation of mitotic spindle assembly checkpoint signaling	2	0.6430868167202572	0.029548465461272513	SKA3, SKA1	290	2	19416	66.95172413793104	1	0.658509	0.6513326029534784
GOTERM_BP_DIRECT	GO:0008050~female courtship behavior	2	0.6430868167202572	0.029548465461272513	THRB, THRA	290	2	19416	66.95172413793104	1	0.658509	0.6513326029534784
GOTERM_BP_DIRECT	GO:0060443~mammary gland morphogenesis	2	0.6430868167202572	0.029548465461272513	STAT6, TGFBR2	290	2	19416	66.95172413793104	1	0.658509	0.6513326029534784
GOTERM_BP_DIRECT	GO:0051321~meiotic cell cycle	5	1.607717041800643	0.032763	RAD51, EXO1, XRCC2, RAD54L, BUB3	290	81	19416	4.1328224776500635	1	0.7197356576826778	0.7118923844899819
REACTOME_PATHWAY	R-HSA-174143~APC/C-mediated degradation of cell cycle proteins	5	1.607717041800643	0.0331893	PTTG1, PLK1, BUB1B, BUB3, AURKB	184	74	11153	4.095549353701527	0.9999999999981866	0.36969189836141214	0.346644
REACTOME_PATHWAY	R-HSA-453276~Regulation of mitotic cell cycle	5	1.607717041800643	0.0331893	PTTG1, PLK1, BUB1B, BUB3, AURKB	184	74	11153	4.095549353701527	0.9999999999981866	0.36969189836141214	0.346644
GOTERM_BP_DIRECT	GO:0007155~cell adhesion	15	4.823151125401929	0.0332186	PCDHGB7, ITGB5, LAMA4, TROAP, LSAMP, PCDH18, PCDHGA9, DPP4, COMP, MFAP4, EFNB1, FEZ1, COL7A1, CD9, ITGB3BP	290	543	19416	1.8494951419317964	1	0.7197356576826778	0.7118923844899819
GOTERM_BP_DIRECT	GO:0022008~neurogenesis	5	1.607717041800643	0.0340544	FGF7, ERBB3, FGF9, XRCC2, FGF13	290	82	19416	4.0824222035323805	1	0.7277379769660444	0.7198074990119272
GOTERM_BP_DIRECT	GO:0048538~thymus development	4	1.2861736334405145	0.0363797	CCNB2, FOXE1, HAND2, PBX1	290	49	19416	5.465446868402534	1	0.7669224135623706	0.7585649257222677
GOTERM_BP_DIRECT	GO:0007338~single fertilization	5	1.607717041800643	0.0381044	CD9, POC1B, MST1R, HOXD9, HOXD10	290	85	19416	3.938336713995943	1	0.7901313929723699	0.7815209867669018
GOTERM_BP_DIRECT	GO:0048384~retinoic acid receptor signaling pathway	3	0.96463	0.0384936	THRB, THRA, VDR	290	21	19416	9.564532019704433	1	0.7901313929723699	0.7815209867669018
REACTOME_PATHWAY	R-HSA-69186~Lagging Strand Synthesis	3	0.96463	0.0419215	POLA2, PCNA, DNA2	184	20	11153	9.092119565217391	0.9999999999999988	0.4543382231963674	0.4260128975606836
REACTOME_PATHWAY	R-HSA-6804115~TP53 regulates transcription of additional cell cycle genes whose exact role in the p53 pathway remain uncertain	3	0.96463	0.0419215	NPM1, TNKS1BP1, CDC25C	184	20	11153	9.092119565217391	0.9999999999999988	0.4543382231963674	0.4260128975606836
GOTERM_BP_DIRECT	GO:0006268~DNA unwinding involved in DNA replication	3	0.96463	0.0419354	GINS2, RAD51, CDC45	290	22	19416	9.129780564263323	1	0.8268895922045619	0.8178786158792558
GOTERM_BP_DIRECT	GO:0033260~nuclear DNA replication	2	0.6430868167202572	0.0439948	ATAD5, DONSON	290	3	19416	44.63448275862069	1	0.8268895922045619	0.8178786158792558
GOTERM_BP_DIRECT	GO:2000348~regulation of CD40 signaling pathway	2	0.6430868167202572	0.0439948	FANCD2, FANCA	290	3	19416	44.63448275862069	1	0.8268895922045619	0.8178786158792558
GOTERM_BP_DIRECT	GO:0034085~establishment of sister chromatid cohesion	2	0.6430868167202572	0.0439948	DDX11, DDX12P	290	3	19416	44.63448275862069	1	0.8268895922045619	0.8178786158792558
GOTERM_BP_DIRECT	GO:1902990~mitotic telomere maintenance via semi-conservative replication	2	0.6430868167202572	0.0439948	PCNA, DNA2	290	3	19416	44.63448275862069	1	0.8268895922045619	0.8178786158792558
GOTERM_BP_DIRECT	GO:0002154~thyroid hormone receptor signaling pathway	2	0.6430868167202572	0.0439948	THRB, THRA	290	3	19416	44.63448275862069	1	0.8268895922045619	0.8178786158792558
GOTERM_BP_DIRECT	GO:0002157~positive regulation of thyroid hormone receptor signaling pathway	2	0.6430868167202572	0.0439948	THRB, THRA	290	3	19416	44.63448275862069	1	0.8268895922045619	0.8178786158792558
GOTERM_BP_DIRECT	GO:0006974~DNA damage response	10	3.215434083601286	0.0447494	TOP2A, TIPIN, RAD51, FANCL, MCM8, UHRF1, SUV39H1, DDX11, METTL3, DTL	290	312	19416	2.145888594164456	1	0.83106	0.8220039429026238
GOTERM_BP_DIRECT	GO:0040029~epigenetic regulation of gene expression	4	1.2861736334405145	0.0464241	MIR29B1, HDAC5, UHRF1, HDAC9	290	54	19416	4.959386973180076	1	0.8520190826248244	0.8427342592885282
REACTOME_PATHWAY	R-HSA-212436~Generic Transcription Pathway	29	9.32476	0.047048708418285665	HDAC5, THRB, PCNA, THRA, TWIST2, HDAC9, AURKB, BRIP1, EXO1, TNKS1BP1, MYBL2, ZNF521, E2F7, ZIK1, E2F8, FANCI, NPM1, RRM2, VDR, CDC25C, RABGGTB, SMARCA2, RAD51, CCNE2, FANCD2, HAND2, BIRC5, ZNF436, DNA2	184	1234	11153	1.4244811852582624	1	0.5031075220195347	0.4717417164073443
GOTERM_BP_DIRECT	GO:0071294~cellular response to zinc ion	3	0.96463	0.0491466	MT2A, MT1F, MT1E	290	24	19416	8.36897	1	0.8914956438411635	0.8817806272095611
REACTOME_PATHWAY	R-HSA-180786~Extension of Telomeres	4	1.2861736334405145	0.050991405058127846	POLA2, PCNA, DNA2, CHTF18	184	51	11153	4.754049445865303	1	0.5380935112712965	0.5045465342593703
GOTERM_BP_DIRECT	GO:0046597~negative regulation of viral entry into host cell	3	0.96463	0.052907972513320495	TRIM8, LRRC15, TRIM59	290	25	19416	8.034206896551725	1	0.9175124419869195	0.9075139089652672
GOTERM_BP_DIRECT	GO:0071280~cellular response to copper ion	3	0.96463	0.052907972513320495	MT2A, MT1F, MT1E	290	25	19416	8.034206896551725	1	0.9175124419869195	0.9075139089652672
GOTERM_BP_DIRECT	GO:0048844~artery morphogenesis	3	0.96463	0.052907972513320495	COMP, HOXA1, TGFBR2	290	25	19416	8.034206896551725	1	0.9175124419869195	0.9075139089652672
REACTOME_PATHWAY	R-HSA-2980766~Nuclear Envelope Breakdown	4	1.2861736334405145	0.0534834	CCNB2, PLK1, NUP88, NUP37	184	52	11153	4.662625418060201	1	0.5570613608312132	0.5223318495574467
REACTOME_PATHWAY	R-HSA-74160~Gene expression (Transcription)	35	11.254019292604502	0.0560722	HDAC5, THRB, NFIX, PCNA, THRA, UHRF1, SUV39H1, TWIST2, HDAC9, AURKB, BRIP1, EXO1, TNKS1BP1, MYBL2, NUP88, ZNF521, E2F7, ZIK1, E2F8, FANCI, NPM1, RRM2, VDR, MAGOHB, CDC25C, RABGGTB, SMARCA2, RAD51, CCNE2, FANCD2, HAND2, BIRC5, ZNF436, DNA2, NUP37	184	1579	11153	1.3435684390230473	1	0.5765376197241138	0.5405938778460517
GOTERM_BP_DIRECT	GO:0009954~proximal/distal pattern formation	3	0.96463	0.056768124855418205	HOXD9, HOXD10, PBX1	290	26	19416	7.725198938992043	1	0.9175124419869195	0.9075139089652672
GOTERM_BP_DIRECT	GO:0002053~positive regulation of mesenchymal cell proliferation	3	0.96463	0.056768124855418205	FGF9, IRS2, TGFBR2	290	26	19416	7.725198938992043	1	0.9175124419869195	0.9075139089652672
GOTERM_BP_DIRECT	GO:0007057~spindle assembly involved in female meiosis I	2	0.6430868167202572	0.0582268	CCNB2, NDC80	290	4	19416	33.47586206896552	1	0.9175124419869195	0.9075139089652672
GOTERM_BP_DIRECT	GO:1901970~positive regulation of mitotic sister chromatid separation	2	0.6430868167202572	0.0582268	BIRC5, AURKB	290	4	19416	33.47586206896552	1	0.9175124419869195	0.9075139089652672
GOTERM_BP_DIRECT	GO:0051296~establishment of meiotic spindle orientation	2	0.6430868167202572	0.0582268	SKA3, SKA1	290	4	19416	33.47586206896552	1	0.9175124419869195	0.9075139089652672
GOTERM_BP_DIRECT	GO:0042148~DNA strand invasion	2	0.6430868167202572	0.0582268	RAD51, XRCC2	290	4	19416	33.47586206896552	1	0.9175124419869195	0.9075139089652672
GOTERM_BP_DIRECT	GO:0043137~DNA replication, removal of RNA primer	2	0.6430868167202572	0.0582268	RNASEH2A, DNA2	290	4	19416	33.47586206896552	1	0.9175124419869195	0.9075139089652672
GOTERM_BP_DIRECT	GO:0072719~cellular response to cisplatin	2	0.6430868167202572	0.0582268	RAD51, DDX11	290	4	19416	33.47586206896552	1	0.9175124419869195	0.9075139089652672
GOTERM_BP_DIRECT	GO:0016321~female meiosis chromosome segregation	2	0.6430868167202572	0.0582268	PLK1, TTK	290	4	19416	33.47586206896552	1	0.9175124419869195	0.9075139089652672
GOTERM_BP_DIRECT	GO:1990086~lens fiber cell apoptotic process	2	0.6430868167202572	0.0582268	E2F2, TGFBR2	290	4	19416	33.47586206896552	1	0.9175124419869195	0.9075139089652672
REACTOME_PATHWAY	R-HSA-69273~Cyclin A/B1/B2 associated events during G2/M transition	3	0.96463	0.0627785	CCNB2, PLK1, CDC25C	184	25	11153	7.273695652173912	1	0.6373213601082062	0.597588
KEGG_PATHWAY	hsa04978:Mineral absorption	4	1.2861736334405145	0.064509	MT2A, VDR, MT1F, MT1E	135	61	8865	4.306010928961749	0.999999	1	1
GOTERM_BP_DIRECT	GO:0000079~regulation of cyclin-dependent protein serine/threonine kinase activity	3	0.96463	0.0647697	CCNE2, CDC25C, CDKN3	290	28	19416	7.173399014778325	1	1	0.9897370109044259
REACTOME_PATHWAY	R-HSA-174411~Polymerase switching on the C-strand of the telomere	3	0.96463	0.0672968	POLA2, PCNA, CHTF18	184	26	11153	6.993938127090301	1	0.6746500530554174	0.6325895759322616
REACTOME_PATHWAY	R-HSA-68949~Orc1 removal from chromatin	4	1.2861736334405145	0.0696233	ORC5, CDT1, ORC1, MCM8	184	58	11153	4.180284857571214	1	0.6893570578010537	0.6463796851201901
GOTERM_BP_DIRECT	GO:0051754~meiotic sister chromatid cohesion, centromeric	2	0.6430868167202572	0.0722476	BUB1B, BUB1	290	5	19416	26.780689655172413	1	1	0.9897370109044259
GOTERM_BP_DIRECT	GO:0031117~positive regulation of microtubule depolymerization	2	0.6430868167202572	0.0722476	STMN2, AURKB	290	5	19416	26.780689655172413	1	1	0.9897370109044259
GOTERM_BP_DIRECT	GO:0033262~regulation of nuclear cell cycle DNA replication	2	0.6430868167202572	0.0722476	CDT1, TIPIN	290	5	19416	26.780689655172413	1	1	0.9897370109044259
GOTERM_BP_DIRECT	GO:0050974~detection of mechanical stimulus involved in sensory perception	2	0.6430868167202572	0.0722476	SCN9A, PIEZO2	290	5	19416	26.780689655172413	1	1	0.9897370109044259
GOTERM_BP_DIRECT	GO:2000224~regulation of testosterone biosynthetic process	2	0.6430868167202572	0.0722476	AKR1C3, PRKG1	290	5	19416	26.780689655172413	1	1	0.9897370109044259
GOTERM_BP_DIRECT	GO:0046602~regulation of mitotic centrosome separation	2	0.6430868167202572	0.0722476	KIF11, CEP85	290	5	19416	26.780689655172413	1	1	0.9897370109044259
GOTERM_BP_DIRECT	GO:0007129~homologous chromosome pairing at meiosis	3	0.96463	0.0731224	CCNE2, FANCD2, MND1	290	30	19416	6.695172413793103	1	1	0.9897370109044259
GOTERM_BP_DIRECT	GO:0006298~mismatch repair	3	0.96463	0.0731224	RNASEH2A, PCNA, EXO1	290	30	19416	6.695172413793103	1	1	0.9897370109044259
GOTERM_BP_DIRECT	GO:0006259~DNA metabolic process	3	0.96463	0.0731224	MCM8, DDX11, DDX12P	290	30	19416	6.695172413793103	1	1	0.9897370109044259
KEGG_PATHWAY	hsa05226:Gastric cancer	6	1.929260450160772	0.0767803	FGF7, WNT2B, FGF9, CCNE2, E2F2, TGFBR2	135	150	8865	2.626666666666667	0.9999999287407585	1	1
GOTERM_BP_DIRECT	GO:0006606~protein import into nucleus	5	1.607717041800643	0.0778616	POLA2, NPM1, FGF9, CRY2, NUP88	290	108	19416	3.099616858237548	1	1	0.9897370109044259
GOTERM_BP_DIRECT	GO:0045944~positive regulation of transcription by RNA polymerase II	26	8.360128617363344	0.0784997	TOP2A, HDAC5, THRB, NFIX, THRA, UHRF1, HOXD10, BCL2L12, RPS6KA1, E2F2, STAT6, MYBL2, HOXA1, ZNF521, E2F7, E2F8, NPM1, VDR, PAX3, SMARCA2, PBX1, DCN, HAND2, PRKD1, PAXBP1, HOXD9	290	1246	19416	1.397066474788288	1	1	0.9897370109044259
REACTOME_PATHWAY	R-HSA-8869496~TFAP2A acts as a transcriptional repressor during retinoic acid induced cell differentiation	2	0.6430868167202572	0.079406	NPM1, MYBL2	184	5	11153	24.24565217391304	1	0.7766296384710887	0.7282113318332402
GOTERM_BP_DIRECT	GO:0007346~regulation of mitotic cell cycle	4	1.2861736334405145	0.0808375	PLK1, GMNN, BIRC5, DLGAP5	290	68	19416	3.938336713995943	1	1	0.9897370109044259
REACTOME_PATHWAY	R-HSA-73857~RNA Polymerase II Transcription	30	9.646302250803858	0.0817077	HDAC5, THRB, PCNA, THRA, TWIST2, HDAC9, AURKB, BRIP1, EXO1, TNKS1BP1, MYBL2, ZNF521, E2F7, ZIK1, E2F8, FANCI, NPM1, RRM2, VDR, MAGOHB, CDC25C, RABGGTB, SMARCA2, RAD51, CCNE2, FANCD2, HAND2, BIRC5, ZNF436, DNA2	184	1358	11153	1.3390455913427675	1	0.7871195881519667	0.7380472946262829
REACTOME_PATHWAY	R-HSA-69275~G2/M Transition	7	2.2508038585209005	0.0828637	CCNB2, BORA, CEP70, PLK1, MYBL2, HMMR, CDC25C	184	184	11153	2.3059723534971646	1	0.7871195881519667	0.7380472946262829
REACTOME_PATHWAY	R-HSA-176814~Activation of APC/C and APC/C:Cdc20 mediated degradation of mitotic proteins	4	1.2861736334405145	0.0845496	PTTG1, PLK1, BUB1B, BUB3	184	63	11153	3.8485162180814356	1	0.7871195881519667	0.7380472946262829
REACTOME_PATHWAY	R-HSA-453274~Mitotic G2-G2/M phases	7	2.2508038585209005	0.0858303	CCNB2, BORA, CEP70, PLK1, MYBL2, HMMR, CDC25C	184	186	11153	2.2811769518466574	1	0.7871195881519667	0.7380472946262829
GOTERM_BP_DIRECT	GO:0045589~regulation of regulatory T cell differentiation	2	0.6430868167202572	0.0860604	FANCD2, FANCA	290	6	19416	22.317241379310346	1	1	0.9897370109044259
GOTERM_BP_DIRECT	GO:0044387~negative regulation of protein kinase activity by regulation of protein phosphorylation	2	0.6430868167202572	0.0860604	NPM1, ADARB1	290	6	19416	22.317241379310346	1	1	0.9897370109044259
GOTERM_BP_DIRECT	GO:0010716~negative regulation of extracellular matrix disassembly	2	0.6430868167202572	0.0860604	MIR29B1, DPP4	290	6	19416	22.317241379310346	1	1	0.9897370109044259
GOTERM_BP_DIRECT	GO:0060718~chorionic trophoblast cell differentiation	2	0.6430868167202572	0.0860604	E2F7, E2F8	290	6	19416	22.317241379310346	1	1	0.9897370109044259
GOTERM_BP_DIRECT	GO:1903490~positive regulation of mitotic cytokinesis	2	0.6430868167202572	0.0860604	BIRC5, AURKB	290	6	19416	22.317241379310346	1	1	0.9897370109044259
GOTERM_BP_DIRECT	GO:0031536~positive regulation of exit from mitosis	2	0.6430868167202572	0.0860604	CDCA5, BIRC5	290	6	19416	22.317241379310346	1	1	0.9897370109044259
GOTERM_BP_DIRECT	GO:0046813~receptor-mediated virion attachment to host cell	2	0.6430868167202572	0.0860604	DPP4, LRRC15	290	6	19416	22.317241379310346	1	1	0.9897370109044259
GOTERM_BP_DIRECT	GO:0051276~chromosome organization	3	0.96463	0.0862498	PTTG1, HAT1, RAD54L	290	33	19416	6.086520376175549	1	1	0.9897370109044259
REACTOME_PATHWAY	R-HSA-110314~Recognition of DNA damage by PCNA-containing replication complex	3	0.96463	0.0863672	PCNA, POLE2, DTL	184	30	11153	6.061413043478261	1	0.7871195881519667	0.7380472946262829
REACTOME_PATHWAY	R-HSA-4090294~SUMOylation of intracellular receptors	3	0.96463	0.0863672	THRB, THRA, VDR	184	30	11153	6.061413043478261	1	0.7871195881519667	0.7380472946262829
KEGG_PATHWAY	hsa05205:Proteoglycans in cancer	7	2.2508038585209005	0.0886387	WNT2B, ERBB3, ITGB5, PLAUR, TWIST2, HOXD10, DCN	135	204	8865	2.253267973856209	0.9999999950311156	1	1
GOTERM_BP_DIRECT	GO:0045892~negative regulation of DNA-templated transcription	14	4.501607717041801	0.0888823	HDAC5, FOXE1, THRA, VDR, SUV39H1, GMNN, TWIST2, SMARCA2, HDAC9, LBH, CRY2, BIRC5, ZNF503, VGLL4	290	574	19416	1.632968881412952	1	1	0.9897370109044259
GOTERM_BP_DIRECT	GO:0007420~brain development	7	2.2508038585209005	0.0933226	BRINP1, IRS2, PCDH18, EPOR, PBX1, TGFBR2, AFF2	290	209	19416	2.242402243854149	1	1	0.9897370109044259
GOTERM_BP_DIRECT	GO:0007507~heart development	7	2.2508038585209005	0.0944639	PCNA, ERBB3, HAND2, HDAC9, BICC1, EPOR, TGFBR2	290	210	19416	2.2317241379310344	1	1	0.9897370109044259
GOTERM_BP_DIRECT	GO:0002040~sprouting angiogenesis	3	0.96463	0.0953624	ESM1, E2F7, E2F8	290	35	19416	5.73872	1	1	0.9897370109044259
GOTERM_BP_DIRECT	GO:0071276~cellular response to cadmium ion	3	0.96463	0.0953624	MT2A, MT1F, MT1E	290	35	19416	5.73872	1	1	0.9897370109044259
GOTERM_BP_DIRECT	GO:0036089~cleavage furrow formation	2	0.6430868167202572	0.0996683	SNX18, AURKB	290	7	19416	19.129064039408867	1	1	0.9897370109044259
GOTERM_BP_DIRECT	GO:0007091~metaphase/anaphase transition of mitotic cell cycle	2	0.6430868167202572	0.0996683	PLK1, BUB1B	290	7	19416	19.129064039408867	1	1	0.9897370109044259
GOTERM_BP_DIRECT	GO:0035137~hindlimb morphogenesis	2	0.6430868167202572	0.0996683	HOXD9, HOXD10	290	7	19416	19.129064039408867	1	1	0.9897370109044259
GOTERM_BP_DIRECT	GO:0006269~DNA replication, synthesis of primer	2	0.6430868167202572	0.0996683	POLA2, PRIMPOL	290	7	19416	19.129064039408867	1	1	0.9897370109044259

## Sheet: Pan-Neuronal
	CombinedP	AvgAdjP	AvgLogFC	Total_FC_padj	Total_FC_log2FC	Gage_FC_padj	Gage_FC_log2FC	Total_SN_padj	Total_SN_log2FC
HOMER1	6.53203e-22	5.25547e-08	1.5141	1.02412e-13	1.5697	1.2324e-07	2.2074	3.44238e-08	0.76513
CHI3L1	2.5195e-15	8.24203e-06	-2.1276	2.20152e-21	-1.6659	6.71102e-06	-3.19	1.80151e-05	-1.5267
LGI2	3.40105e-14	1.96246e-05	1.8257	4.06917e-05	1.1106	1.04049e-05	2.4147	7.77712e-06	1.9518
SLC11A1	1.8686e-12	7.46049e-05	-2.4077	1.00861e-05	-2.4902	3.10945e-06	-2.7481	0.00021062	-1.9847
KCNA6	4.10753e-12	9.70039e-05	1.7174	9.04362e-06	1.0187	2.33909e-06	3.241	0.00027963	0.89256
C1orf132	6.89552e-12	0.00011529	-1.149	2.87315e-07	-1.0471	0.00010669	-1.7199	0.00023889	-0.68001
DAB1	9.76963e-12	0.00012949	1.2666	1.19169e-10	0.8403	0.00015359	1.9051	0.00023487	1.0544
SATB1	9.41172e-11	0.00027552	1.0466	0.0006162	0.56912	0.00010585	1.8078	0.00010451	0.76278
PID1	1.81984e-10	0.00034325	1.0893	2.08115e-06	0.7492	2.49525e-05	1.4689	0.0010027	1.0497
RP11-168O16.1	2.51005e-10	0.00038208	2.3734	1.21616e-18	2.0007	0.00030989	3.8679	0.00083635	1.2516
EVA1C	2.97818e-10	0.00040449	-1.1078	0.00014744	-0.95381	0.00090072	-1.4371	0.00016533	-0.93258
PDGFRA	6.01293e-10	0.00051124	1.3886	5.59332e-15	1.6535	0.0015287	1.7111	5.02953e-06	0.80109
DGKB	8.4208e-10	0.00057198	1.0749	0.0015913	0.56118	1.00884e-05	1.8342	0.00011455	0.82918
ANKRD50	1.09856e-09	0.00062499	1.0895	0.00023371	0.63754	0.0014209	1.6979	0.00022038	0.93301
TMEM132B	1.34795e-09	0.00066909	1.0002	3.87912e-05	0.60398	0.00080385	1.2962	0.0011646	1.1004
KIF21B	4.29558e-09	0.00098462	1.5738	1.23518e-10	1.2522	3.38204e-05	2.5928	0.00292	0.87647
SLC16A2	5.51857e-09	0.0010704	0.83775	1.83819e-14	0.85122	0.0030535	1.1528	0.00015769	0.50926
GALNTL6	7.4939e-09	0.0011853	1.5386	3.54271e-10	0.96	0.0011551	2.0249	0.0024009	1.631
AZGP1	2.05354e-08	0.0016587	-2.653	8.84706e-05	-2.0201	4.57576e-08	-4.6533	0.0048875	-1.2855
VWA3A	2.19272e-08	0.0016953	-1.6219	7.43006e-17	-1.9366	5.49795e-07	-2.1706	0.0050855	-0.75843
PDIA6	3.42534e-08	0.0019671	0.73394	9.94244e-12	0.63597	0.0024721	1.1707	0.0034293	0.39519
PCDH10	3.4948e-08	0.0019803	0.97503	1.0243e-05	0.68476	0.0059296	1.2222	1.12907e-06	1.0181
FKBP5	3.8801e-08	0.0020506	-2.8997	2.092e-05	-2.4727	5.7857e-10	-4.6472	0.0061308	-1.5791
TMEM200C	4.65599e-08	0.002179	1.4116	3.3545e-06	0.95694	1.00884e-05	1.9716	0.0065237	1.3063
OVGP1	4.95704e-08	0.002225	-1.2707	8.24919e-13	-1.1829	0.006674	-1.5734	1.12907e-06	-1.0558
HSPA8	7.97444e-08	0.0026071	0.94245	4.81884e-05	0.7928	0.0042195	1.3902	0.0035537	0.64436
GPR26	8.53423e-08	0.0026668	2.7467	7.32099e-17	2.5308	5.7857e-10	3.5923	0.0080003	2.1171
FBLN2	9.1389e-08	0.0027283	1.737	3.58708e-07	2.1581	2.8691e-08	2.0012	0.0081845	1.0517
HAPLN1	9.61152e-08	0.0027746	1.7612	1.77721e-12	1.3097	0.001601	2.3895	0.0067226	1.5843
TUB	1.01053e-07	0.0028213	1.062	0.0046618	0.3447	0.0037635	1.168	3.85143e-05	1.6734
SOX4	1.12579e-07	0.0029247	1.4939	2.24044e-58	1.8733	0.00059397	2.0116	0.0081801	0.5968
APC	1.13375e-07	0.0029316	1.373	6.96821e-12	1.0818	2.2449e-06	2.5265	0.0087925	0.51075
MN1	1.17872e-07	0.0029698	1.1988	3.73304e-14	1.2708	0.0012618	1.5878	0.0076477	0.73778
C9orf41	1.50569e-07	0.0032224	0.85614	3.63767e-08	0.75324	0.0003201	1.5158	0.0093469	0.29937
TMEM178B	1.86677e-07	0.0034617	1.2556	0.0025378	0.7577	9.75391e-05	1.9373	0.0077498	1.0717
ROBO2	1.9939e-07	0.0035386	1.5143	1.46702e-05	0.92572	0.00036972	2.317	0.010231	1.3001
SPCS3	1.99442e-07	0.0035389	0.78322	0.0001503	0.71364	0.0055388	0.87979	0.0049276	0.75625
SCUBE1	2.04801e-07	0.0035703	2.3605	5.39413e-13	2.1644	0.0028693	2.575	0.0078416	2.342
CDH8	3.48718e-07	0.0042634	1.5323	3.5999e-05	1.1829	1.23887e-05	2.4134	0.012742	1.0008
AZIN1	3.68605e-07	0.0043429	0.84738	5.5963e-06	0.79181	0.00059397	1.4075	0.012429	0.34279
DOK6	3.957e-07	0.0044468	1.6978	1.17543e-08	1.277	4.6088e-13	2.4016	0.01334	1.4148
SYT17	4.31013e-07	0.0045754	0.99922	4.42895e-12	0.77005	0.0077576	1.306	0.0059685	0.9216
CXCL12	4.95652e-07	0.0047935	1.196	0.00024715	1.1252	6.31798e-05	1.8552	0.01407	0.60753
BEND4	5.00898e-07	0.0048104	1.5992	1.25488e-05	1.2004	0.0016768	1.959	0.012742	1.6383
MARCKS	5.29486e-07	0.0049002	0.73072	6.37156e-09	0.72547	0.0022144	1.0405	0.012486	0.4262
KLHL13	5.92355e-07	0.0050869	1.4549	0.00011849	0.63988	0.00013059	2.3263	0.015012	1.3984
LBH	6.66599e-07	0.0052912	1.7174	0.0022915	0.94603	0.0012489	3.092	0.012333	1.1142
DNAJA1	7.06003e-07	0.0053934	0.75008	0.00024324	0.67377	0.0045715	1.0826	0.011366	0.49384
ERC2	7.14666e-07	0.0054154	1.2134	0.00036625	0.55075	0.0013618	2.1003	0.014518	0.98922
IL4R	8.18942e-07	0.0056669	-1.6747	0.0070693	-1.1237	0.008317	-2.2311	0.0016144	-1.6693
UHRF1BP1L	1.09789e-06	0.0062486	0.8999	0.00043847	0.62168	6.5018e-05	1.6336	0.018242	0.44443
C2CD2	1.10013e-06	0.0062528	-0.82232	4.20845e-07	-0.67734	0.0074285	-1.3069	0.01133	-0.48276
LPPR1	1.18125e-06	0.0064029	1.1305	3.37933e-08	1.1353	0.017026	1.4422	0.0021828	0.81398
LARGE	1.25613e-06	0.0065354	0.92466	0.00031038	0.72306	0.0055388	1.604	0.013757	0.44689
PIP5K1B	1.27579e-06	0.0065693	1.5752	1.96526e-11	1.0925	1.01318e-06	2.4604	0.019707	1.1728
HHATL	1.38478e-06	0.0067513	-1.3468	0.00053854	-0.88602	0.0027357	-2.2927	0.01698	-0.86171
IGF1	1.75271e-06	0.007303	1.8075	2.87367e-08	1.3151	1.37702e-15	3.1126	0.021909	0.99469
RAPH1	1.79422e-06	0.0073602	1.4732	0.00053344	0.59321	0.020406	2.8156	0.0011411	1.0107
OR2W3	2.0139e-06	0.0076491	1.8227	0.0010084	1.1967	0.00178	2.9454	0.020159	1.3259
CALN1	2.17604e-06	0.0078491	1.0384	0.017986	0.38823	0.005346	1.6825	0.00021539	1.0445
DCX	2.22747e-06	0.0079104	1.1819	0.00016361	0.62763	0.0034106	2.3166	0.020157	0.60142
CHL1	2.62989e-06	0.0083607	0.92642	0.0014802	0.71716	0.00091457	1.4949	0.022687	0.56725
WSB2	2.63345e-06	0.0083645	1.1714	6.73287e-09	1.0637	1.67456e-06	2.086	0.025092	0.36456
PGM2L1	3.05458e-06	0.0087885	1.5025	0.0018545	1.0017	0.0009368	2.1898	0.023574	1.316
TRIM67	3.48262e-06	0.0091812	0.98954	7.54992e-05	0.69185	0.018647	1.6166	0.0088213	0.66015
EIF4G2	3.59642e-06	0.0092801	0.61815	1.07797e-06	0.47874	0.013374	1.0732	0.014465	0.30254
GRIN3A	3.82187e-06	0.0094701	1.827	3.54156e-07	1.153	1.09276e-06	3.4475	0.028409	0.8804
LRRC4C	3.90292e-06	0.0095366	0.94094	0.00069954	0.65448	0.00017266	1.8457	0.027738	0.32269
TTC9	4.33116e-06	0.0098733	1.1456	0.0031914	0.66928	0.002407	1.8661	0.024022	0.90141
NR4A2	4.46007e-06	0.0099703	1.4311	0.018386	1.0132	0.0028535	1.8263	0.0086719	1.4538
GSG1L	4.54277e-06	0.010032	1.3882	2.93945e-16	1.3974	0.026665	1.2007	0.0034293	1.5664
ZNF385D	4.70239e-06	0.010148	1.1988	2.31729e-05	0.78286	0.0069626	1.5704	0.023457	1.2431
PTPRO	4.87311e-06	0.010269	1.521	0.00025016	0.77803	1.19112e-06	2.8055	0.030556	0.97939
U2AF1	5.93485e-06	0.010966	-0.63075	0.00026073	-0.51847	0.010496	-0.97981	0.022143	-0.39396
KLHL1	6.10691e-06	0.011071	2.1109	2.60142e-06	0.8783	0.0017116	3.7649	0.0315	1.6895
CELSR1	6.19278e-06	0.011123	1.7623	2.17299e-09	1.5387	0.033343	1.9833	2.66586e-05	1.765
NYAP2	6.21987e-06	0.011139	3.2233	2.93046e-05	0.58283	6.25875e-07	7.7229	0.033388	1.3641
AC073343.1	6.27238e-06	0.011171	1.4321	1.61202e-11	1.1174	0.00035643	2.3889	0.033155	0.79009
CHP1	6.28791e-06	0.01118	0.77403	4.36249e-07	0.75544	0.017807	1.1114	0.015731	0.45521
CASC15	6.40471e-06	0.011249	1.0851	3.04127e-10	0.86409	0.00016842	1.9709	0.033577	0.42044
CATSPER2	6.49774e-06	0.011303	-0.88697	7.17374e-06	-0.94387	0.029037	-1.109	0.0048644	-0.60807
DCLK1	6.63986e-06	0.011385	1.0762	0.011948	0.80191	0.0096408	1.8	0.012564	0.62658
STYK1	6.88001e-06	0.01152	1.5993	0.015601	0.79882	0.00082771	2.6007	0.018131	1.3984
CCT5	7.08977e-06	0.011636	0.68919	0.0013516	0.58876	0.006057	1.0077	0.0275	0.47114
BZW1	7.09656e-06	0.01164	0.65797	4.78468e-07	0.75772	0.028788	0.77288	0.0061308	0.44333
AFAP1L2	7.1618e-06	0.011675	0.72105	0.00061473	0.51228	0.0086214	1.2149	0.02579	0.43597
RP11-339B21.11	7.25238e-06	0.011724	-1.0635	0.0044178	-0.82565	0.0023464	-1.7798	0.028409	-0.5851
SLC38A6	7.80533e-06	0.012015	-0.66036	0.00028329	-0.41157	0.0043189	-1.254	0.031443	-0.31546
TBC1D9	7.93551e-06	0.012081	1.2035	0.00058434	0.79536	1.44997e-05	1.865	0.035646	0.9502
CTD-2044J15.2	7.9504e-06	0.012089	1.0791	0.00017493	0.71789	0.00014337	1.8105	0.035949	0.709
FYTTD1	8.38787e-06	0.012307	0.56335	3.00372e-05	0.54007	0.013022	0.84823	0.023869	0.30173
DLAT	9.01818e-06	0.012608	0.67655	2.98776e-05	0.61455	0.0085022	0.84727	0.029291	0.56783
METTL9	9.08864e-06	0.01264	0.70593	1.77721e-12	0.99209	0.034661	0.76849	0.00326	0.35721
TMCC1	9.16014e-06	0.012674	0.38999	0.0020307	0.20471	0.013308	0.80422	0.022682	0.16104
CTB-176F20.3	9.62396e-06	0.012884	-1.1943	3.93769e-07	-1.0009	0.037487	-1.868	0.0011639	-0.71418
TTC21A	9.67135e-06	0.012905	-0.98531	6.55052e-07	-1.1016	0.025973	-1.3193	0.012742	-0.53503
LIMK2	1.00563e-05	0.013074	-0.97859	4.21329e-09	-1.2592	0.014096	-1.2374	0.025126	-0.43922
TMEM169	1.02717e-05	0.013167	1.0573	0.00019741	0.97727	0.018696	1.6142	0.020607	0.58053
SLC2A13	1.11054e-05	0.013514	1.5401	8.46055e-05	1.1777	2.63124e-05	2.111	0.04043	1.3316
PCDH17	1.11279e-05	0.013523	0.68525	0.015664	0.49783	0.019046	1.0102	0.0058581	0.54767
CDH10	1.18355e-05	0.013804	0.93399	0.00031649	0.67794	0.0091544	1.5522	0.03194	0.57189
ITGA2B	1.20792e-05	0.013898	-1.6185	3.14212e-17	-1.9772	0.037294	-1.9677	0.0043991	-0.91069
COQ2	1.21036e-05	0.013907	0.67879	2.01e-08	0.7809	0.02087	0.84234	0.020851	0.41312
SLCO4A1	1.31201e-05	0.014286	-1.7984	0.019985	-0.84837	0.00016417	-3.0964	0.022709	-1.4503
ZNF711	1.32686e-05	0.01434	0.74088	0.00054995	0.53648	0.0025063	1.4559	0.039963	0.23024
LASP1	1.34591e-05	0.014408	0.83169	1.41659e-07	0.6508	0.0019143	1.3746	0.041309	0.46966
TAPT1-AS1	1.37749e-05	0.01452	-0.81878	0.00062063	-0.57194	0.02337	-1.3839	0.019569	-0.5005
GPAT2	1.41269e-05	0.014642	-1.3143	8.6495e-06	-1.3036	0.024126	-1.8213	0.019792	-0.81801
MIR4500HG	1.45588e-05	0.01479	1.8687	0.030655	0.49776	0.010186	3.4787	0.0035294	1.6296
SMPD3	1.54724e-05	0.015093	1.1063	0.0048378	0.6728	0.0036647	1.7484	0.036777	0.89773
PRKCD	1.60556e-05	0.015281	1.0341	3.477e-06	0.94194	0.0029686	1.4598	0.042869	0.70057
RP11-69E11.4	1.60695e-05	0.015285	-1.1269	0.039827	-0.43938	0.0020322	-2.014	0.0039954	-0.92735
KIF26B	1.63596e-05	0.015376	1.0499	1.25148e-05	0.62689	0.046115	1.1786	1.94314e-06	1.3441
SEPT1	1.75732e-05	0.015748	-1.0537	0.0077597	-0.86337	0.024525	-1.6439	0.014958	-0.65372
BDNF	1.75809e-05	0.01575	1.5823	9.72878e-05	1.413	0.0004042	2.3833	0.046748	0.95077
SNX25	1.7673e-05	0.015777	1.1429	1.11096e-06	0.80839	0.00058267	2.0372	0.046748	0.58305
RP11-180N14.1	1.82356e-05	0.015943	1.2629	0.0015655	0.9539	0.010955	1.6004	0.035309	1.2344
C1orf162	1.84557e-05	0.016007	-1.0677	0.0015904	-0.96678	0.0019934	-1.517	0.044437	-0.71928
SPATS2L	1.93199e-05	0.016253	0.45216	0.0017106	0.32004	0.047017	0.72078	3.14176e-05	0.31567
EHBP1	1.96177e-05	0.016336	0.60727	0.0084858	0.34198	0.022411	0.82371	0.018111	0.65612
CEACAM19	1.98983e-05	0.016413	-1.2247	8.75394e-07	-1.3249	0.042063	-1.2238	0.0071766	-1.1253
MMP2	2.05708e-05	0.016596	1.0823	2.64236e-05	1.232	0.0022952	1.392	0.047467	0.62278
CDK5R2	2.08096e-05	0.01666	1.3704	0.00063858	0.97804	0.030203	1.6516	0.019139	1.4817
CCDC85A	2.1092e-05	0.016735	1.7986	0.003618	0.59473	2.472e-05	3.9973	0.046563	0.80384
NRXN3	2.14249e-05	0.016823	1.0648	0.0058331	0.55313	1.27881e-06	1.9738	0.044635	0.66749
FAM102B	2.17702e-05	0.016913	1.4788	0.00058634	0.97684	2.63115e-05	2.6364	0.050126	0.82318
CUX2	2.27059e-05	0.017152	1.5897	7.14955e-06	0.95658	1.39528e-06	2.4754	0.051447	1.337
LUZP2	2.27615e-05	0.017166	1.2642	2.53773e-22	1.401	5.04815e-05	1.8661	0.051447	0.5254
GSDMB	2.33653e-05	0.017316	-0.9051	0.00064563	-0.80974	0.009794	-1.2663	0.041509	-0.6393
TCP11L1	2.35218e-05	0.017355	0.86561	0.0020665	0.4228	2.91463e-05	1.7476	0.049969	0.42638
SUCLA2	2.37398e-05	0.017408	0.92373	0.00052465	0.77964	2.90676e-06	1.455	0.051697	0.53654
BCHE	2.42987e-05	0.017544	1.072	3.69836e-05	1.03	0.044181	1.3938	0.0084132	0.7921
STK17A	2.65163e-05	0.018062	0.57282	0.0010629	0.39292	0.044961	1.0288	0.0081625	0.29679
HCG11	2.73665e-05	0.018253	1.1076	1.84587e-06	0.61468	0.0017076	2.2358	0.05305	0.47231
TFAP2E	2.79149e-05	0.018374	-1.048	4.63471e-05	-1.2449	0.028576	-1.1148	0.0265	-0.7842
KLHL8	2.91363e-05	0.018638	0.82	0.00057332	0.54947	0.00065013	1.7089	0.054692	0.20162
LGI4	2.91797e-05	0.018648	-1.0887	0.0026028	-0.61745	6.7734e-12	-2.1627	0.05334	-0.48591
CP	3.08704e-05	0.019001	-2.7443	1.73948e-05	-3.1464	3.55758e-05	-3.7902	0.05695	-1.2962
ERCC5	3.21729e-05	0.019265	-0.62778	0.00013268	-0.38206	0.00059397	-1.2946	0.057067	-0.20673
PPP2R5C	3.24044e-05	0.019311	0.48453	2.05108e-05	0.55034	0.040436	0.69198	0.017476	0.21125
SLC10A4	3.37254e-05	0.01957	2.0247	5.59332e-15	1.4424	0.0017116	2.5484	0.056997	2.0833
FGF13	3.4761e-05	0.019768	1.5721	5.15954e-07	0.87933	2.99261e-05	2.2567	0.059273	1.5802
NPNT	3.60647e-05	0.020012	1.2696	0.0050077	0.6396	0.048715	1.699	0.0063132	1.4701
TMEM167A	3.60663e-05	0.020012	0.56604	3.71363e-05	0.54773	0.04302	0.78832	0.01698	0.36207
MYH7B	3.67772e-05	0.020143	-1.2559	0.0004178	-1.1076	0.010411	-1.9847	0.0496	-0.67549
PRPS1	3.68759e-05	0.020161	0.67002	0.013375	0.44872	0.040198	0.81785	0.0069098	0.74349
FAHD2CP	3.76935e-05	0.020309	-0.93973	3.02791e-07	-0.87878	0.0099982	-1.3852	0.050928	-0.55523
GNB1	3.80241e-05	0.020368	0.55989	0.00022586	0.46349	0.013897	0.88968	0.046981	0.32651
CMAS	3.91205e-05	0.020562	0.89201	0.0029267	0.77858	0.044596	0.97887	0.014163	0.91858
PTK2B	3.99845e-05	0.020712	-0.77056	0.00083359	-0.72596	0.037484	-1.1289	0.023819	-0.45683
MAGI1	4.09573e-05	0.020879	0.73128	5.0512e-07	0.73844	0.0032474	1.1744	0.059389	0.28103
EPHA5	4.12941e-05	0.020936	2.0798	1.10023e-07	1.5641	2.19144e-08	3.7714	0.062808	0.9038
RP11-660L16.2	4.21009e-05	0.021071	-0.97592	0.010334	-0.60926	0.0032229	-1.6158	0.049657	-0.70271
RP11-380G5.3	4.32633e-05	0.021264	-0.86853	0.005091	-0.63008	0.030962	-1.3459	0.027738	-0.62966
STX12	4.44344e-05	0.021454	0.44154	8.09211e-05	0.47073	0.041153	0.54943	0.023127	0.30445
STAU2	4.4639e-05	0.021487	0.65232	0.019344	0.35846	0.0037363	1.1078	0.041379	0.4907
KIAA1024	4.59318e-05	0.021692	1.4488	0.0003495	0.59152	5.61043e-05	2.934	0.064671	0.82083
RP11-983P16.4	4.70185e-05	0.021862	-0.94534	0.0031882	-0.76832	0.053266	-1.3171	0.0091313	-0.75061
MAP2K4	4.75494e-05	0.021944	0.81154	0.011023	0.62434	0.010604	1.1638	0.044204	0.64651
LRRC59	4.88136e-05	0.022137	0.5425	2.54508e-05	0.45679	0.01885	0.93771	0.047535	0.23301
USP12	4.90036e-05	0.022165	1.0371	5.14045e-09	1.0494	0.00046819	1.7211	0.066027	0.34078
B4GALT5	5.1401e-05	0.022521	0.71677	0.022582	0.45625	0.017849	1.1687	0.027133	0.52534
DKFZP761J1410	5.18688e-05	0.022589	0.89471	1.14857e-06	0.85345	0.024391	1.3445	0.043375	0.48618
PIGCP1	5.32202e-05	0.022784	1.0719	0.0010938	0.43535	0.0015482	2.3715	0.065709	0.409
KIAA1377	5.39111e-05	0.022882	0.71254	0.04664	0.37656	0.0045959	1.1476	0.017409	0.61345
COL11A1	5.50478e-05	0.023041	0.7778	0.0089366	0.52669	0.059953	1.237	0.00023487	0.56968
DCAF7	5.71128e-05	0.023326	0.52446	7.5674e-15	0.54231	0.068003	0.82036	0.0019754	0.21071
GGT1	5.77453e-05	0.023412	-1.0765	0.027913	-0.9298	0.0076693	-1.6392	0.034654	-0.66042
CTNND2	5.80356e-05	0.023451	0.51451	9.58646e-06	0.4238	0.030203	0.75794	0.04014	0.36179
SHMT1	5.82686e-05	0.023482	-0.86085	0.00067526	-0.80687	0.010283	-1.3278	0.059488	-0.44791
COPS4	6.26476e-05	0.024056	0.70387	0.002995	0.57521	0.027326	0.92931	0.041848	0.60709
STAM	6.29586e-05	0.024096	0.67054	0.0018663	0.51648	0.00094332	1.1465	0.069479	0.34859
CRTAP	6.44549e-05	0.024286	-0.62523	0.02373	-0.41607	0.042227	-1.0462	0.0068998	-0.41346
ALDH3B1	6.68668e-05	0.024585	-1.1564	0.066772	-0.70512	0.0051566	-1.9812	0.0018261	-0.78276
ASPRV1	6.78165e-05	0.024701	-0.90985	0.00018748	-0.95027	0.040804	-1.3166	0.033111	-0.46267
DYNC1LI1	6.95446e-05	0.024909	0.67714	0.00065469	0.56876	0.020927	1.0273	0.053144	0.43535
MAZ	7.26718e-05	0.025277	0.94486	0.0030364	0.56127	0.00050269	1.8329	0.072291	0.4404
PRMT5	7.34209e-05	0.025363	0.53376	0.029186	0.28942	0.024361	0.9484	0.022542	0.36346
SMAP1	7.45941e-05	0.025497	0.62817	0.016591	0.2701	0.037235	1.1927	0.022667	0.42169
CERS6	7.51376e-05	0.025559	0.94963	0.0017654	0.85657	0.011044	1.2057	0.063868	0.78659
PRKCZ	7.66231e-05	0.025727	0.78775	0.0018799	0.52393	0.027208	1.398	0.048092	0.44133
B4GALT2	8.01977e-05	0.026121	1.0587	2.98044e-15	1.3995	0.013378	1.4462	0.064984	0.3303
CCDC84	8.19327e-05	0.026308	-0.80082	0.00059469	-0.82925	0.032642	-1.0511	0.045686	-0.52215
SRD5A1	8.35074e-05	0.026475	1.0341	0.00018593	0.80028	0.0044133	1.6801	0.074826	0.62193
GDE1	8.55999e-05	0.026694	0.50589	0.0011055	0.49057	0.078925	0.55965	5.24071e-05	0.46744
CKMT2	8.82129e-05	0.026963	-0.80986	0.052553	-0.48388	0.015851	-1.394	0.012486	-0.55174
OSMR	9.09434e-05	0.027239	-1.2875	0.012658	-0.98658	0.052539	-1.8845	0.016519	-0.99149
PPFIA2	9.587e-05	0.027722	0.92111	0.010694	0.46593	0.00014254	1.7753	0.07233	0.52209
RP11-147I3.1	9.77803e-05	0.027905	-1.0567	0.0001888	-0.99874	0.030792	-1.6577	0.052733	-0.51379
LRRC32	0.00010051	0.028162	-1.1966	0.036682	-0.81781	0.039426	-1.3479	0.00838	-1.4241
CMAHP	0.00010165	0.028268	-1.281	7.2821e-06	-1.0058	0.080289	-1.6049	0.0045082	-1.2321
KIF2A	0.00010363	0.02845	0.8229	0.00059263	0.37178	5.59381e-05	1.8718	0.084702	0.22513
CXXC4	0.00010367	0.028455	0.7985	0.013889	0.51757	0.055828	1.1549	0.015647	0.72302
UNC13A	0.00010393	0.028478	0.95857	0.014851	0.52172	0.025807	1.279	0.044777	1.075
SCN3A	0.00010409	0.028492	0.97942	0.001034	0.49963	0.0052676	1.8147	0.079176	0.62389
CCSER2	0.00010747	0.028797	0.58352	0.00023771	0.50163	0.0009368	0.95363	0.085218	0.2953
AP000936.1	0.00010843	0.028883	-1.0817	0.0017217	-1.2875	0.018242	-1.2236	0.066686	-0.73397
TRIB2	0.00011155	0.029157	0.85817	4.26065e-10	1.2044	0.082035	0.88055	0.0054374	0.48951
BEST1	0.0001126	0.029249	-1.2304	0.000174	-1.2382	0.087469	-1.435	0.00010451	-1.0181
CPEB1	0.00011314	0.029296	-0.77522	1.18382e-10	-0.75209	0.05477	-1.0959	0.033118	-0.47764
RABGEF1	0.00011446	0.029409	-0.83055	0.00019236	-0.74888	0.080289	-1.2532	0.0077441	-0.48957
DHRS12	0.00011533	0.029483	-0.59249	0.00045127	-0.42511	0.030197	-0.99575	0.057801	-0.35661
LEMD2	0.00011636	0.029571	-0.4874	0.00047312	-0.47235	0.049684	-0.65098	0.038556	-0.33887
RASSF5	0.00011638	0.029573	1.0606	0.00015629	1.146	0.015079	1.2564	0.073483	0.77941
TPBG	0.00011759	0.029675	1.1831	0.00085073	1.1608	0.062597	1.1749	0.025576	1.2136
DNER	0.00012031	0.029902	0.4866	0.0023008	0.3633	0.051456	0.65643	0.035949	0.44007
ACTR10	0.00012062	0.029927	0.69552	0.00074181	0.65469	0.046277	0.84923	0.042764	0.58265
KIF3C	0.00012097	0.029956	0.97757	0.03155	0.4349	0.0030996	1.6382	0.055218	0.85965
ZC4H2	0.00012117	0.029973	0.52613	0.00011638	0.37847	0.087685	0.78503	0.0021161	0.41489
SIKE1	0.00012252	0.030084	0.60723	0.0020563	0.41899	0.062429	1.0464	0.025766	0.35625
ADAMTS19	0.00012255	0.030086	0.74484	0.017775	0.20833	0.065799	1.3436	0.0066857	0.68256
AGGF1	0.00012475	0.030265	0.44248	0.00058097	0.43442	0.082035	0.54712	0.0081801	0.3459
TP53BP1	0.00012634	0.030393	0.62921	0.010364	0.33938	0.00094345	1.292	0.079873	0.25624
NUS1	0.00012684	0.030433	0.59301	0.0042563	0.4871	0.0019283	0.99567	0.085115	0.29626
DHODH	0.00013892	0.03137	-0.63553	0.0016665	-0.60448	0.05039	-0.81346	0.042054	-0.48864
RIMS1	0.00013972	0.03143	1.1315	3.3321e-15	0.95221	7.46516e-08	1.8013	0.094291	0.64109
RP5-921G16.1	0.00014048	0.031487	-1.0606	6.98319e-06	-0.96713	0.092712	-1.5188	0.001742	-0.69602
SYT11	0.00014124	0.031544	0.44125	0.02791	0.35252	0.0093975	0.78182	0.057324	0.18942
NRBF2	0.00014195	0.031596	0.66133	0.0002646	0.71782	0.005958	1.0522	0.088566	0.214
MAGEH1	0.00014214	0.031611	0.57834	0.0090559	0.51169	0.037147	0.79329	0.04863	0.43004
PPM1E	0.00014725	0.031985	2.673	0.00054277	0.84996	0.0043388	6.3328	0.091074	0.83629
PCDH8	0.00014771	0.032018	1.4872	0.092075	0.44434	0.00040032	1.7467	0.0035796	2.2706
ZNF697	0.00014821	0.032054	1.2465	0.0022476	0.63291	4.50233e-06	2.5293	0.093911	0.57727
STRAP	0.00014829	0.03206	0.57315	0.00021354	0.57552	0.074328	0.59289	0.021639	0.55105
PLIN1	0.0001504	0.032211	-1.4511	0.0019365	-1.1463	0.0087832	-2.1999	0.085915	-1.0072
CPNE1	0.00015147	0.032288	-0.53883	0.0036114	-0.36016	0.028165	-0.88191	0.065087	-0.3744
SLC36A1	0.00015465	0.032512	0.76434	0.020442	0.52036	0.0085199	1.271	0.068575	0.50165
HSPBAP1	0.00015899	0.032814	-0.67033	1.95678e-06	-0.78827	0.082792	-0.8423	0.015647	-0.38044
KIF19	0.00016184	0.033009	-2.5803	4.69181e-05	-2.4333	0.0080005	-4.4194	0.090978	-0.88827
CAPS	0.00016335	0.033111	-1.0376	0.041724	-0.63763	0.00028439	-1.7729	0.057324	-0.70236
SCN3B	0.00016419	0.033167	1.2251	0.0023065	0.97745	0.025239	1.5586	0.071956	1.1393
NDFIP2	0.00016741	0.033383	0.74444	0.0055164	0.85824	0.0112	1.0368	0.083432	0.33824
PTPN3	0.00016917	0.0335	1.0494	0.012208	0.70306	0.063553	1.4408	0.024738	1.0042
CHST3	0.00016975	0.033538	-1.093	0.014193	-0.98896	0.032049	-1.687	0.054372	-0.60299
EPHA7	0.00017088	0.033612	0.90649	0.019561	0.51395	0.035939	1.3381	0.045335	0.86746
DNAJC27	0.00017386	0.033806	0.59871	0.048733	0.39228	0.002409	0.99084	0.050278	0.413
COLQ	0.00017451	0.033848	-0.68686	0.00029741	-0.69229	0.089578	-0.78642	0.011669	-0.58187
SIAH3	0.00017475	0.033864	1.4511	0.0059985	0.52554	0.092743	2.0163	0.0028496	1.8114
COL15A1	0.00017702	0.03401	1.2254	0.0044295	1.1048	0.019253	1.8136	0.078347	0.75772
LINC00963	0.00017899	0.034135	-0.75645	9.18554e-05	-0.63858	0.0071066	-1.1677	0.095208	-0.46309
MAN1A2	0.00018657	0.034611	0.5087	0.00037855	0.36701	0.023231	0.92569	0.080223	0.23338
KIF3A	0.00018995	0.034818	0.93347	0.0084144	0.57214	0.0012895	1.704	0.094751	0.52432
CBLN1	0.00018996	0.034819	1.5332	6.67408e-23	1.4792	0.096838	1.3563	0.0076189	1.764
RP1-249H1.4	0.00019217	0.034954	1.2048	0.0071334	0.80009	0.084286	2.0082	0.013442	0.8061
ITPKB	0.00019272	0.034987	-1.5183	2.93223e-05	-1.1946	0.00031136	-2.9103	0.10462	-0.45
TTL	0.00019373	0.035048	0.73898	5.55734e-07	0.91314	0.024938	1.0381	0.080205	0.26572
ARHGEF9	0.00019734	0.035264	0.72552	0.0047747	0.4763	0.0017864	1.2121	0.099231	0.48818
COL4A3BP	0.00019877	0.035349	0.5614	0.02313	0.3842	0.022572	0.92519	0.060346	0.37481
NIPA2	0.00020091	0.035475	0.79026	0.00028648	0.59811	0.0024894	1.4287	0.10365	0.34402
ASXL3	0.00020396	0.035654	0.65871	0.031248	0.31153	0.018723	1.3268	0.056993	0.33783
RAP2A	0.00020561	0.03575	0.6095	0.064688	0.34736	0.014016	1.1362	0.028547	0.34497
LAS1L	0.0002066	0.035807	-0.60067	0.00087627	-0.64813	0.035871	-0.83168	0.070675	-0.3222
ANP32B	0.0002075	0.035859	-0.7654	0.044508	-0.5873	0.011564	-1.2325	0.051505	-0.47638
SNCA	0.00020872	0.035929	0.95383	0.061011	0.59381	0.018381	1.444	0.028396	0.82365
WDFY1	0.00020908	0.03595	0.46886	0.00029567	0.36812	0.050562	0.80338	0.056993	0.23509
SERINC3	0.000213	0.036174	0.54632	0.00053192	0.64419	0.012405	0.75763	0.095583	0.23713
CARHSP1	0.00021364	0.03621	-0.84944	0.065879	-0.58503	0.0063428	-1.5039	0.036407	-0.45943
EAF1	0.0002142	0.036241	0.6186	0.0046443	0.41538	0.012264	1.1142	0.091816	0.32627
LINC00086	0.00021543	0.03631	0.95114	0.02072	0.59235	0.066382	1.0054	0.021829	1.2556
C12orf5	0.00021548	0.036313	0.92485	9.06281e-08	0.97042	0.090998	1.373	0.017942	0.43114
NREP	0.00021612	0.036349	1.4391	5.77104e-15	1.4512	3.01103e-10	2.2002	0.10905	0.66589
HSPH1	0.00021638	0.036364	0.89005	0.0024499	0.75733	0.039269	1.1959	0.067373	0.71697
RAB15	0.00021826	0.036469	0.88422	0.0021055	0.72243	0.075926	1.1269	0.031374	0.80328
LDOC1L	0.00021883	0.0365	0.75284	9.98634e-05	0.56112	0.00035278	1.4341	0.10905	0.26328
PNPLA7	0.00022216	0.036684	-1.1731	0.00028144	-1.0093	0.016506	-1.8873	0.093266	-0.62268
TRIM58	0.00022234	0.036694	2.0076	0.08094	0.54988	0.00080623	4.5154	0.028336	0.95743
EIF2S1	0.00022366	0.036767	0.44128	0.0035201	0.49069	0.037648	0.59662	0.069133	0.23652
CCT2	0.00022596	0.036893	0.52555	2.66096e-05	0.58107	0.080964	0.61973	0.029688	0.37585
ACAP1	0.00023366	0.037307	-0.91958	0.01157	-0.81876	0.068234	-1.2729	0.032117	-0.66711
RP11-314B1.2	0.00023717	0.037493	1.9493	1.89611e-05	1.0771	0.00033214	3.7612	0.11213	1.0097
WWP1	0.00024044	0.037664	0.41786	0.047265	0.17279	0.038488	0.84937	0.027241	0.23144
PPP1R14C	0.00024358	0.037828	1.267	3.49628e-05	1.1957	0.00011422	1.8791	0.11333	0.72613
ARSB	0.00024427	0.037863	0.55049	0.00010061	0.37398	0.083549	0.97829	0.02994	0.29919
MEIS3P1	0.00024559	0.037931	0.97762	0.027279	0.62306	0.0017798	1.6812	0.084735	0.62863
CRMP1	0.00024763	0.038036	1.0277	7.88528e-06	0.9043	0.043052	1.4508	0.071049	0.72808
MCM7	0.00025092	0.038204	-0.77788	0.005862	-0.7615	0.034117	-1.2455	0.074633	-0.32662
SUB1	0.00025365	0.038342	0.7831	0.00051497	0.79762	0.0013282	1.1697	0.11318	0.38202
SERPINA1	0.00025444	0.038382	-1.2165	0.026943	-1.0713	0.063292	-1.5484	0.02491	-1.0298
C6orf120	0.00025836	0.038578	0.57346	0.0021386	0.5564	0.040345	0.88	0.073249	0.28397
BTN2A1	0.0002592	0.03862	0.56103	0.0040717	0.36965	0.032192	1.0102	0.079596	0.3032
CNTN1	0.00026101	0.038709	0.69624	0.0017654	0.54948	0.066388	1.0432	0.047974	0.49608
HCCS	0.00026262	0.038789	0.59449	0.0028916	0.54031	0.082942	0.77646	0.030532	0.46669
NLGN1	0.00026354	0.038834	0.7352	6.76287e-05	0.59703	0.0042324	1.2618	0.1122	0.34676
NOV	0.00026371	0.038842	1.289	0.098345	0.6568	0.0022383	2.2885	0.015944	0.92181
TMEM132D	0.00027054	0.039175	1.2506	4.71512e-07	0.9766	2.99261e-05	2.4182	0.11749	0.35699
SGTB	0.00027146	0.039219	1.2279	0.00016338	0.88195	9.29698e-08	2.318	0.11749	0.48359
ATXN7L3B	0.00027238	0.039264	0.55021	0.014926	0.46632	0.032227	0.81285	0.070637	0.37147
ASIC3	0.00027239	0.039264	-0.98068	0.00059433	-0.91179	0.015673	-1.3853	0.10152	-0.64489
MEST	0.00027951	0.039603	0.85661	0.013228	0.57857	0.078081	0.85819	0.0275	1.1331
IARS	0.00028174	0.039708	0.63947	0.015808	0.48233	0.0039226	1.0256	0.099394	0.4105
CSNK1A1	0.00028523	0.039871	0.51631	0.0059675	0.18952	0.01885	1.2077	0.094797	0.15173
NNAT	0.00028728	0.039967	1.0212	0.0023832	0.89227	0.041775	1.5078	0.075742	0.66359
RNF150	0.00029212	0.04019	0.99145	0.00030328	0.94777	0.00064516	1.5697	0.11962	0.45685
RBM23	0.00029417	0.040284	0.3694	2.77527e-05	0.29262	0.072807	0.64654	0.048017	0.16903
SERTAD4	0.00029654	0.040391	1.0026	7.05937e-06	1.1924	0.00061813	1.4701	0.12055	0.34536
ITGB4	0.00029679	0.040403	-2.3811	2.42174e-08	-2.5104	4.63905e-16	-3.8778	0.12121	-0.75491
RAB1A	0.00029928	0.040515	0.64237	7.47366e-05	0.57534	0.0079527	1.0596	0.11352	0.29221
HRASLS	0.00030389	0.040722	0.66262	0.00090019	0.53904	0.10848	0.79716	0.01279	0.65164
IZUMO4	0.00030998	0.040993	-1.2722	0.12111	-0.5629	0.0002873	-2.3978	0.0015797	-0.85586
XPR1	0.00031009	0.040998	0.77286	7.86668e-06	0.67153	0.015346	1.1008	0.10764	0.54621
DLGAP1-AS2	0.00031953	0.041409	-1.2702	0.00017373	-0.77115	0.028673	-2.5048	0.095381	-0.53475
B4GALT6	0.00032149	0.041494	0.7835	0.02846	0.53154	0.037852	0.90181	0.05817	0.91715
VWF	0.00032224	0.041526	-1.286	0.124	-0.6376	0.0004867	-1.5569	9.46349e-05	-1.6635
PNMA1	0.00032342	0.041577	0.71183	0.016189	0.45386	0.0072432	1.2662	0.1013	0.41544
USH1C	0.00032768	0.041759	-1.1227	0.042164	-0.70181	0.056552	-1.6538	0.026559	-1.0125
MAP2K6	0.00033062	0.041883	0.69455	1.4272e-05	0.43906	0.041758	1.4114	0.083877	0.23317
PPP1R3E	0.00033091	0.041895	-0.6694	2.47563e-08	-0.70764	0.12361	-0.83518	0.0020776	-0.46539
IFNLR1	0.00033528	0.042079	-1.5087	2.24603e-05	-1.4797	0.069048	-2.4134	0.057166	-0.63288
DMXL2	0.00033871	0.042222	0.76042	0.015845	0.47993	0.0013317	1.3583	0.10949	0.443
ATXN10	0.00034046	0.042295	0.56719	2.87977e-05	0.50988	0.0467	0.89551	0.080155	0.29617
PSD4	0.00034424	0.042451	-0.63317	0.0036552	-0.57132	0.070004	-0.86541	0.053693	-0.4628
SUPT6H	0.00034439	0.042457	-0.31925	0.019052	-0.20182	0.049326	-0.62757	0.058993	-0.12836
TMEM184C	0.0003444	0.042457	0.39846	0.00090322	0.31905	0.068003	0.66931	0.058466	0.20704
GSK3B	0.00034754	0.042586	0.64965	0.0040771	0.50724	0.0090783	1.0483	0.1146	0.39342
MVP	0.00034987	0.042681	-0.9418	0.013107	-0.84722	0.0014166	-1.5896	0.11352	-0.38859
NMNAT3	0.00035529	0.0429	-0.54304	4.0715e-06	-0.53099	0.12205	-0.71485	0.0066472	-0.38328
P2RY12	0.00035548	0.042908	2.0337	0.00032877	1.3562	0.00024068	3.9564	0.12815	0.78856
RP4-635E18.8	0.00036781	0.043398	-0.59147	0.0018525	-0.39173	0.0029567	-1.0562	0.12539	-0.32654
NUDT4	0.00037243	0.043579	0.75644	0.00067781	0.80092	0.02826	1.1459	0.1018	0.32253
CSNK2A1	0.0003734	0.043617	0.4519	5.22112e-06	0.47834	0.04479	0.66153	0.086056	0.21582
SPATS2	0.00037421	0.043648	0.66794	0.014668	0.43571	0.073922	1.0921	0.042355	0.47602
USP9X	0.00037429	0.043651	0.46353	0.00076963	0.48314	0.024731	0.72659	0.10545	0.18085
DICER1-AS1	0.00037564	0.043704	-0.74806	0.0032744	-0.69791	0.094231	-1.0107	0.033607	-0.53554
TOMM40L	0.00037646	0.043736	0.54421	0.0037067	0.38807	0.05221	0.8666	0.075291	0.37797
C16orf87	0.00037858	0.043818	0.68556	0.0011699	0.58632	0.019253	1.2237	0.11103	0.24668
RFK	0.0003809	0.043907	0.9478	0.00018013	0.93579	0.0054402	1.2488	0.1261	0.65885
ASAP2	0.00038205	0.043951	1.1407	5.26506e-07	0.63661	0.014724	2.5258	0.11713	0.25983
BRINP1	0.0003834	0.044003	0.88083	4.09158e-08	0.96468	0.033294	1.1425	0.098715	0.53531
DFNB59	0.00038641	0.044118	-0.59267	0.0026712	-0.55425	0.10903	-0.82879	0.020649	-0.39499
RNF2	0.00038894	0.044214	0.83978	1.10147e-05	0.708	0.00099011	1.5199	0.13164	0.2914
ST6GAL2	0.00039535	0.044455	0.95566	1.17919e-08	0.78107	0.015875	1.6693	0.11749	0.4166
FAM53C	0.00039663	0.044503	0.53585	0.043001	0.22214	0.0084855	1.2142	0.082022	0.17116
LRRN1	0.00039825	0.044564	0.93041	3.52284e-16	0.8363	0.0031101	1.5878	0.13058	0.36713
PSRC1	0.00040138	0.04468	-0.71286	0.00031038	-0.62307	0.015439	-0.96394	0.11829	-0.55155
COPS8	0.00040238	0.044717	0.54684	0.0023645	0.53637	0.047076	0.71297	0.084711	0.39118
C5	0.00040502	0.044815	-0.85899	0.00093659	-0.75369	0.074804	-1.4261	0.058704	-0.39714
KIF3B	0.00040704	0.044889	0.68107	2.87126e-08	0.75069	0.037036	1.0207	0.097632	0.27182
CNTN4	0.0004151	0.045183	1.1294	0.00016391	0.86575	0.0048057	1.572	0.13058	0.95042
GRIK3	0.0004187	0.045314	0.96349	0.0019019	0.84214	0.0097171	1.6314	0.12432	0.41694
LINC00202-1	0.00041877	0.045316	-0.92827	1.2762e-06	-0.94897	0.047333	-1.2467	0.088615	-0.58911
MMADHC	0.00042074	0.045387	0.66927	2.41273e-07	0.81327	0.018647	0.91827	0.11752	0.27626
RAB3C	0.00042816	0.045652	1.6252	0.00033004	1.052	1.47032e-05	2.6369	0.13661	1.1867
PFN2	0.00043313	0.045828	0.55634	0.056127	0.43679	0.04541	0.76191	0.035949	0.4703
NPTN	0.00043314	0.045829	0.82297	0.0087927	0.65211	0.0112	1.1957	0.11749	0.6211
TMEM159	0.00043418	0.045865	0.92704	0.015989	0.55283	0.095203	1.4114	0.026405	0.81691
EPS15	0.00043529	0.045905	0.51181	1.5843e-05	0.59591	0.0068563	0.72676	0.13084	0.21275
PDHX	0.00043564	0.045917	0.46933	2.64205e-05	0.49819	0.092565	0.53948	0.045159	0.37032
CCNA1	0.00043726	0.045973	1.2165	0.0012987	0.89258	0.011329	1.8181	0.12529	0.93889
ZCWPW1	0.0004419	0.046136	-0.7585	0.00063835	-0.67012	0.10441	-1.0625	0.033354	-0.54293
THEMIS2	0.00044278	0.046166	-1.0368	0.00012036	-1.0402	0.083161	-1.3889	0.055218	-0.68123

## Sheet: Pathways(Pan-Neuronal)
Category	Term	Count	%	PValue	Genes	List Total	Pop Hits	Pop Total	Fold Enrichment	Bonferroni	Benjamini	FDR
GOTERM_BP_DIRECT	GO:0001764~neuron migration	11	3.5143769968051117	7.047503994168086E-6	NR4A2, DAB1, CXCL12, CHL1, USP9X, DNER, DCX, FGF13, CELSR1, DCLK1, CDK5R2	281	116	19416	6.552214995704994	0.0121252	0.012192181909910789	0.012142849381951612
GOTERM_BP_DIRECT	GO:0007411~axon guidance	12	3.8338658146964857	1.127611422749249E-4	ROBO2, EPHA5, EPHA7, CXCL12, CHL1, BDNF, PTPRO, CNTN1, NRXN3, NPTN, CNTN4, CDK5R2	281	192	19416	4.3185053380782925	0.17733033913200957	0.0728206	0.0725259
GOTERM_BP_DIRECT	GO:0007155~cell adhesion	21	6.7092651757188495	1.2910890398236115E-4	MAGI1, ROBO2, COL15A1, VWF, PCDH10, ITGB4, TPBG, CTNND2, PCDH8, ITGA2B, NPNT, CDH8, PCDH17, HAPLN1, AZGP1, CXCL12, THEMIS2, APC, CHL1, CNTN1, AGGF1	281	543	19416	2.672224297595407	0.20028666049683153	0.0728206	0.0725259
GOTERM_BP_DIRECT	GO:0007018~microtubule-based movement	8	2.5559105431309903	1.6837131779788312E-4	DYNC1LI1, KIF19, KIF2A, KIF3B, KIF3A, KIF26B, KIF3C, KIF21B	281	81	19416	6.824304731778041	0.25283952416734046	0.0728206	0.0725259
GOTERM_BP_DIRECT	GO:0051965~positive regulation of synapse assembly	7	2.2364217252396164	2.662876306171385E-4	NLGN1, CUX2, BDNF, STAU2, TPBG, LRRN1, CBLN1	281	62	19416	7.80117	0.3693506469673805	0.0921355	0.0917627
GOTERM_BP_DIRECT	GO:0050804~modulation of chemical synaptic transmission	8	2.5559105431309903	3.2410326057482925E-4	NLGN1, EPHA7, GRIN3A, BDNF, DGKB, PCDH8, GRIK3, LRRC4C	281	90	19416	6.141874258600238	0.4294267252232161	0.0934498	0.0930717
REACTOME_PATHWAY	R-HSA-8856688~Golgi-to-ER retrograde transport	10	3.1948881789137378	3.641128375108846E-4	RAB1A, DYNC1LI1, KIF19, KIF2A, KIF3B, KIF3A, KIF26B, KIF3C, KIF21B, ACTR10	186	133	11153	4.508448540706605	0.25219644003282626	0.0939564	0.0923101
REACTOME_PATHWAY	R-HSA-983189~Kinesins	7	2.2364217252396164	4.172026652607187E-4	KIF19, KIF2A, KIF3B, KIF3A, KIF26B, KIF3C, KIF21B	186	59	11153	7.114178968470931	0.28322779556473066	0.0939564	0.0923101
GOTERM_BP_DIRECT	GO:0021766~hippocampus development	7	2.2364217252396164	6.002275621608446E-4	EPHA5, GSK3B, DAB1, SRD5A1, DCX, FGF13, CDK5R2	281	72	19416	6.717674970344009	0.6462998827663371	0.14834195464832303	0.14774172708616218
GOTERM_BP_DIRECT	GO:0050821~protein stabilization	12	3.8338658146964857	9.93718218562254E-4	CCT2, STX12, CRTAP, BRINP1, CSNK2A1, USP9X, PRKCD, CHP1, IGF1, SOX4, CCT5, PFN2	281	248	19416	3.3433589714154515	0.8211095127313314	0.21489156476408744	0.21402206132284546
REACTOME_PATHWAY	R-HSA-6811434~COPI-dependent Golgi-to-ER retrograde traffic	8	2.5559105431309903	0.00127119	RAB1A, KIF19, KIF2A, KIF3B, KIF3A, KIF26B, KIF3C, KIF21B	186	99	11153	4.845443684153363	0.6376169086686482	0.0939564	0.0923101
GOTERM_BP_DIRECT	GO:2000463~positive regulation of excitatory postsynaptic potential	5	1.5974440894568689	0.00139639	RIMS1, NLGN1, CUX2, PTK2B, PRKCZ	281	34	19416	10.161189030772452	0.9109747603564758	0.2684166402436719	0.26733056135251254
REACTOME_PATHWAY	R-HSA-5467340~AXIN missense mutants destabilize the destruction complex	4	1.2779552715654952	0.00142845	GSK3B, APC, CSNK1A1, PPP2R5C	186	14	11153	17.132104454685102	0.6804103561004698	0.0939564	0.0923101
REACTOME_PATHWAY	R-HSA-4839735~Signaling by AXIN mutants	4	1.2779552715654952	0.00142845	GSK3B, APC, CSNK1A1, PPP2R5C	186	14	11153	17.132104454685102	0.6804103561004698	0.0939564	0.0923101
REACTOME_PATHWAY	R-HSA-5467337~APC truncation mutants have impaired AXIN binding	4	1.2779552715654952	0.00142845	GSK3B, APC, CSNK1A1, PPP2R5C	186	14	11153	17.132104454685102	0.6804103561004698	0.0939564	0.0923101
REACTOME_PATHWAY	R-HSA-5467348~Truncations of AMER1 destabilize the destruction complex	4	1.2779552715654952	0.00142845	GSK3B, APC, CSNK1A1, PPP2R5C	186	14	11153	17.132104454685102	0.6804103561004698	0.0939564	0.0923101
REACTOME_PATHWAY	R-HSA-4839748~Signaling by AMER1 mutants	4	1.2779552715654952	0.00142845	GSK3B, APC, CSNK1A1, PPP2R5C	186	14	11153	17.132104454685102	0.6804103561004698	0.0939564	0.0923101
REACTOME_PATHWAY	R-HSA-4839744~Signaling by APC mutants	4	1.2779552715654952	0.00142845	GSK3B, APC, CSNK1A1, PPP2R5C	186	14	11153	17.132104454685102	0.6804103561004698	0.0939564	0.0923101
GOTERM_BP_DIRECT	GO:0016082~synaptic vesicle priming	4	1.2779552715654952	0.00173692	RIMS1, UNC13A, ERC2, SNCA	281	17	19416	16.25790244923592	0.9506700671501923	0.3004873154660448	0.29927147083699146
REACTOME_PATHWAY	R-HSA-5358751~CTNNB1 S45 mutants aren't phosphorylated	4	1.2779552715654952	0.00176389	GSK3B, APC, CSNK1A1, PPP2R5C	186	15	11153	15.989964157706096	0.7555696199895785	0.0939564	0.0923101
REACTOME_PATHWAY	R-HSA-5358747~CTNNB1 S33 mutants aren't phosphorylated	4	1.2779552715654952	0.00176389	GSK3B, APC, CSNK1A1, PPP2R5C	186	15	11153	15.989964157706096	0.7555696199895785	0.0939564	0.0923101
REACTOME_PATHWAY	R-HSA-5358752~CTNNB1 T41 mutants aren't phosphorylated	4	1.2779552715654952	0.00176389	GSK3B, APC, CSNK1A1, PPP2R5C	186	15	11153	15.989964157706096	0.7555696199895785	0.0939564	0.0923101
REACTOME_PATHWAY	R-HSA-5339716~Signaling by GSK3beta mutants	4	1.2779552715654952	0.00176389	GSK3B, APC, CSNK1A1, PPP2R5C	186	15	11153	15.989964157706096	0.7555696199895785	0.0939564	0.0923101
REACTOME_PATHWAY	R-HSA-4839743~Signaling by CTNNB1 phospho-site mutants	4	1.2779552715654952	0.00176389	GSK3B, APC, CSNK1A1, PPP2R5C	186	15	11153	15.989964157706096	0.7555696199895785	0.0939564	0.0923101
REACTOME_PATHWAY	R-HSA-5358749~CTNNB1 S37 mutants aren't phosphorylated	4	1.2779552715654952	0.00176389	GSK3B, APC, CSNK1A1, PPP2R5C	186	15	11153	15.989964157706096	0.7555696199895785	0.0939564	0.0923101
REACTOME_PATHWAY	R-HSA-6811442~Intra-Golgi and retrograde Golgi-to-ER traffic	11	3.5143769968051117	0.00197675	RAB1A, DYNC1LI1, KIF19, KIF2A, KIF3B, KIF3A, MAN1A2, KIF26B, KIF3C, KIF21B, ACTR10	186	202	11153	3.265277334185032	0.793821	0.0987141	0.0969844
GOTERM_BP_DIRECT	GO:0042551~neuron maturation	4	1.2779552715654952	0.00206222	NR4A2, LGI4, B4GALT6, B4GALT5	281	18	19416	15.354685646500592	0.9719391941020423	0.30066367740882655	0.29944711917653655
GOTERM_BP_DIRECT	GO:0007399~nervous system development	16	5.111821086261981	0.00208553	PRPS1, NLGN1, PCDH10, BDNF, ZC4H2, CRMP1, DCLK1, APC, KIF2A, DCX, CNTN4, ATXN10, FGF13, SCN3B, SOX4, CBLN1	281	444	19416	2.4899490237568527	0.9730512760065146	0.30066367740882655	0.29944711917653655
GOTERM_BP_DIRECT	GO:0048167~regulation of synaptic plasticity	6	1.9169329073482428	0.00229254	RIMS1, GRIN3A, PTK2B, CNTN4, ERC2, BEST1	281	64	19416	6.477758007117438	0.9811819248162816	0.30508377637520095	0.3038493333494054
REACTOME_PATHWAY	R-HSA-196299~Beta-catenin phosphorylation cascade	4	1.2779552715654952	0.0025726	GSK3B, APC, CSNK1A1, PPP2R5C	186	17	11153	14.108791903858318	0.8719817726622258	0.12091235252593602	0.11879373808868557
GOTERM_BP_DIRECT	GO:0070085~glycosylation	4	1.2779552715654952	0.00282036	B4GALT2, CMAS, B4GALT6, B4GALT5	281	20	19416	13.819217081850532	0.9924705981950576	0.34851584240280187	0.3471056626936576
REACTOME_PATHWAY	R-HSA-422475~Axon guidance	19	6.070287539936102	0.00339009	ROBO2, EPHA5, HSPA8, GSK3B, EPHA7, CSNK2A1, LIMK2, MMP2, ITGA2B, CRMP1, DAB1, CXCL12, CHL1, DOK6, DCX, CNTN1, SCN3B, SCN3A, PFN2	186	535	11153	2.1295045724047834	0.9334558563114436	0.15048243561289312	0.1478456970664845
REACTOME_PATHWAY	R-HSA-373760~L1CAM interactions	8	2.5559105431309903	0.00362869	HSPA8, CSNK2A1, CHL1, ITGA2B, CNTN1, DCX, SCN3B, SCN3A	186	119	11153	4.031083401102377	0.9450294725911124	0.15259580350547325	0.14992203473316207
GOTERM_BP_DIRECT	GO:0061077~chaperone-mediated protein folding	5	1.5974440894568689	0.00365228	CCT2, CRTAP, CSNK2A1, CCT5, FKBP5	281	44	19416	7.851827887415076	0.9982245053108099	0.4212300445874236	0.41952564556308136
KEGG_PATHWAY	hsa04814:Motor proteins	10	3.1948881789137378	0.00375561	DYNC1LI1, MYH7B, KIF19, KIF2A, KIF3B, KIF3A, KIF26B, KIF3C, KIF21B, ACTR10	140	197	8865	3.214285714285714	0.5961877459886128	0.7458309222805891	0.7458309222805891
GOTERM_BP_DIRECT	GO:0007156~homophilic cell adhesion via plasma membrane adhesion molecules	9	2.8753993610223643	0.00397402	ROBO2, PCDH10, CDH10, PCDH8, NPTN, CNTN4, CELSR1, PCDH17, CDH8	281	175	19416	3.5535129639044234	0.9989848642931913	0.42969087106926723	0.42795223748690603
GOTERM_BP_DIRECT	GO:0007417~central nervous system development	8	2.5559105431309903	0.00513662	ROBO2, MARCKS, DNER, DCX, WWP1, CELSR1, DCLK1, HAPLN1	281	145	19416	3.812197815682906	0.9998655624341575	0.5227270234521857	0.5206119430104718
REACTOME_PATHWAY	R-HSA-9675108~Nervous system development	19	6.070287539936102	0.00544276	ROBO2, EPHA5, HSPA8, GSK3B, EPHA7, CSNK2A1, LIMK2, MMP2, ITGA2B, CRMP1, DAB1, CXCL12, CHL1, DOK6, DCX, CNTN1, SCN3B, SCN3A, PFN2	186	560	11153	2.0344374039938558	0.9871599241557074	0.21743819721085345	0.21362826634608253
KEGG_PATHWAY	hsa04144:Endocytosis	11	3.5143769968051117	0.00618947	HSPA8, PDGFRA, ACAP1, PSD4, WWP1, PIP5K1B, ASAP2, STAM, PRKCZ, SMAP1, EPS15	140	252	8865	2.764030612244898	0.7760421195490703	0.7458309222805891	0.7458309222805891
GOTERM_BP_DIRECT	GO:0008344~adult locomotory behavior	5	1.5974440894568689	0.00712256	NR4A2, CXCL12, CHL1, LGI4, SNCA	281	53	19416	6.518498623514404	0.9999957698026054	0.684557	0.6817869071375402
GOTERM_BP_DIRECT	GO:0021952~central nervous system projection neuron axonogenesis	3	0.9584664536741214	0.00863949	NR4A2, DCX, DCLK1	281	10	19416	20.7288	0.9999997001342698	0.786648	0.7834652118895741
GOTERM_BP_DIRECT	GO:0099560~synaptic membrane adhesion	4	1.2779552715654952	0.010806816168727957	NLGN1, CDH10, LRRC4C, PCDH17	281	32	19416	8.637010676156583	0.9999999932140555	0.8767920903531647	0.8732443766927761
GOTERM_BP_DIRECT	GO:0007420~brain development	9	2.8753993610223643	0.011139753590973718	ROBO2, EPHA7, BRINP1, NNAT, CNTN1, MEIS3P1, CNTN4, SOX4, CDK5R2	281	209	19416	2.975429515230976	0.9999999962108392	0.8767920903531647	0.8732443766927761
GOTERM_BP_DIRECT	GO:0030198~extracellular matrix organization	8	2.5559105431309903	0.011149957218363944	PDGFRA, COL15A1, ADAMTS19, COL11A1, MMP2, NPNT, FBLN2, COLQ	281	168	19416	3.290289781392984	0.9999999962779186	0.8767920903531647	0.8732443766927761
GOTERM_BP_DIRECT	GO:0099171~presynaptic modulation of chemical synaptic transmission	4	1.2779552715654952	0.012766098297473164	GSK3B, GRIN3A, NRXN3, PFN2	281	34	19416	8.12895	0.9999999997806563	0.8968377097516465	0.8932088866486051
GOTERM_BP_DIRECT	GO:2001234~negative regulation of apoptotic signaling pathway	4	1.2779552715654952	0.012766098297473164	NR4A2, CSNK2A1, BDNF, MAZ	281	34	19416	8.12895	0.9999999997806563	0.8968377097516465	0.8932088866486051
REACTOME_PATHWAY	R-HSA-3371497~HSP90 chaperone cycle for steroid hormone receptors (SHR) in the presence of ligand	5	1.5974440894568689	0.0129455	DNAJA1, HSPA8, DYNC1LI1, ACTR10, FKBP5	186	55	11153	5.451124144672532	0.99997	0.49254386747471063	0.4839135619119497
GOTERM_BP_DIRECT	GO:0050808~synapse organization	5	1.5974440894568689	0.012960082510861943	CTNND2, CNTN4, PPFIA2, CBLN1, SNCA	281	63	19416	5.4838163023216415	0.9999999998439031	0.8968377097516465	0.8932088866486051
GOTERM_BP_DIRECT	GO:0048675~axon extension	4	1.2779552715654952	0.013816775141426502	USP9X, RAPH1, DCX, DCLK1	281	35	19416	7.896695475343162	0.9999999999652764	0.9193469613333788	0.9156270603337641
REACTOME_PATHWAY	R-HSA-4641262~Disassembly of the destruction complex and recruitment of AXIN to the membrane	4	1.2779552715654952	0.014351801214678592	GSK3B, APC, CSNK1A1, PPP2R5C	186	31	11153	7.73708	0.9999902253275281	0.5212313259330998	0.5120983615237588
GOTERM_BP_DIRECT	GO:0001818~negative regulation of cytokine production	4	1.2779552715654952	0.0160616	SYT11, SLC11A1, NPTN, LRRC32	281	37	19416	7.469847071270559	0.9999999999993279	1	0.9965297860034702
REACTOME_PATHWAY	R-HSA-5653656~Vesicle-mediated transport	20	6.3897763578274756	0.016339615229061587	RAB1A, HSPA8, SERPINA1, STAM, COPS4, DYNC1LI1, RABGEF1, HSPH1, KIF19, KIF2A, KIF3B, SYT11, KIF3A, MAN1A2, KIF26B, KIF21B, KIF3C, COPS8, EPS15, ACTR10	186	674	11153	1.779298682237325	0.9999980481130513	0.5634097718533508	0.5535377608321407
GOTERM_BP_DIRECT	GO:0007165~signal transduction	30	9.584664536741213	0.016634501119895277	LRRC59, COL15A1, CTNND2, NRXN3, RAPH1, PRKCZ, PPM1E, SCUBE1, CHL1, RASSF5, TCP11L1, PTK2B, ASIC3, MAP2K6, MAGI1, MAP2K4, HSPA8, IL4R, CSNK2A1, CSNK1A1, PRKCD, WWP1, IGF1, PPP2R5C, STAM, ITPKB, RAP2A, CXCL12, GNB1, FGF13	281	1326	19416	1.5632598508880695	0.9999999999997548	1	0.9965297860034702
GOTERM_BP_DIRECT	GO:0032956~regulation of actin cytoskeleton organization	6	1.9169329073482428	0.0180743	EPHA5, PDGFRA, STAU2, PRKCD, PTK2B, CELSR1	281	105	19416	3.948347737671581	0.9999999999999806	1	0.9965297860034702
REACTOME_PATHWAY	R-HSA-597592~Post-translational protein modification	36	11.501597444089457	0.018122687616033032	B4GALT2, RAB1A, RAB3C, SERPINA1, CMAS, SATB1, USP12, KLHL13, TTL, RNF2, DCAF7, ADAMTS19, MAN1A2, DLAT, TP53BP1, ARSB, HSPA8, NUS1, ST6GAL2, WSB2, USP9X, STAM, CP, PDIA6, NR4A2, COPS4, CCNA1, DYNC1LI1, APC, RAB15, GALNTL6, CNTN4, COPS8, B4GALT6, ACTR10, B4GALT5	186	1480	11153	1.4585440278988666	0.9999995411553304	0.5634097718533508	0.5535377608321407
REACTOME_PATHWAY	R-HSA-199991~Membrane Trafficking	19	6.070287539936102	0.018280947121984775	RAB1A, HSPA8, SERPINA1, STAM, COPS4, DYNC1LI1, RABGEF1, KIF19, KIF2A, KIF3B, SYT11, KIF3A, MAN1A2, KIF26B, KIF21B, KIF3C, COPS8, EPS15, ACTR10	186	635	11153	1.7941495216323768	0.9999995965392083	0.5634097718533508	0.5535377608321407
REACTOME_PATHWAY	R-HSA-4791275~Signaling by WNT in cancer	4	1.2779552715654952	0.018428499240393855	GSK3B, APC, CSNK1A1, PPP2R5C	186	34	11153	7.054395951929159	0.9999996421438444	0.5634097718533508	0.5535377608321407
REACTOME_PATHWAY	R-HSA-112316~Neuronal System	14	4.472843450479233	0.019038878398048152	BCHE, HSPA8, NLGN1, HOMER1, GRIK3, NRXN3, KCNA6, PPM1E, RIMS1, ARHGEF9, GRIN3A, GNB1, NPTN, PPFIA2	186	410	11153	2.0474954104379757	0.9999997821624802	0.5634097718533508	0.5535377608321407
GOTERM_BP_DIRECT	GO:0048791~calcium ion-regulated exocytosis of neurotransmitter	3	0.9584664536741214	0.021765688956194993	RIMS1, SYT11, SYT17	281	16	19416	12.955516014234876	1	1	0.9965297860034702
GOTERM_BP_DIRECT	GO:0007158~neuron cell-cell adhesion	3	0.9584664536741214	0.021765688956194993	NLGN1, NRXN3, CNTN4	281	16	19416	12.955516014234876	1	1	0.9965297860034702
GOTERM_BP_DIRECT	GO:0051897~positive regulation of phosphatidylinositol 3-kinase/protein kinase B signal transduction	8	2.5559105431309903	0.023865	P2RY12, PDGFRA, TPBG, MAZ, CPNE1, PTK2B, CHI3L1, IGF1	281	196	19416	2.8202483840511294	1	1	0.9965297860034702
GOTERM_BP_DIRECT	GO:0021819~layer formation in cerebral cortex	3	0.9584664536741214	0.024436191363619388	DAB1, DCX, CDK5R2	281	17	19416	12.193426836926943	1	1	0.9965297860034702
REACTOME_PATHWAY	R-HSA-6814122~Cooperation of PDCL (PhLP1) and TRiC/CCT in G-protein beta folding	4	1.2779552715654952	0.024762428651027332	CCT2, CSNK2A1, GNB1, CCT5	186	38	11153	6.311827956989248	0.9999999979577046	0.6870226847086138	0.674985
REACTOME_PATHWAY	R-HSA-975577~N-Glycan antennae elongation	3	0.9584664536741214	0.024935741998184983	B4GALT2, B4GALT6, B4GALT5	186	15	11153	11.99247311827957	0.9999999982277569	0.6870226847086138	0.674985
GOTERM_BP_DIRECT	GO:0005975~carbohydrate metabolic process	7	2.2364217252396164	0.025095138459675655	B4GALT2, OVGP1, MAN1A2, CHI3L1, B4GALT6, B4GALT5, CHST3	281	155	19416	3.120468373321088	1	1	0.9965297860034702
GOTERM_BP_DIRECT	GO:0035249~synaptic transmission, glutamatergic	4	1.2779552715654952	0.025441766451555492	UNC13A, GRIN3A, GRIK3, CDH8	281	44	19416	6.28146	1	1	0.9965297860034702
KEGG_PATHWAY	hsa04360:Axon guidance	8	2.5559105431309903	0.0255328	ROBO2, EPHA5, GSK3B, EPHA7, CXCL12, LIMK2, LRRC4C, PRKCZ	140	184	8865	2.7531055900621118	0.9980370921425404	1	1
GOTERM_BP_DIRECT	GO:0006468~protein phosphorylation	10	3.1948881789137378	0.0262746	GSK3B, CSNK2A1, CSNK1A1, STK17A, LIMK2, PRKCD, PTK2B, COPS8, PRKCZ, DCLK1	281	292	19416	2.3663042948374207	1	1	0.9965297860034702
GOTERM_BP_DIRECT	GO:0048511~rhythmic process	5	1.5974440894568689	0.0262848	PRMT5, NLGN1, GRIN3A, CSNK2A1, USP9X	281	78	19416	4.429236244182864	1	1	0.9965297860034702
KEGG_PATHWAY	hsa04151:PI3K-Akt signaling pathway	12	3.8338658146964857	0.0266947	MAGI1, PDGFRA, GSK3B, IL4R, VWF, BDNF, ITGB4, ITGA2B, GNB1, IGF1, PPP2R5C, OSMR	140	362	8865	2.0990528808208366	0.9985275801839542	1	1
GOTERM_BP_DIRECT	GO:0014009~glial cell proliferation	3	0.9584664536741214	0.027232938300010265	LGI4, PTK2B, SOX4	281	18	19416	11.516014234875446	1	1	0.9965297860034702
GOTERM_BP_DIRECT	GO:0006486~protein glycosylation	6	1.9169329073482428	0.027339533712715934	B4GALT2, NUS1, ST6GAL2, MAN1A2, B4GALT6, B4GALT5	281	117	19416	3.543388995346291	1	1	0.9965297860034702
KEGG_PATHWAY	hsa04810:Regulation of actin cytoskeleton	9	2.8753993610223643	0.028071869832787876	PDGFRA, C5, CXCL12, APC, ITGB4, LIMK2, ITGA2B, PIP5K1B, PFN2	140	230	8865	2.4777950310559005	0.9989532797726746	1	1
REACTOME_PATHWAY	R-HSA-9820965~Respiratory syncytial virus (RSV) genome replication, transcription and translation	3	0.9584664536741214	0.0281916	HSPA8, SPCS3, CSNK2A1	186	16	11153	11.242943548387096	0.9999999998771568	0.7508367738617983	0.7376806852084001
GOTERM_BP_DIRECT	GO:0018105~peptidyl-serine phosphorylation	5	1.5974440894568689	0.028508373650006642	GSK3B, CSNK2A1, CSNK1A1, PRKCD, PRKCZ	281	80	19416	4.318505338078292	1	1	0.9965297860034702
GOTERM_BP_DIRECT	GO:0070374~positive regulation of ERK1 and ERK2 cascade	8	2.5559105431309903	0.0295652	PDGFRA, TPBG, PTK2B, CHI3L1, IGF1, NPNT, PRKCZ, DNAJC27	281	205	19416	2.6964326013366895	1	1	0.9965297860034702
GOTERM_BP_DIRECT	GO:0000165~MAPK cascade	6	1.9169329073482428	0.030051355779884815	ITPKB, MAP2K4, PTK2B, FGF13, MAP2K6, PTPN3	281	120	19416	3.454804270462634	1	1	0.9965297860034702
REACTOME_PATHWAY	R-HSA-446203~Asparagine N-linked glycosylation	11	3.5143769968051117	0.031365932691415035	B4GALT2, RAB1A, NUS1, DYNC1LI1, SERPINA1, CMAS, ST6GAL2, MAN1A2, B4GALT6, ACTR10, B4GALT5	186	306	11153	2.1555098742005763	0.9999999999909744	0.7856384133405875	0.7718725337576485
REACTOME_PATHWAY	R-HSA-428157~Sphingolipid metabolism	6	1.9169329073482428	0.0314649	SMPD3, CERS6, ALDH3B1, B4GALT6, ARSB, B4GALT5	186	106	11153	3.3940961655508213	1	0.7856384133405875	0.7718725337576485
GOTERM_BP_DIRECT	GO:0010976~positive regulation of neuron projection development	6	1.9169329073482428	0.032926955713287784	BDNF, CNTN1, NPTN, PTK2B, ARSB, TRIM67	281	123	19416	3.370540751670862	1	1	0.9965297860034702
GOTERM_BP_DIRECT	GO:0050921~positive regulation of chemotaxis	3	0.9584664536741214	0.0331886	P2RY12, PDGFRA, TPBG	281	20	19416	10.3644	1	1	0.9965297860034702
GOTERM_BP_DIRECT	GO:0035418~protein localization to synapse	3	0.9584664536741214	0.0331886	NLGN1, HOMER1, STAU2	281	20	19416	10.3644	1	1	0.9965297860034702
REACTOME_PATHWAY	R-HSA-392499~Metabolism of proteins	46	14.696485623003195	0.034609	B4GALT2, RAB1A, RAB3C, SERPINA1, CMAS, SATB1, USP12, KLHL13, TTL, RNF2, DCAF7, ADAMTS19, MAN1A2, DLAT, TP53BP1, ARSB, CCT5, SNCA, BCHE, CCT2, HSPA8, NUS1, ST6GAL2, WSB2, CSNK2A1, USP9X, MMP2, IGF1, STAM, CP, PDIA6, EIF2S1, NR4A2, COPS4, CCNA1, DYNC1LI1, SPCS3, APC, RAB15, GNB1, GALNTL6, CNTN4, COPS8, B4GALT6, ACTR10, B4GALT5	186	2093	11153	1.3178541888219308	0.9999999999993788	0.8214005627392638	0.8070080622657346
REACTOME_PATHWAY	R-HSA-948021~Transport to the Golgi and subsequent modification	8	2.5559105431309903	0.035325204542082725	B4GALT2, RAB1A, DYNC1LI1, SERPINA1, MAN1A2, B4GALT6, ACTR10, B4GALT5	186	186	11153	2.5790264770493696	0.9999999999996565	0.8214005627392638	0.8070080622657346
GOTERM_BP_DIRECT	GO:0006469~negative regulation of protein kinase activity	4	1.2779552715654952	0.035369647329873896	CHP1, TRIB2, PPM1E, SNCA	281	50	19416	5.527686832740213	1	1	0.9965297860034702
REACTOME_PATHWAY	R-HSA-112315~Transmission across Chemical Synapses	10	3.1948881789137378	0.0359813	HSPA8, RIMS1, BCHE, ARHGEF9, GRIN3A, GNB1, GRIK3, NPTN, PPM1E, PPFIA2	186	270	11153	2.2208283552369577	0.9999999999998004	0.8214005627392638	0.8070080622657346
GOTERM_BP_DIRECT	GO:0038109~Kit signaling pathway	4	1.2779552715654952	0.0371918	EPHA5, PDGFRA, RABGEF1, EPHA7	281	51	19416	5.419300816411973	1	1	0.9965297860034702
GOTERM_BP_DIRECT	GO:0045666~positive regulation of neuron differentiation	5	1.5974440894568689	0.0384944	DAB1, CXCL12, BRINP1, ZC4H2, CPNE1	281	88	19416	3.925913943707538	1	1	0.9965297860034702
REACTOME_PATHWAY	R-HSA-422085~Synthesis, secretion, and deacylation of Ghrelin	3	0.9584664536741214	0.0388948	BCHE, SPCS3, IGF1	186	19	11153	9.46774	0.9999999999999821	0.8632482473357513	0.8481224958179786
GOTERM_BP_DIRECT	GO:0006457~protein folding	7	2.2364217252396164	0.0397634	DNAJA1, HSPA8, CCT2, HSPH1, PDIA6, CCT5, FKBP5	281	173	19416	2.795795363380166	1	1	0.9965297860034702
GOTERM_BP_DIRECT	GO:0060326~cell chemotaxis	5	1.5974440894568689	0.0412659	PDGFRA, C5, CXCL12, TPBG, PRKCD	281	90	19416	3.838671411625149	1	1	0.9965297860034702
GOTERM_BP_DIRECT	GO:0031647~regulation of protein stability	6	1.9169329073482428	0.0414115	HSPA8, SIAH3, USP9X, USP12, SOX4, B4GALT5	281	131	19416	3.164706201950504	1	1	0.9965297860034702
GOTERM_BP_DIRECT	GO:0031547~brain-derived neurotrophic factor receptor signaling pathway	4	1.2779552715654952	0.0429404	EPHA5, PDGFRA, EPHA7, BDNF	281	54	19416	5.118228548833531	1	1	0.9965297860034702
GOTERM_BP_DIRECT	GO:0035235~ionotropic glutamate receptor signaling pathway	3	0.9584664536741214	0.042967653112038526	GRIN3A, GRIK3, PTK2B	281	23	19416	9.01253	1	1	0.9965297860034702
GOTERM_BP_DIRECT	GO:0006338~chromatin remodeling	21	6.7092651757188495	0.0437003	EPHA5, PDGFRA, MAP2K4, PRMT5, GSK3B, EPHA7, MCM7, CSNK2A1, SATB1, CSNK1A1, LIMK2, PTPRO, PRKCD, STYK1, PPM1E, DCLK1, RNF2, STK17A, PTK2B, MAP2K6, PTPN3	281	917	19416	1.5823531009752518	1	1	0.9965297860034702
GOTERM_BP_DIRECT	GO:1903861~positive regulation of dendrite extension	3	0.9584664536741214	0.0464375	RIMS1, UNC13A, SYT17	281	24	19416	8.637010676156585	1	1	0.9965297860034702
KEGG_PATHWAY	hsa04015:Rap1 signaling pathway	8	2.5559105431309903	0.048994702690487765	MAGI1, PDGFRA, RASSF5, ITGA2B, IGF1, PRKCZ, PFN2, MAP2K6	140	212	8865	2.389487870619946	0.9999944781120393	1	1
KEGG_PATHWAY	hsa00600:Sphingolipid metabolism	4	1.2779552715654952	0.0524214	SMPD3, CERS6, B4GALT6, B4GALT5	140	54	8865	4.690476190476191	0.9999976865027627	1	1
GOTERM_BP_DIRECT	GO:0001954~positive regulation of cell-matrix adhesion	3	0.9584664536741214	0.053670573298611135	GSK3B, PTK2B, PRKCZ	281	26	19416	7.972625239529155	1	1	0.9965297860034702
REACTOME_PATHWAY	R-HSA-109582~Hemostasis	17	5.431309904153355	0.0537699	P2RY12, SERPINA1, VWF, DGKB, PRKCD, ITGA2B, IGF1, PPP2R5C, PRKCZ, KIF19, KIF2A, KIF3B, KIF3A, KIF26B, GNB1, KIF21B, KIF3C	186	622	11153	1.6388427894755038	1	1	0.9837092731829574
REACTOME_PATHWAY	R-HSA-2132295~MHC class II antigen presentation	6	1.9169329073482428	0.0538072	DYNC1LI1, KIF2A, KIF3B, KIF3A, KIF3C, ACTR10	186	123	11153	2.924993443482822	1	1	0.9837092731829574
GOTERM_BP_DIRECT	GO:0006811~monoatomic ion transport	6	1.9169329073482428	0.0550542	SLC36A1, P2RY12, LASP1, SLCO4A1, CP, TOMM40L	281	142	19416	2.9195529046163102	1	1	0.9965297860034702
GOTERM_BP_DIRECT	GO:0007612~learning	4	1.2779552715654952	0.0556785	BCHE, SYT11, NRXN3, FGF13	281	60	19416	4.606405693950178	1	1	0.9965297860034702
GOTERM_BP_DIRECT	GO:0072709~cellular response to sorbitol	2	0.6389776357827476	0.0564528	MAP2K4, MAP2K6	281	4	19416	34.54804270462633	1	1	0.9965297860034702
KEGG_PATHWAY	hsa04340:Hedgehog signaling pathway	4	1.2779552715654952	0.057294578136599855	GSK3B, HHATL, KIF3A, CSNK1A1	140	56	8865	4.522959183673469	0.9999993322449562	1	1
KEGG_PATHWAY	hsa04912:GnRH signaling pathway	5	1.5974440894568689	0.0580635	MAP2K4, MMP2, PRKCD, PTK2B, MAP2K6	140	93	8865	3.4043778801843314	0.9999994514574462	1	1
REACTOME_PATHWAY	R-HSA-1630316~Glycosaminoglycan metabolism	6	1.9169329073482428	0.0601241	B4GALT2, CHP1, B4GALT6, ARSB, B4GALT5, CHST3	186	127	11153	2.832867665735331	1	1	0.9837092731829574
REACTOME_PATHWAY	R-HSA-983231~Factors involved in megakaryocyte development and platelet production	7	2.2364217252396164	0.060835	KIF19, KIF2A, KIF3B, KIF3A, KIF26B, KIF3C, KIF21B	186	168	11153	2.4984318996415773	1	1	0.9837092731829574
GOTERM_BP_DIRECT	GO:0045664~regulation of neuron differentiation	3	0.9584664536741214	0.061271436982073456	NLGN1, BDNF, NREP	281	28	19416	7.403152008134215	1	1	0.9965297860034702
REACTOME_PATHWAY	R-HSA-390466~Chaperonin-mediated protein folding	5	1.5974440894568689	0.0624157	CCT2, CSNK2A1, GNB1, CCT5, DCAF7	186	90	11153	3.331242532855436	1	1	0.9837092731829574
REACTOME_PATHWAY	R-HSA-1474244~Extracellular matrix organization	10	3.1948881789137378	0.0626624	COL15A1, CRTAP, SCUBE1, VWF, ITGB4, COL11A1, MMP2, ITGA2B, FBLN2, HAPLN1	186	300	11153	1.9987455197132618	1	1	0.9837092731829574
GOTERM_BP_DIRECT	GO:0034599~cellular response to oxidative stress	5	1.5974440894568689	0.0637406	NR4A2, STAU2, ALDH3B1, EIF2S1, SNCA	281	104	19416	3.321927183137148	1	1	0.9965297860034702
REACTOME_PATHWAY	R-HSA-1187000~Fertilization	3	0.9584664536741214	0.0639893	OVGP1, CATSPER2, IZUMO4	186	25	11153	7.195483870967742	1	1	0.9837092731829574
GOTERM_BP_DIRECT	GO:0048812~neuron projection morphogenesis	4	1.2779552715654952	0.0650556	NLGN1, BDNF, NYAP2, DCLK1	281	64	19416	4.318505338078292	1	1	0.9965297860034702
GOTERM_BP_DIRECT	GO:0060041~retina development in camera-type eye	4	1.2779552715654952	0.0675064	TUB, GNB1, DCX, DCLK1	281	65	19416	4.252066794415549	1	1	0.9965297860034702
REACTOME_PATHWAY	R-HSA-975576~N-glycan antennae elongation in the medial/trans-Golgi	3	0.9584664536741214	0.068587	B4GALT2, B4GALT6, B4GALT5	186	26	11153	6.918734491315137	1	1	0.9837092731829574
KEGG_PATHWAY	hsa04666:Fc gamma R-mediated phagocytosis	5	1.5974440894568689	0.0697842	MARCKS, LIMK2, PRKCD, PIP5K1B, ASAP2	140	99	8865	3.198051948051948	0.9999999731669273	1	1
GOTERM_BP_DIRECT	GO:0051222~positive regulation of protein transport	2	0.6389776357827476	0.0700626	CHP1, PRKCZ	281	5	19416	27.638434163701064	1	1	0.9965297860034702
GOTERM_BP_DIRECT	GO:0051964~negative regulation of synapse assembly	2	0.6389776357827476	0.0700626	ROBO2, EPHA7	281	5	19416	27.638434163701064	1	1	0.9965297860034702
GOTERM_BP_DIRECT	GO:0015031~protein transport	12	3.8338658146964857	0.0708117	RAB3C, RABGEF1, ACAP1, KIF3A, RAB15, SNX25, MVP, CHP1, STAM, EPS15, ANKRD50, EHBP1	281	460	19416	1.8025065758935481	1	1	0.9965297860034702
REACTOME_PATHWAY	R-HSA-1660662~Glycosphingolipid metabolism	4	1.2779552715654952	0.071432	SMPD3, B4GALT6, ARSB, B4GALT5	186	58	11153	4.135335558027438	1	1	0.9837092731829574
REACTOME_PATHWAY	R-HSA-76002~Platelet activation, signaling and aggregation	9	2.8753993610223643	0.0716374	P2RY12, SERPINA1, VWF, DGKB, ITGA2B, PRKCD, GNB1, IGF1, PRKCZ	186	263	11153	2.051944069667607	1	1	0.9837092731829574
GOTERM_BP_DIRECT	GO:0098609~cell-cell adhesion	7	2.2364217252396164	0.073027	ROBO2, ITGB4, CDH10, CTNND2, ITGA2B, CNTN1, CELSR1	281	202	19416	2.394418801310736	1	1	0.9965297860034702
GOTERM_BP_DIRECT	GO:0060291~long-term synaptic potentiation	4	1.2779552715654952	0.0751062	NPTN, PTK2B, PRKCZ, SNCA	281	68	19416	4.06448	1	1	0.9965297860034702
GOTERM_BP_DIRECT	GO:0009611~response to wounding	4	1.2779552715654952	0.0751062	MAP2K4, VWF, ITGB4, NMNAT3	281	68	19416	4.06448	1	1	0.9965297860034702
REACTOME_PATHWAY	R-HSA-391251~Protein folding	5	1.5974440894568689	0.0753149	CCT2, CSNK2A1, GNB1, CCT5, DCAF7	186	96	11153	3.123039874551971	1	1	0.9837092731829574
GOTERM_BP_DIRECT	GO:0019082~viral protein processing	3	0.9584664536741214	0.0774705	GSK3B, SPCS3, CSNK1A1	281	32	19416	6.477758007117438	1	1	0.9965297860034702
GOTERM_BP_DIRECT	GO:0035556~intracellular signal transduction	12	3.8338658146964857	0.0776747	LRRC59, GSK3B, CARHSP1, WSB2, DGKB, STK17A, PRKCD, DCX, PRKCZ, DCLK1, CAPS, NUDT4	281	468	19416	1.7716944976731455	1	1	0.9965297860034702
KEGG_PATHWAY	hsa05165:Human papillomavirus infection	10	3.1948881789137378	0.077954	MAGI1, CCNA1, GSK3B, APC, VWF, ITGB4, CSNK1A1, ITGA2B, PPP2R5C, PRKCZ	140	333	8865	1.9015444015444012	0.9999999967983144	1	1
REACTOME_PATHWAY	R-HSA-2022854~Keratan sulfate biosynthesis	3	0.9584664536741214	0.0780933	B4GALT2, B4GALT6, B4GALT5	186	28	11153	6.424539170506912	1	1	0.9837092731829574
GOTERM_BP_DIRECT	GO:0021955~central nervous system neuron axonogenesis	2	0.6389776357827476	0.0834768	B4GALT6, B4GALT5	281	6	19416	23.03202846975089	1	1	0.9965297860034702
GOTERM_BP_DIRECT	GO:0010706~ganglioside biosynthetic process via lactosylceramide	2	0.6389776357827476	0.0834768	B4GALT6, B4GALT5	281	6	19416	23.03202846975089	1	1	0.9965297860034702
GOTERM_BP_DIRECT	GO:0006032~chitin catabolic process	2	0.6389776357827476	0.0834768	OVGP1, CHI3L1	281	6	19416	23.03202846975089	1	1	0.9965297860034702
GOTERM_BP_DIRECT	GO:0048755~branching morphogenesis of a nerve	2	0.6389776357827476	0.0834768	EPHA7, FGF13	281	6	19416	23.03202846975089	1	1	0.9965297860034702
GOTERM_BP_DIRECT	GO:0072383~plus-end-directed vesicle transport along microtubule	2	0.6389776357827476	0.0834768	KIF3B, KIF3A	281	6	19416	23.03202846975089	1	1	0.9965297860034702
GOTERM_BP_DIRECT	GO:0009306~protein secretion	4	1.2779552715654952	0.0857971	RAB3C, TMEM167A, RAB15, CBLN1	281	72	19416	3.838671411625148	1	1	0.9965297860034702
GOTERM_BP_DIRECT	GO:0001578~microtubule bundle formation	3	0.9584664536741214	0.0860187	PSRC1, CHP1, CCSER2	281	34	19416	6.096713418463471	1	1	0.9965297860034702
GOTERM_BP_DIRECT	GO:0008286~insulin receptor signaling pathway	5	1.5974440894568689	0.0871668	EPHA5, PDGFRA, GSK3B, EPHA7, APC	281	116	19416	2.9782795435022704	1	1	0.9965297860034702
REACTOME_PATHWAY	R-HSA-182971~EGFR downregulation	3	0.9584664536741214	0.0930616	STAM, EPS15, PTPN3	186	31	11153	5.802809573361082	1	1	0.9837092731829574
GOTERM_BP_DIRECT	GO:0006814~sodium ion transport	4	1.2779552715654952	0.0942141	SLC10A4, FGF13, SCN3B, SCN3A	281	75	19416	3.685124555160142	1	1	0.9965297860034702
GOTERM_BP_DIRECT	GO:0099175~regulation of postsynapse organization	3	0.9584664536741214	0.0948345	HSPA8, EPHA7, DGKB	281	36	19416	5.758007117437723	1	1	0.9965297860034702
REACTOME_PATHWAY	R-HSA-9861559~PDH complex synthesizes acetyl-CoA from PYR	2	0.6389776357827476	0.0955083	PDHX, DLAT	186	6	11153	19.987455197132615	1	1	0.9837092731829574
REACTOME_PATHWAY	R-HSA-8856828~Clathrin-mediated endocytosis	6	1.9169329073482428	0.0956007	COPS4, HSPA8, SYT11, STAM, COPS8, EPS15	186	146	11153	2.4642068051259387	1	1	0.9837092731829574
GOTERM_BP_DIRECT	GO:1900454~positive regulation of long-term synaptic depression	2	0.6389776357827476	0.0966981	STAU2, CBLN1	281	7	19416	19.741738688357906	1	1	0.9965297860034702
GOTERM_BP_DIRECT	GO:0001957~intramembranous ossification	2	0.6389776357827476	0.0966981	MN1, MMP2	281	7	19416	19.741738688357906	1	1	0.9965297860034702
GOTERM_BP_DIRECT	GO:0045630~positive regulation of T-helper 2 cell differentiation	2	0.6389776357827476	0.0966981	IL4R, PRKCZ	281	7	19416	19.741738688357906	1	1	0.9965297860034702
GOTERM_BP_DIRECT	GO:0051650~establishment of vesicle localization	2	0.6389776357827476	0.0966981	SYT11, LIMK2	281	7	19416	19.741738688357906	1	1	0.9965297860034702
GOTERM_BP_DIRECT	GO:0006086~acetyl-CoA biosynthetic process from pyruvate	2	0.6389776357827476	0.0966981	PDHX, DLAT	281	7	19416	19.741738688357906	1	1	0.9965297860034702
GOTERM_BP_DIRECT	GO:1904781~positive regulation of protein localization to centrosome	2	0.6389776357827476	0.0966981	GSK3B, APC	281	7	19416	19.741738688357906	1	1	0.9965297860034702
KEGG_PATHWAY	hsa04510:Focal adhesion	7	2.2364217252396164	0.0994571	PDGFRA, GSK3B, VWF, ITGB4, ITGA2B, PIP5K1B, IGF1	140	203	8865	2.1834975369458127	0.9999999999891468	1	1
REACTOME_PATHWAY	R-HSA-8856825~Cargo recognition for clathrin-mediated endocytosis	5	1.5974440894568689	0.099532	COPS4, SYT11, STAM, COPS8, EPS15	186	106	11153	2.828413471292351	1	1	0.9837092731829574

## Sheet: FC 
	CombinedP	AvgAdjP	AvgLogFC	Total_FC_padj	Total_FC_log2FC	Gage_FC_padj	Gage_FC_log2FC
PTHLH	1.84415e-16	9.60246e-09	2.90452	1.80302e-11	1.43834	1.91869e-08	4.3707
GMPR	3.14294e-16	1.25358e-08	-2.46553	2.50717e-08	-1.67089	1.17235e-17	-3.26017
C1orf95	1.56238e-15	2.79497e-08	2.05977	1.27289e-17	1.32704	5.58995e-08	2.79249
PPP4R4	9.84952e-15	7.01766e-08	2.07317	3.40602e-09	1.18148	1.36947e-07	2.96485
LINC01007	1.40764e-14	8.38941e-08	2.85497	7.45943e-11	2.23376	1.67714e-07	3.47618
RHCG	1.57726e-14	8.8805e-08	-1.8693	5.43696e-08	-0.974073	1.2324e-07	-2.76452
PENK	2.07212e-14	1.01787e-07	3.23183	9.13021e-32	2.71833	2.03574e-07	3.74533
NEURL1B	2.04852e-13	3.20041e-07	1.94641	8.20855e-16	1.49604	6.40081e-07	2.39678
TOX3	3.17178e-13	3.98232e-07	1.95799	7.88278e-07	0.740346	8.18656e-09	3.17564
LINC00643	6.0669e-13	5.50767e-07	3.36391	4.24325e-15	1.8101	1.10153e-06	4.91772
KIAA1239	6.73587e-13	5.80339e-07	2.78937	6.9884e-07	1.65729	4.61839e-07	3.92145
CALB1	9.03349e-13	6.72067e-07	2.8839	5.6959e-14	2.16561	1.34413e-06	3.60219
LPPR5	1.22142e-12	7.81479e-07	1.95966	2.1492e-10	1.24326	1.56274e-06	2.67607
CRH	2.7935e-12	1.18184e-06	2.51214	1.7236e-06	2.20376	6.40081e-07	2.82052
CAMK4	2.9702e-12	1.21865e-06	1.82629	1.15049e-09	1.57625	2.43614e-06	2.07633
RELN	3.24509e-12	1.27379e-06	2.09605	4.39869e-13	1.57732	2.54758e-06	2.61479
SYTL5	3.67011e-12	1.35464e-06	1.57058	2.97729e-07	0.83295	2.41156e-06	2.30821
ARHGAP20	4.66729e-12	1.52763e-06	2.39746	2.41517e-06	1.23555	6.40081e-07	3.55936
C6orf141	4.84343e-12	1.55619e-06	3.65767	5.6306e-21	3.07171	3.11237e-06	4.24362
NPPA	6.16858e-12	1.75621e-06	2.90574	6.61524e-13	2.34647	3.51243e-06	3.46501
NCAM2	1.05882e-11	2.30089e-06	1.13853	2.48594e-06	0.904439	2.11583e-06	1.37263
DYRK2	1.32551e-11	2.5744e-06	1.6963	1.24952e-07	1.00716	5.02386e-06	2.38545
LINC00488	1.39721e-11	2.64312e-06	3.83659	4.50814e-12	2.63373	5.28623e-06	5.03945
INHBA	2.85131e-11	3.77578e-06	2.5797	2.03668e-11	1.9552	7.55154e-06	3.2042
CTC-471C19.1	7.25054e-11	6.02102e-06	2.23721	5.33868e-07	1.45037	1.15082e-05	3.02406
KIT	7.48037e-11	6.1157e-06	1.46128	7.46239e-06	0.756905	4.76902e-06	2.16566
DACT1	7.79145e-11	6.24157e-06	1.91578	3.0433e-09	0.973477	1.24801e-05	2.85808
DR1	8.70131e-11	6.59595e-06	1.1698	1.89104e-07	0.66909	1.30028e-05	1.67051
PRKG2	1.08092e-10	7.35159e-06	2.49479	1.90876e-20	1.35993	1.47032e-05	3.62966
GRIK1	1.17484e-10	7.66433e-06	1.41759	5.40197e-07	0.889578	1.47885e-05	1.9456
C8orf34	1.24368e-10	7.88567e-06	2.35275	1.96961e-17	1.4897	1.57713e-05	3.21579
HCRTR1	1.70055e-10	9.22104e-06	3.50432	2.00714e-07	2.49371	1.82414e-05	4.51494
AKAP5	2.19003e-10	1.04643e-05	1.62631	1.82431e-05	1.13369	2.68548e-06	2.11894
FAM163A	2.59506e-10	1.13909e-05	2.28135	7.18133e-07	1.35251	2.20637e-05	3.2102
TMEM215	3.46147e-10	1.31557e-05	4.88721	1.64265e-16	3.08019	2.63115e-05	6.69423
SCG2	4.91143e-10	1.56707e-05	1.85481	2.24603e-05	1.16103	8.88115e-06	2.54858
ARPP19	7.43629e-10	1.92825e-05	1.40155	1.26747e-09	1.24647	3.85637e-05	1.55662
NEK2	1.1671e-09	2.41568e-05	2.98516	5.36565e-16	2.31317	4.83136e-05	3.65715
OSTN	1.21469e-09	2.46444e-05	2.57516	9.68097e-06	1.88593	3.96078e-05	3.26439
UST	1.25458e-09	2.50457e-05	1.68838	3.35611e-12	1.40772	5.00914e-05	1.96903
PIK3C2G	1.25645e-09	2.50644e-05	3.73146	2.19802e-20	2.16283	5.01288e-05	5.30008
PIFO	1.65671e-09	2.87811e-05	-1.27994	3.24377e-08	-0.982492	5.75298e-05	-1.57738
EGR2	1.863e-09	3.05205e-05	2.73012	6.10408e-05	1.92881	2.59107e-10	3.53142
SPHKAP	4.23328e-09	4.6007e-05	2.1355	1.01459e-05	1.07882	8.1868e-05	3.19218
SYT6	5.06291e-09	5.03136e-05	1.56016	1.57428e-05	0.976875	8.48843e-05	2.14345
TNNT2	5.31616e-09	5.15566e-05	-3.00499	1.1426e-25	-2.03959	0.00010311	-3.97038
FRMPD2	7.674e-09	6.19435e-05	1.79359	7.72154e-05	1.04055	4.66716e-05	2.54663
DLGAP1-AS4	8.02469e-09	6.33431e-05	1.74007	5.11241e-12	1.44375	0.00012669	2.0364
BHLHE22	1.01551e-08	7.12569e-05	1.91601	0.00011491	0.906733	2.7605e-05	2.92529
MAFB	1.06508e-08	7.29754e-05	1.25922	3.56167e-05	0.603899	0.00011033	1.91455
PTPN4	1.09185e-08	7.38867e-05	0.986597	0.00012953	0.676544	1.82414e-05	1.29665
RP11-449L23.2	1.27617e-08	7.98803e-05	3.43077	4.82582e-08	1.70016	0.00015971	5.16138
DSG3	1.48949e-08	8.62987e-05	5.06905	2.90415e-12	4.05534	0.0001726	6.08276
DLX6-AS1	1.65064e-08	9.08472e-05	1.59919	0.00018168	0.763758	1.87246e-08	2.43462
RP11-223I10.1	2.18052e-08	0.00010442	-1.58381	8.90025e-05	-0.95296	0.00011983	-2.21466
RARRES3	2.39584e-08	0.00010945	-1.79707	0.00017713	-1.14745	4.17691e-05	-2.4467
PTPRR	2.39599e-08	0.00010945	1.63092	2.90677e-05	0.954113	0.00018984	2.30773
TRHDE	2.41621e-08	0.00010991	1.62346	0.00015381	1.08209	6.60143e-05	2.16484
RASGRP1	2.94716e-08	0.00012139	1.83196	1.01467e-05	1.36562	0.00023264	2.29829
NRIP1	3.67134e-08	0.00013549	1.49211	2.50766e-06	0.712519	0.00026847	2.2717
KLF10	3.88933e-08	0.00013945	1.45283	2.80685e-05	1.23451	0.00025083	1.67115
TMEM200A	4.6409e-08	0.00015233	2.89401	1.24434e-07	1.69411	0.00030454	4.09392
EGR3	5.2475e-08	0.00016198	1.64293	5.78333e-06	1.09694	0.00031818	2.18891
SEZ6	6.35267e-08	0.00017822	1.51309	9.47079e-05	0.828254	0.00026174	2.19793
MAN1A1	6.37442e-08	0.00017853	1.64405	4.44293e-10	1.30197	0.00035705	1.98614
GSG1	6.69738e-08	0.00018299	1.97114	2.73526e-06	1.28191	0.00036325	2.66038
KCNG1	6.70867e-08	0.00018315	2.18826	2.37546e-09	1.91078	0.00036629	2.46575
AC013402.2	9.4157e-08	0.00021698	1.39936	3.54589e-11	0.893573	0.00043395	1.90515
ST8SIA4	9.41586e-08	0.00021698	1.23196	3.78518e-09	0.920725	0.00043395	1.54319
CBLN4	1.06127e-07	0.00023036	1.51281	0.0003203	0.992753	0.00014041	2.03288
FAM19A1	1.30815e-07	0.00025575	1.95393	6.05653e-09	1.51868	0.00051149	2.38918
PHACTR1	1.33305e-07	0.00025817	1.4645	0.00050396	0.583926	1.23832e-05	2.34508
DMKN	1.34684e-07	0.0002595	-2.59039	3.96116e-26	-2.08027	0.00051901	-3.10051
FAM49B	1.47529e-07	0.0002716	1.05972	0.00052512	0.624012	1.80696e-05	1.49542
GLRA2	1.53853e-07	0.00027736	1.94846	0.00019741	0.844263	0.0003573	3.05266
EML1	1.58358e-07	0.00028139	0.84174	0.00038428	0.471461	0.00017849	1.21202
ADRA1D	1.8555e-07	0.00030459	2.80806	2.60776e-14	2.7217	0.00060918	2.89442
MAPRE2	1.96668e-07	0.00031358	1.1039	0.00032882	0.615724	0.00029834	1.59208
PRPS2	2.27494e-07	0.00033726	1.53123	2.57468e-05	1.15451	0.00064878	1.90795
RHBDL3	2.45979e-07	0.0003507	-1.61975	1.00901e-09	-1.55755	0.0007014	-1.68195
BRMS1L	2.59477e-07	0.00036019	1.09583	7.74123e-05	0.676115	0.00064297	1.51555
AMN1	2.79934e-07	0.00037412	1.58985	9.94615e-05	0.635236	0.00064878	2.54446
CHRM2	2.85718e-07	0.00037797	1.85804	0.00011952	1.05331	0.00063641	2.66276
HIVEP2	3.10348e-07	0.00039392	1.44326	5.02982e-08	1.09517	0.00078779	1.79136
RP11-567L7.6	3.13088e-07	0.00039566	2.07135	0.00076929	0.889314	2.20217e-05	3.25339
VLDLR	3.60331e-07	0.00042446	1.01454	0.000838	0.640619	1.09218e-05	1.38846
AKT3	4.48607e-07	0.00047361	0.997107	0.00075464	0.378409	0.00019258	1.61581
ELMOD1	5.19922e-07	0.00050986	1.61361	0.00101321	0.846722	6.51213e-06	2.3805
LINGO2	5.93925e-07	0.00054494	1.63495	0.00036453	0.826926	0.00072535	2.44298
TRUB1	7.36932e-07	0.00060701	1.27628	0.00105036	0.7354	0.00016367	1.81716
GRIN2A	8.0977e-07	0.00063631	1.76697	0.00127194	0.990636	6.73921e-07	2.54331
PAK7	9.5846e-07	0.00069226	1.3663	2.19529e-05	1.02147	0.00136258	1.71113
YPEL1	9.62345e-07	0.00069367	1.38276	0.00012159	0.591434	0.00126574	2.17409
QPRT	1.01399e-06	0.00071203	-1.31987	0.00141337	-0.706941	1.06965e-05	-1.93279
RASSF3	1.05282e-06	0.00072554	1.01658	1.8801e-05	0.724685	0.00143228	1.30848
KIAA1644	1.05883e-06	0.00072761	1.10976	0.00129866	0.568688	0.00015656	1.65084
TENM3	1.07573e-06	0.00073339	1.61243	0.00037727	0.908105	0.00108952	2.31676
RP11-168K9.2	1.08834e-06	0.00073768	2.26799	4.51834e-07	1.50236	0.00147491	3.03362
NMU	1.09598e-06	0.00074026	3.02273	1.95678e-06	2.01902	0.00147857	4.02643
ANKRD6	1.10327e-06	0.00074272	1.1554	0.00042423	0.516586	0.00106121	1.79422
RASGRF1	1.12381e-06	0.0007496	1.36863	0.00133079	0.804657	0.00016842	1.9326
ASAP1	1.15894e-06	0.00076123	1.14531	7.82308e-08	0.761872	0.00152238	1.52874
YWHAZP4	1.19192e-06	0.00077199	1.86413	0.00154353	0.560963	4.42373e-07	3.1673
ARL15	1.30365e-06	0.00080736	0.988892	0.00028983	0.70597	0.00132489	1.27182
CALML3-AS1	1.38259e-06	0.00083144	2.61354	1.46726e-11	1.90896	0.00166288	3.31811
RP5-827C21.4	1.5651e-06	0.00088462	-1.44537	0.00125023	-0.721412	0.00051901	-2.16932
MCHR2	1.56633e-06	0.00088497	2.90071	0.0017604	1.02551	9.53565e-06	4.77592
AC064875.2	1.56804e-06	0.00088545	1.72496	5.40497e-13	1.163	0.0017709	2.28692
RAB11FIP2	1.57306e-06	0.00088687	0.88358	3.76436e-05	0.562852	0.00173609	1.20431
SPAG6	1.87936e-06	0.00096937	1.67662	6.21766e-05	1.11312	0.00187656	2.24013
SQLE	1.95782e-06	0.0009894	1.06326	0.00135758	0.663068	0.00062122	1.46344
DNAJC13	1.9741e-06	0.0009935	0.752268	0.00016866	0.403243	0.00181834	1.10129
ADAM19	2.01652e-06	0.00100412	1.34196	3.90601e-05	0.8272	0.00196919	1.85672
CAMSAP1	2.05022e-06	0.00101248	0.808431	0.00137617	0.426455	0.00064878	1.19041
ZNF436	2.23948e-06	0.00105818	1.19378	1.10362e-07	0.804837	0.00211624	1.58273
ACVR2A	2.38117e-06	0.00109114	1.23633	1.75438e-06	0.630843	0.00218053	1.84182
PYGB	2.42013e-06	0.00110003	-0.766607	0.00022114	-0.526492	0.00197892	-1.00672
ANO3	2.57596e-06	0.00113489	1.27121	0.00042609	1.15852	0.00184369	1.3839
HDGFRP3	2.66258e-06	0.00115382	0.919581	3.84744e-05	0.612355	0.00226916	1.22681
DLEU7	2.68893e-06	0.00115951	1.30684	0.00231813	0.455481	8.89491e-07	2.15819
LRRC7	2.71205e-06	0.00116449	1.26865	0.00168019	0.613589	0.00064878	1.9237
CDC7	3.04148e-06	0.00123318	1.08216	0.00023448	0.571082	0.00223189	1.59323
CXADR	3.08034e-06	0.00124104	1.45982	1.21969e-07	1.19074	0.00248195	1.72891
CTD-2023N9.3	3.08683e-06	0.00124234	1.54966	2.17e-06	1.40183	0.00248252	1.69749
STAC2	3.15696e-06	0.00125638	-1.78053	1.2697e-11	-1.34802	0.00251275	-2.21304
AARD	3.15943e-06	0.00125687	1.94804	2.14981e-05	1.57014	0.00249224	2.32594
THSD7A	3.62029e-06	0.00134542	1.68086	2.93945e-16	1.03007	0.00269083	2.33164
PNOC	3.62029e-06	0.00134542	2.07598	5.87069e-11	1.62418	0.00269083	2.52777
SOCS5	3.64351e-06	0.00134972	0.801279	0.00083236	0.496229	0.00186709	1.10633
KCNS1	3.80455e-06	0.00137923	-1.74832	0.00252925	-0.931806	0.00022921	-2.56484
FGF17	3.8127e-06	0.00138071	-1.40869	0.00088776	-1.03126	0.00187366	-1.78611
C20orf112	3.84657e-06	0.00138683	0.751793	0.00042726	0.42605	0.00234639	1.07754
SBNO1	4.02308e-06	0.00141829	1.1041	0.00178548	0.559551	0.00105109	1.64865
SETBP1	4.38539e-06	0.00148078	1.12389	0.00248245	0.343892	0.0004791	1.90389
ATXN1	4.48574e-06	0.00149762	0.796548	0.00215214	0.321598	0.0008431	1.2715
SOWAHA	4.52184e-06	0.00150364	1.07771	6.45936e-05	0.789778	0.00294268	1.36564
GPR126	4.60497e-06	0.00151739	1.75467	0.00067865	1.05497	0.00235614	2.45438
BRI3BP	4.67395e-06	0.00152872	0.809275	0.00131472	0.522479	0.00174271	1.09607
BMP4	4.76173e-06	0.001543	-1.96879	0.00079243	-1.82953	0.00229358	-2.10805
TP53I11	4.77808e-06	0.00154565	1.30609	0.00285793	0.688754	0.00023338	1.92342
NPTXR	4.86416e-06	0.00155951	1.36876	2.20521e-05	0.987012	0.00309697	1.75051
METAP1	5.05229e-06	0.00158938	0.82901	0.0021546	0.50593	0.00102417	1.15209
PPEF1	5.0736e-06	0.00159273	1.9863	1.17573e-06	1.704	0.00318429	2.26861
PTP4A1	5.45136e-06	0.00165096	0.931648	0.00092354	0.586034	0.00237839	1.27726
CCSAP	5.89755e-06	0.0017172	1.09321	0.00293633	0.667086	0.00049807	1.51933
RGMB	5.90879e-06	0.00171883	1.05044	0.00213437	0.647695	0.0013033	1.45319
MEF2A	6.00926e-06	0.00173339	1.3846	0.00208407	0.494639	0.0013827	2.27456
DLX1	6.14484e-06	0.00175283	1.6464	0.00350558	0.542976	8.10662e-08	2.74983
SSBP2	6.62711e-06	0.00182032	0.953943	0.00051231	0.56961	0.00312832	1.33828
NPY5R	6.69723e-06	0.00182992	1.75578	0.00104074	0.890736	0.0026191	2.62082
TADA1	6.84849e-06	0.00185047	0.864179	0.00183386	0.468551	0.00186709	1.25981
PANK3	6.84903e-06	0.00185054	1.12408	5.26097e-06	0.700198	0.00369583	1.54796
RP13-516M14.1	6.87652e-06	0.00185425	-1.40281	1.26819e-05	-1.23995	0.00369583	-1.56566
ULK2	7.04471e-06	0.00187679	0.844011	5.77608e-05	0.411868	0.00369583	1.27615
LINC00507	7.33663e-06	0.00191529	2.44445	7.69975e-11	2.05829	0.00383057	2.83062
TTC3P1	7.44414e-06	0.00192927	2.00485	0.00385756	0.52778	9.71388e-07	3.48192
CDC40	7.68399e-06	0.0019601	0.920001	0.00140915	0.535976	0.00251105	1.30403
RP11-147N17.1	7.79866e-06	0.00197467	2.46456	0.00168019	0.998739	0.00226916	3.93039
MAPK8	7.91206e-06	0.00198898	0.967117	0.00087836	0.645875	0.0030996	1.28836
RP11-193H5.1	8.57567e-06	0.00207071	3.74929	7.43006e-17	3.3397	0.00414142	4.15888
GNPTAB	8.60331e-06	0.00207404	1.05444	5.92661e-09	0.763681	0.00414808	1.34519
NOL3	8.66455e-06	0.00208141	-1.09988	0.00069897	-0.759778	0.00346385	-1.43998
PDLIM7	8.88735e-06	0.002108	-1.69245	0.00421429	-1.05851	1.71293e-06	-2.3264
RFC3	9.50961e-06	0.00218055	1.49821	1.17898e-05	0.980461	0.00434931	2.01596
2025-03-01	9.89133e-06	0.00222388	1.17221	0.00441784	0.495503	2.99261e-05	1.84893
OR13E1P	9.9913e-06	0.00223509	3.11908	0.00269016	0.541219	0.00178003	5.69695
PLXDC1	1.11692e-05	0.00236318	0.77692	0.00041534	0.644907	0.00431102	0.908934
DRAXIN	1.20335e-05	0.00245291	2.08814	8.18705e-11	1.22348	0.00490582	2.95281
TECTA	1.21902e-05	0.00246882	1.05931	0.00016454	0.786395	0.00477311	1.33222
RP11-220I1.1	1.23115e-05	0.00248108	0.948418	0.00114356	0.457048	0.00381861	1.43979
VHL	1.28067e-05	0.00253049	1.14099	1.27741e-09	0.526798	0.00506097	1.75518
TRIO	1.30661e-05	0.00255599	0.825711	0.00023771	0.414131	0.00487426	1.23729
FBXL21	1.36161e-05	0.00260922	2.87805	2.99933e-08	1.4879	0.00521841	4.26821
MEF2C	1.40749e-05	0.00265282	1.38602	0.00124994	0.869287	0.0040557	1.90276
CLASP2	1.4215e-05	0.00266599	0.837668	0.00392721	0.454691	0.00140477	1.22065
UBXN2B	1.43609e-05	0.00267963	0.832387	0.00223095	0.518616	0.00312832	1.14616
AC007620.3	1.44971e-05	0.00269232	2.24574	2.18612e-15	1.09007	0.00538463	3.40142
SMARCA2	1.44971e-05	0.00269232	0.685939	1.83819e-14	0.492531	0.00538463	0.879348
GABRA5	1.45951e-05	0.0027014	1.50289	0.0013174	0.956939	0.0040854	2.04885
GULP1	1.46015e-05	0.00270199	1.50971	0.00537932	0.589212	2.46627e-05	2.43022
DNAJB5	1.53264e-05	0.00276825	1.72652	4.33198e-11	1.65909	0.0055365	1.79396
TOM1L1	1.54232e-05	0.00277698	1.11668	0.00078887	0.575127	0.00476508	1.65823
KIF5C	1.61737e-05	0.00284374	0.925555	1.67281e-12	0.811199	0.00568748	1.03991
CEP68	1.82201e-05	0.00301829	0.826678	0.00586202	0.302516	0.00017456	1.35084
GRB2	1.87136e-05	0.00305889	0.971126	0.00594267	0.371764	0.00017512	1.57049
AP000662.4	1.93039e-05	0.00310676	1.61041	0.00015152	0.865663	0.00606201	2.35516
C14orf132	1.93633e-05	0.00311154	0.660836	0.00058434	0.531539	0.00563873	0.790132
SKAP2	1.94155e-05	0.00311573	1.00077	0.00314435	0.592262	0.0030871	1.40928
NELL1	1.96814e-05	0.00313699	1.70682	0.00610594	0.743794	0.00016803	2.66985
EPHA4	1.98375e-05	0.0031494	1.38559	0.0061391	0.7922	0.00015971	1.97897
CYP4F35P	1.98811e-05	0.00315287	-1.73745	2.50766e-06	-1.31842	0.00630322	-2.15648
DPP7	2.01437e-05	0.00317362	-1.37506	0.00568944	-0.858426	0.00065779	-1.89169
LINC00936	2.08757e-05	0.00323076	1.10728	0.0001583	0.822353	0.00630322	1.39221
GMFB	2.16483e-05	0.00329001	0.852037	0.00123378	0.58131	0.00534624	1.12276
CCNYL1	2.18175e-05	0.00330284	0.937674	9.47079e-05	0.529988	0.00651098	1.34536
ZNF675	2.22644e-05	0.0033365	0.956527	0.00019591	0.509903	0.00647709	1.40315
NPTX2	2.34256e-05	0.0034224	1.62018	4.31674e-05	1.4607	0.00680163	1.77965
ARPC5	2.36777e-05	0.00344076	0.853664	3.24268e-07	0.793331	0.0068812	0.913998
DIAPH2	2.60202e-05	0.00360695	0.77884	1.79491e-07	0.532497	0.00721372	1.02518
AKIRIN2	2.64107e-05	0.00363392	0.860476	2.12e-07	0.631216	0.00726762	1.08974
RP11-438B23.2	2.68751e-05	0.00366573	1.53426	0.00295347	1.06971	0.00437799	1.9988
FFAR4	2.70951e-05	0.0036807	1.25106	0.00276147	0.750372	0.00459993	1.75175
EXOC6	2.73186e-05	0.00369585	1.04707	4.86104e-06	0.695467	0.00738684	1.39867
XYLT1	2.76268e-05	0.00371664	1.11228	2.18995e-06	0.723257	0.00743108	1.50131
CYLD	2.78764e-05	0.00373339	0.688422	0.0037067	0.446971	0.00376008	0.929873
LRRC8B	2.8142e-05	0.00375113	0.971313	0.00740896	0.670438	9.33035e-05	1.27219
LDLRAD4	2.82778e-05	0.00376018	0.924997	7.46341e-06	0.794931	0.00751289	1.05506
DUSP7	2.8841e-05	0.00379743	0.760289	0.00528553	0.334758	0.00230933	1.18582
GPR160	2.9243e-05	0.00382381	1.59313	0.00721366	0.562305	0.00043395	2.62396
HSPB8	2.93998e-05	0.00383404	-1.01222	0.00303828	-0.369425	0.0046298	-1.65502
FBXO11	2.9588e-05	0.0038463	1.0946	0.00202042	0.382394	0.00567218	1.80681
PCDHGC5	2.98987e-05	0.00386644	2.67257	0.00773276	0.793522	1.2324e-07	4.55162
GPR156	3.07754e-05	0.00392272	1.71891	0.00041083	0.892726	0.0074346	2.5451
TC2N	3.14001e-05	0.00396233	1.41015	0.00780483	0.815042	0.00011983	2.00526
POM121	3.34749e-05	0.00409114	0.93238	0.0065194	0.372641	0.00166288	1.49212
TRPC3	3.42533e-05	0.00413843	1.20919	6.00341e-05	0.907805	0.00821683	1.51058
PVRL1	3.45687e-05	0.00415745	0.857646	0.00087044	0.764876	0.00744445	0.950416
SORBS2	3.48828e-05	0.00417629	0.898862	0.00127903	0.536033	0.00707356	1.26169
TPRN	3.57011e-05	0.00422499	-1.15512	0.00452372	-0.742619	0.00392626	-1.56762
MACROD1	3.6947e-05	0.00429808	-1.30688	0.00302909	-0.709448	0.00556707	-1.90431
GNB4	3.72642e-05	0.00431649	1.63603	7.63352e-10	0.932917	0.00863298	2.33915
P2RX6	3.91887e-05	0.00442655	-1.40234	0.00348958	-0.652601	0.00536353	-2.15209
RECQL5	3.98509e-05	0.00446379	-0.738716	0.00240495	-0.466123	0.00652264	-1.01131
MEG9	4.02243e-05	0.00448466	-1.27484	0.00042756	-0.968365	0.00854175	-1.58131
PROM1	4.03137e-05	0.00448964	1.47574	1.12214e-05	1.11273	0.00896805	1.83876
ZNRF1	4.07879e-05	0.00451596	0.840964	5.52171e-05	0.567756	0.00897671	1.11417
MAL2	4.12861e-05	0.00454346	1.32678	0.00011021	1.22508	0.00897671	1.42848
CDK17	4.23064e-05	0.00459926	1.09628	0.00196852	0.59111	0.00723	1.60145
HOMER2	4.56071e-05	0.00477531	0.928005	5.19492e-07	0.547466	0.0095501	1.30854
SGSH	4.65786e-05	0.0048259	-1.04264	0.0001017	-0.995134	0.0095501	-1.09014
SPIN1	4.76933e-05	0.0048833	0.98335	0.00515956	0.500743	0.00460705	1.46596
SLC26A4-AS1	4.88861e-05	0.00494399	1.22394	0.00909077	0.77742	0.00079721	1.67046
GLCE	4.93119e-05	0.00496548	1.12	0.00033045	0.695285	0.0096005	1.54471
HCG18	4.97411e-05	0.00498704	0.839673	0.00990243	0.52478	7.16485e-05	1.15457
RARB	4.97669e-05	0.00498833	1.0024	0.0069148	0.654768	0.00306186	1.35004
ARHGEF7	5.00461e-05	0.00500231	0.83259	0.00446811	0.438555	0.0055365	1.22662
HUNK	5.09227e-05	0.00504592	1.20006	0.00985117	0.435765	0.00024068	1.96435
GNA14	5.21428e-05	0.00510602	-1.25337	0.00653342	-0.626587	0.00367861	-1.88015
TNFRSF25	5.21584e-05	0.00510678	-1.08199	0.00454546	-0.935771	0.0056681	-1.2282
ARHGAP32	5.36495e-05	0.00517926	0.873247	0.00633421	0.480456	0.00402432	1.26604
RP11-384O8.1	5.39653e-05	0.00519448	1.29047	0.00067856	1.12239	0.00971041	1.45854
SOCS7	5.49217e-05	0.00524031	1.89002	3.78075e-07	0.687088	0.0104802	3.09296
RNF145	5.69181e-05	0.0053347	0.812811	0.00606947	0.561824	0.00459993	1.0638
DLG2	5.72878e-05	0.005352	0.90556	0.0095175	0.340484	0.00118651	1.47064
COMMD2	5.79254e-05	0.0053817	0.747778	0.0020341	0.476215	0.0087293	1.01934
FLYWCH1	5.87165e-05	0.00541833	-0.829659	0.0052392	-0.636461	0.00559745	-1.02286
CLOCK	6.02549e-05	0.00548885	0.861892	0.0105899	0.421227	0.00038776	1.30256
FAM188B	6.1085e-05	0.00552653	-1.44474	0.00527901	-0.64457	0.00577405	-2.24492
DNALI1	6.17669e-05	0.00555729	-0.874522	0.00212428	-0.559682	0.0089903	-1.18936
S100A6	6.30219e-05	0.00561346	-1.12678	0.00914548	-0.305203	0.00208144	-1.94837
TGIF1	6.36977e-05	0.00564348	-1.24046	0.00144819	-0.763083	0.00983877	-1.71784
OSBPL8	6.72111e-05	0.00579703	0.844036	0.00053531	0.603091	0.0110588	1.08498
CYTH3	6.83797e-05	0.00584721	0.701761	0.00028565	0.399767	0.0114088	1.00375
TXNDC16	6.88139e-05	0.00586574	0.897015	0.00470161	0.335448	0.00702987	1.45858
SLC39A6	6.9639e-05	0.00590081	0.678817	0.00139045	0.374767	0.0104112	0.982867
FAM184B	7.16577e-05	0.00598572	1.78225	0.0117433	0.422745	0.0002281	3.14176
RGS17	7.3706e-05	0.00607067	1.24501	0.0102743	0.519951	0.00186709	1.97006
RP11-697E2.7	7.37224e-05	0.00607134	1.08388	8.61476e-05	0.541267	0.0120565	1.62648
KIF12	7.39327e-05	0.00607999	1.50485	0.00230005	0.831651	0.00985993	2.17804
KCNH7	7.43349e-05	0.00609651	1.82914	5.45678e-09	0.977475	0.012193	2.6808
RGP1	7.56578e-05	0.00615052	0.652935	0.0116916	0.214626	0.00060947	1.09124
DDHD2	7.65131e-05	0.00618519	0.783796	0.00653493	0.502141	0.00583544	1.06545
RANBP2	7.65351e-05	0.00618608	0.677562	0.0100516	0.379132	0.00232058	0.975992
CITED2	7.66208e-05	0.00618954	1.0116	0.0106715	0.527075	0.00170762	1.49613
B3GAT1	7.66429e-05	0.00619043	0.704296	0.00312895	0.376679	0.00925192	1.03191
PHF20L1	7.85651e-05	0.00626758	0.8646	0.00212399	0.326186	0.0104112	1.40301
RP11-204C16.4	7.88679e-05	0.00627964	1.95025	0.0125592	0.732935	9.75051e-08	3.16756
NR4A3	7.95204e-05	0.00630557	1.48172	0.00137995	1.07231	0.0112312	1.89114
TMEM155	7.9626e-05	0.00630975	1.44374	0.00347423	1.16426	0.00914527	1.72323
OSBP2	8.47563e-05	0.00650985	0.87437	0.00032216	0.59949	0.0126975	1.14925
MOXD1	8.52043e-05	0.00652703	-1.09711	0.00286796	-0.680127	0.0101861	-1.5141
TBRG1	8.52885e-05	0.00653026	1.05689	0.0112805	0.456584	0.00178003	1.6572
CACNA2D1	8.56088e-05	0.00654251	1.00503	0.00236535	0.763013	0.0107197	1.24704
HRH2	8.59342e-05	0.00655493	2.42643	0.0131069	0.531251	2.99955e-06	4.32161
SLMAP	8.84252e-05	0.00664925	0.641603	4.57466e-07	0.327646	0.0132981	0.95556
CELF2	8.97589e-05	0.00669921	0.851392	0.00813956	0.487825	0.00525886	1.21496
LMNA	9.1726e-05	0.00677222	-1.09341	0.0121979	-0.780515	0.00134651	-1.40631
CRYL1	9.21255e-05	0.00678695	-1.04429	0.00355092	-0.54517	0.010023	-1.5434
OSBPL1A	9.78475e-05	0.00699455	0.965414	0.00022114	0.544569	0.013768	1.38626
SDHAF2	9.83169e-05	0.00701131	-1.00233	0.00663578	-0.441282	0.00738684	-1.56338
KIAA1107	0.00010455	0.00723008	1.0177	0.00129815	0.757989	0.013162	1.27741
AGPAT2	0.00010515	0.007251	-1.43538	0.0139803	-0.732003	0.00052172	-2.13876
SCN5A	0.00010669	0.00730384	1.72064	3.12544e-07	1.5183	0.0146074	1.92298
FILIP1	0.00010918	0.00738857	1.23693	0.00552523	0.714229	0.00925192	1.75963
FSTL3	0.00011073	0.00744071	-1.24142	0.0148814	-0.506431	2.61272e-09	-1.97641
YWHAZP3	0.00011107	0.00745214	1.79058	0.0149042	0.602653	9.75051e-08	2.9785
SFTPC	0.00011468	0.0075723	-1.54092	0.00159429	-0.865124	0.0135503	-2.21672
MSL1	0.00011745	0.00766333	0.735532	0.00131077	0.346262	0.0140159	1.1248
GPX3	0.00011829	0.00769071	-1.29687	0.0146997	-0.538892	0.00068171	-2.05485
RFC5	0.00012084	0.00777309	0.68939	0.0108878	0.264681	0.00465839	1.1141
KCNH5	0.00012109	0.00778115	1.93138	0.00131503	0.925587	0.0142473	2.93717
C11orf95	0.00012319	0.00784834	0.816093	2.37527e-05	0.591095	0.0156729	1.04109
FAM132B	0.00013055	0.00807915	1.24509	0.00012685	0.824777	0.0160314	1.6654
PDYN	0.00013068	0.00808328	1.65245	0.00415518	1.17795	0.0120114	2.12695
RAP2B	0.0001312	0.00809941	1.09399	0.00052229	0.786543	0.0156765	1.40143
HECTD2	0.00013223	0.00813126	1.05242	0.00019463	0.57815	0.0160679	1.52668
H2AFJ	0.00013303	0.00815555	-1.25729	0.0128328	-0.783206	0.00347828	-1.73138
SLN	0.00013444	0.00819872	2.07873	0.0126296	1.38581	0.00376781	2.77165
TM6SF1	0.00013454	0.00820178	0.996372	0.0134386	0.509963	0.00296498	1.48278
SSX2IP	0.00013476	0.00820861	0.960635	0.00040461	0.82918	0.0160126	1.09209
VWA1	0.00013685	0.00827208	-1.34745	0.0132653	-0.993061	0.00327887	-1.70184
SLC44A3	0.00014036	0.00837737	-1.00605	0.00659213	-0.711825	0.0101626	-1.30028
CLU	0.00014342	0.00846805	-1.51007	0.0169223	-0.494963	1.37707e-05	-2.52517
HIST1H2BK	0.00014561	0.0085325	0.881668	0.0005907	0.678681	0.0164743	1.08465
TAF6L	0.00014584	0.00853933	-0.855032	0.00113378	-0.401226	0.0159449	-1.30884
PIK3R2	0.00014768	0.00859307	0.854002	0.0013196	0.490049	0.0158665	1.21795
RP1-90J20.11	0.00014956	0.00864757	-1.20221	2.50999e-06	-0.876905	0.0172926	-1.52752
KCTD16	0.00015085	0.0086848	1.18854	0.0144269	0.711436	0.00294268	1.66564
RASGRF2	0.00015156	0.00870511	0.949284	0.00482514	0.575628	0.0125851	1.32294
UBR3	0.00015232	0.00872702	0.824457	0.00116985	0.557563	0.0162842	1.09135
CHM	0.00015525	0.00881043	0.925435	0.0159408	0.472242	0.00168002	1.37863
EGR1	0.00015616	0.00883629	1.4843	0.0001225	1.50299	0.0175501	1.46562
KITLG	0.00015704	0.00886113	1.26334	0.0170735	0.572975	0.00064878	1.95371
PTBP3	0.00016117	0.00897705	0.736515	3.10566e-06	0.523604	0.017951	0.949425
APPL1	0.00016214	0.0090038	0.590533	9.6497e-05	0.449165	0.0179111	0.7319
COX10-AS1	0.00016549	0.00909635	0.886268	3.53758e-05	0.51373	0.0181573	1.25881
TPBGL	0.00017042	0.00923103	1.26793	0.00200354	0.885521	0.0164585	1.65034
SFRP2	0.00017047	0.00923234	-1.3533	0.00861615	-1.0546	0.00984853	-1.652
TRPC4	0.00017418	0.00933208	1.38413	3.02487e-06	0.776965	0.0186611	1.99129
GRM2	0.00017866	0.00945152	1.00824	0.00799977	0.685171	0.0109033	1.33132
HS3ST1	0.00017944	0.00947203	1.0019	1.51465e-05	0.827015	0.0189289	1.17678
DUSP6	0.00018063	0.00950338	1.29958	5.63561e-05	1.37169	0.0189504	1.22747
SLC25A28	0.00018225	0.00954596	-0.626204	0.00121569	-0.279819	0.0178762	-0.972589
ZYX	0.00018252	0.00955312	-0.879225	0.00491572	-0.671639	0.0141905	-1.08681
LGALS3BP	0.00018291	0.00956328	-1.17141	0.0168359	-0.67083	0.00229067	-1.67199
SHD	0.00018406	0.00959321	-1.36945	0.0161074	-0.801553	0.00307903	-1.93734
MSANTD1	0.00018691	0.00966723	1.23673	0.00532211	0.623288	0.0140124	1.85018
GUSBP5	0.00018864	0.00971181	1.42036	0.00327426	0.849104	0.0161493	1.99162
CGGBP1	0.00019273	0.00981658	0.668783	0.0118233	0.350372	0.00780989	0.987194
MEPCE	0.00019682	0.00992026	-0.759235	0.00582645	-0.360437	0.0140141	-1.15803
ARL2	0.00019845	0.00996121	-1.22047	0.0150363	-0.525009	0.00488614	-1.91594
THBS1	0.00020684	0.0101696	1.93924	0.018674	0.694578	0.0016653	3.1839
GRID2	0.00021024	0.0102529	0.818896	0.00083553	0.349229	0.0196702	1.28856
COMMD4	0.00021386	0.0103408	-0.979418	0.0113395	-0.396861	0.00934209	-1.56198
ZWILCH	0.00021671	0.0104094	1.03624	0.00228714	0.712917	0.0185317	1.35957
FBXO34	0.00021977	0.0104825	1.07153	0.0195601	0.604254	0.00140492	1.53882
CPNE8	0.00022007	0.0104898	1.11047	0.00031632	0.670389	0.0206634	1.55055
EPN3	0.0002207	0.0105048	-2.13475	1.89648e-07	-1.3086	0.0210095	-2.96091
KLHL23	0.00023667	0.0108783	1.09821	9.16989e-19	0.930281	0.0217565	1.26614
STARD4	0.00024349	0.0110338	1.20102	1.38668e-06	1.13918	0.0220662	1.26285
LHX6	0.00024478	0.011063	1.15839	0.0215321	0.543822	0.00059397	1.77295
ARFGEF1	0.00024501	0.0110683	0.595571	0.00149176	0.312451	0.0206448	0.878691
JAKMIP2	0.0002456	0.0110814	0.563199	0.00031699	0.340197	0.0218459	0.7862
GPR45	0.00024713	0.011116	3.37675	0.0218759	0.563375	0.0003562	6.19012
ATG12	0.00025364	0.0112613	0.496657	0.0134623	0.256909	0.00906032	0.736404
CDC42EP3	0.00025396	0.0112685	1.07015	0.00067109	0.740508	0.0218659	1.3998
WDR44	0.00025414	0.0112726	0.894415	0.0127685	0.251176	0.0097766	1.53765
LINC00943	0.00025621	0.0113184	2.18226	2.57799e-15	2.65747	0.0226369	1.70706
ZBTB18	0.00025785	0.0113545	0.953671	3.49956e-07	0.923278	0.0227086	0.984064
ROBO1	0.00026225	0.0114511	0.835913	0.00031879	0.385348	0.0225834	1.28648

## Sheet: Pathways(FC)
Category	Term	Count	%	PValue	Genes	List Total	Pop Hits	Pop Total	Fold Enrichment	Bonferroni	Benjamini	FDR
GOTERM_BP_DIRECT	GO:0007165~signal transduction	45	14.754098360655737	5.574869532513182E-8	LGALS3BP, PTPRR, GMFB, TENM3, RASGRF1, PIK3R2, VLDLR, AKAP5, TRHDE, RASGRP1, GNA14, MAPK8, ARHGAP20, RASSF3, AKT3, PENK, PRKG2, APPL1, GABRA5, HUNK, CDC7, RGMB, COMMD4, DUSP6, DUSP7, FGF17, TOM1L1, ARHGAP32, P2RX6, NR4A3, RAP2B, CAMK4, KIT, CDC42EP3, PNOC, S100A6, GNB4, CRH, RARB, ULK2, GRB2, TNFRSF25, ARHGEF7, CLOCK, SKAP2	270	1326	19416	2.4404223227752637	9.788992019166276E-5	9.783896029560635E-5	9.772746290495609E-5
GOTERM_BP_DIRECT	GO:0007268~chemical synaptic transmission	15	4.918032786885246	4.461255991987184E-6	CHRM2, NPY5R, GRIK1, AKAP5, PDYN, HCRTR1, SYT6, GRM2, GRIN2A, DLG2, HRH2, PNOC, PENK, CRH, NPTX2	270	231	19416	4.66955	0.00780338	0.00391475	0.00391029
KEGG_PATHWAY	hsa04080:Neuroactive ligand-receptor interaction	19	6.229508196721312	5.092805731505684E-6	CHRM2, GRID2, NPY5R, GABRA5, GRIK1, ADRA1D, PDYN, MCHR2, HCRTR1, GRM2, P2RX6, GLRA2, GRIN2A, HRH2, PNOC, NMU, PENK, CRH, GPR156	129	368	8865	3.548091506572295	0.00116049	0.00116116	0.00115097
REACTOME_PATHWAY	R-HSA-388396~GPCR downstream signalling	27	8.852459016393443	6.6708375799105365E-6	CHRM2, RGS17, TRIO, GPR45, RASGRF2, ADRA1D, PIK3R2, RASGRP1, PTHLH, MCHR2, GNA14, GRM2, HRH2, AKT3, PENK, FFAR4, NPY5R, TRPC3, PDYN, HCRTR1, CAMK4, PNOC, NMU, GNB4, CRH, GRB2, ARHGEF7	177	634	11153	2.683446505908143	0.0060322	0.00605712	0.00599041
REACTOME_PATHWAY	R-HSA-372790~Signaling by GPCR	27	8.852459016393443	4.657302529957316E-5	CHRM2, RGS17, TRIO, GPR45, RASGRF2, ADRA1D, PIK3R2, RASGRP1, PTHLH, MCHR2, GNA14, GRM2, HRH2, AKT3, PENK, FFAR4, NPY5R, TRPC3, PDYN, HCRTR1, CAMK4, PNOC, NMU, GNB4, CRH, GRB2, ARHGEF7	177	709	11153	2.3995840405440942	0.041362925795507266	0.021144153486006217	0.0209113
GOTERM_BP_DIRECT	GO:0002244~hematopoietic progenitor cell differentiation	8	2.622950819672131	6.769961959163348E-5	BMP4, KITLG, CITED2, KIT, INHBA, ARHGEF7, EML1, FSTL3	270	73	19416	7.880669710806698	0.11208970147592234	0.039604277461105585	0.039559144381377837
REACTOME_PATHWAY	R-HSA-162582~Signal Transduction	64	20.983606557377048	1.0839549224827205E-4	CHRM2, CPNE8, TRIO, ZWILCH, RASGRF2, RASGRF1, ADRA1D, GRM2, AKT3, FFAR4, PRKG2, DACT1, TGIF1, MEF2A, MEF2C, NPY5R, TRPC3, PDYN, DUSP6, DUSP7, SFRP2, KIT, CDC42EP3, CRH, RARB, ARHGEF7, RGS17, GPR45, ARL2, PIK3R2, RASGRP1, THBS1, MCHR2, PTHLH, FSTL3, GNA14, NEURL1B, MAPK8, ARHGAP20, HRH2, NRIP1, PENK, VHL, CLASP2, RANBP2, EGR1, EGR2, EGR3, INHBA, ARPC5, ACVR2A, HCRTR1, FGF17, CYLD, ARHGAP32, KITLG,…	177	2597	11153	1.552839108140858	0.0936412	0.0328077	0.0324464
REACTOME_PATHWAY	R-HSA-416476~G alpha (q) signalling events	13	4.2622950819672125	1.5875544415248287E-4	RGS17, TRIO, TRPC3, PIK3R2, ADRA1D, RASGRP1, MCHR2, HCRTR1, GNA14, NMU, GNB4, FFAR4, GRB2	177	216	11153	3.7923467252563303	0.13411451948014363	0.0360375	0.0356406
KEGG_PATHWAY	hsa05017:Spinocerebellar ataxia	10	3.278688524590164	2.2678794744990295E-4	GRIN2A, MAPK8, RELN, ATXN1, TRPC3, AKT3, ULK2, PIK3R2, VLDLR, PDYN	129	144	8865	4.772286821705426	0.0503991	0.025853826009288938	0.025627038061839035
GOTERM_BP_DIRECT	GO:0007218~neuropeptide signaling pathway	9	2.9508196721311477	2.2689168744150352E-4	GLRA2, NPY5R, PNOC, NMU, PENK, NPPA, PDYN, MCHR2, HCRTR1	270	117	19416	5.5316239316239315	0.3286515715073509	0.0995487	0.0994353
KEGG_PATHWAY	hsa04010:MAPK signaling pathway	14	4.590163934426229	3.7873264286714716E-4	PTPRR, MEF2C, RASGRF2, CACNA2D1, RASGRF1, RASGRP1, DUSP6, DUSP7, FGF17, KITLG, MAPK8, KIT, AKT3, GRB2	129	300	8865	3.2069767441860466	0.0827428	0.028783680857903185	0.028531192429325083
REACTOME_PATHWAY	R-HSA-198725~Nuclear Events (kinase and transcription factor activation)	7	2.2950819672131146	3.836234921778254E-4	MEF2A, EGR1, MEF2C, EGR2, EGR3, DUSP6, DUSP7	177	61	11153	7.230804853199964	0.2939104899175329	0.069666	0.0688988
REACTOME_PATHWAY	R-HSA-187037~Signaling by NTRK1 (TRKA)	9	2.9508196721311477	4.6192235738251564E-4	MEF2A, EGR1, MEF2C, EGR2, EGR3, PIK3R2, GRB2, DUSP6, DUSP7	177	115	11153	4.931319086219602	0.34233551063314094	0.0699043	0.0691344
GOTERM_BP_DIRECT	GO:0007399~nervous system development	17	5.573770491803279	4.968362053867383E-4	CHRM2, MEF2C, GMFB, GPR45, PCDHGC5, GRIK1, INHBA, VLDLR, SMARCA2, ROBO1, FGF17, NELL1, ATXN1, DLG2, ST8SIA4, CCNYL1, ARHGEF7	270	444	19416	2.753353353353353	0.5821618738390189	0.17438950809074513	0.17419077360859045
KEGG_PATHWAY	hsa04014:Ras signaling pathway	12	3.934426229508197	6.35205791504497E-4	FGF17, GRIN2A, KITLG, MAPK8, RASGRF2, AKT3, RASGRF1, KIT, GNB4, PIK3R2, GRB2, RASGRP1	129	238	8865	3.464920852061755	0.13486778792465037	0.036206730115756335	0.035889127220004084
REACTOME_PATHWAY	R-HSA-112316~Neuronal System	17	5.573770491803279	7.65083452681576E-4	KCNG1, KCNH5, HOMER2, KCNH7, GABRA5, RASGRF2, CACNA2D1, RASGRF1, GRIK1, AKAP5, GLRA2, GRIN2A, DLG2, KCNS1, CAMK4, GNB4, ARHGEF7	177	410	11153	2.6126636351109274	0.5005242769128028	0.0992423	0.0981493
REACTOME_PATHWAY	R-HSA-5673001~RAF/MAP kinase cascade	13	4.2622950819672125	0.00107189	RASGRF2, RASGRF1, ARL2, PIK3R2, RASGRP1, DUSP6, DUSP7, FGF17, KITLG, DLG2, KIT, PRKG2, GRB2	177	267	11153	3.0679658900950084	0.6219481653892731	0.10228201321242142	0.10115555932241677
REACTOME_PATHWAY	R-HSA-166520~Signaling by NTRKs	9	2.9508196721311477	0.00126374	MEF2A, EGR1, MEF2C, EGR2, EGR3, PIK3R2, GRB2, DUSP6, DUSP7	177	134	11153	4.232102200860107	0.6823914113121189	0.10228201321242142	0.10115555932241677
REACTOME_PATHWAY	R-HSA-5684996~MAPK1/MAPK3 signaling	13	4.2622950819672125	0.00129711	RASGRF2, RASGRF1, ARL2, PIK3R2, RASGRP1, DUSP6, DUSP7, FGF17, KITLG, DLG2, KIT, PRKG2, GRB2	177	273	11153	3.000538068334679	0.6918723771183979	0.10228201321242142	0.10115555932241677
REACTOME_PATHWAY	R-HSA-5683057~MAPK family signaling cascades	14	4.590163934426229	0.00133493	RASGRF2, RASGRF1, ARL2, PIK3R2, RASGRP1, DUSP6, DUSP7, FGF17, KITLG, DLG2, KIT, CDC42EP3, PRKG2, GRB2	177	312	11153	2.827430102853832	0.7022774931545961	0.10228201321242142	0.10115555932241677
GOTERM_BP_DIRECT	GO:0090090~negative regulation of canonical Wnt signaling pathway	9	2.9508196721311477	0.00134374	CYLD, EGR1, DRAXIN, SFRP2, SDHAF2, NPPA, TPBGL, ANKRD6, DACT1	270	153	19416	4.230065359477124	0.9056923780170698	0.39304379272815815	0.392596
REACTOME_PATHWAY	R-HSA-450282~MAPK targets/ Nuclear events mediated by MAP kinases	5	1.639344262295082	0.00135174	MEF2A, MEF2C, MAPK8, DUSP6, DUSP7	177	31	11153	10.16311281210133	0.7067887097646373	0.10228201321242142	0.10115555932241677
REACTOME_PATHWAY	R-HSA-112314~Neurotransmitter receptors and postsynaptic signal transmission	11	3.606557377049181	0.00152006	GLRA2, GRIN2A, DLG2, GABRA5, RASGRF2, CAMK4, RASGRF1, GNB4, GRIK1, AKAP5, ARHGEF7	177	205	11153	3.3810941160259063	0.7483567356166463	0.10617030461183655	0.10500102812932735
GOTERM_BP_DIRECT	GO:2001237~negative regulation of extrinsic apoptotic signaling pathway	5	1.639344262295082	0.00202408	BMP4, LMNA, NOL3, SCG2, THBS1	270	39	19416	9.21937	0.9715009602861664	0.5074655530293626	0.506887
REACTOME_PATHWAY	R-HSA-8986944~Transcriptional Regulation by MECP2	6	1.9672131147540985	0.00289351	MEF2C, GRIN2A, TRPC3, CAMK4, CRH, PTPN4	177	62	11153	6.0978676872607975	0.9277930897398808	0.18766491506991026	0.18559812085107863
GOTERM_BP_DIRECT	GO:0060079~excitatory postsynaptic potential	6	1.9672131147540985	0.0030413	P2RX6, MEF2C, GLRA2, GRIN2A, GRID2, SEZ6	270	71	19416	6.077	0.9952454656720818	0.6671847081790911	0.6664243837253259
KEGG_PATHWAY	hsa04917:Prolactin signaling pathway	6	1.9672131147540985	0.00352942	MAPK8, AKT3, PIK3R2, GRB2, SOCS7, SOCS5	129	71	8865	5.807402554864067	0.5534171622514973	0.16094138916425618	0.15952962259263992
REACTOME_PATHWAY	R-HSA-112315~Transmission across Chemical Synapses	12	3.934426229508197	0.00368678	GLRA2, GRIN2A, DLG2, GABRA5, RASGRF2, CACNA2D1, CAMK4, RASGRF1, GNB4, GRIK1, AKAP5, ARHGEF7	177	270	11153	2.8005021971123667	0.9649186241212125	0.2231728239561383	0.22071497347203986
GOTERM_BP_DIRECT	GO:0099538~synaptic signaling via neuropeptide	3	0.9836065573770493	0.00383577	GRID2, NPY5R, PENK	270	7	19416	30.81904761904762	0.9988274443513104	0.673178	0.6724110994007059
GOTERM_BP_DIRECT	GO:2000987~positive regulation of behavioral fear response	3	0.9836065573770493	0.00383577	MEF2C, PENK, CRH	270	7	19416	30.81904761904762	0.9988274443513104	0.673178	0.6724110994007059
GOTERM_BP_DIRECT	GO:0045669~positive regulation of osteoblast differentiation	6	1.9672131147540985	0.00456101	BMP4, NELL1, MEF2C, SFRP2, FFAR4, ACVR2A	270	78	19416	5.5316239316239315	0.999674	0.7002095394132634	0.6994115798241886
REACTOME_PATHWAY	R-HSA-198753~ERK/MAPK targets	4	1.3114754098360655	0.00477104	MEF2A, MEF2C, DUSP6, DUSP7	177	22	11153	11.456599897277863	0.9869332629035757	0.26572500089932843	0.26279851410528293
GOTERM_BP_DIRECT	GO:0030336~negative regulation of cell migration	9	2.9508196721311477	0.00478776	OSBPL8, EPHA4, SFRP2, RAP2B, CITED2, BRMS1L, LDLRAD4, DSG3, ROBO1	270	188	19416	3.4425531914893615	0.999781	0.7002095394132634	0.6994115798241886
REACTOME_PATHWAY	R-HSA-373752~Netrin-1 signaling	5	1.639344262295082	0.00497503	TRIO, TRPC3, TRPC4, RGMB, ROBO1	177	44	11153	7.160374935798664	0.9891502353252517	0.26572500089932843	0.26279851410528293
GOTERM_BP_DIRECT	GO:0010719~negative regulation of epithelial to mesenchymal transition	5	1.639344262295082	0.00540321	EPHA4, SFRP2, SDHAF2, LDLRAD4, FBXO11	270	51	19416	7.050108932461873	0.9999261718478597	0.7185551116842863	0.7177362454601447
KEGG_PATHWAY	hsa04072:Phospholipase D signaling pathway	8	2.622950819672131	0.00572263	CYTH3, GRM2, KITLG, AKT3, KIT, PIK3R2, GRB2, AGPAT2	129	149	8865	3.68971	0.7297767440396945	0.21745985963198228	0.21555231700363156
GOTERM_BP_DIRECT	GO:0034220~monoatomic ion transmembrane transport	8	2.622950819672131	0.00573206	GLRA2, GRID2, S100A6, GRIK1, LRRC8B, SCN5A, KCTD16, ANO3	270	154	19416	3.7356421356421357	0.9999586923314406	0.7185551116842863	0.7177362454601447
REACTOME_PATHWAY	R-HSA-9675108~Nervous system development	18	5.901639344262295	0.007298	EPHA4, EGR2, TRIO, TRPC3, TRPC4, PIK3R2, VLDLR, ARPC5, AKAP5, RGMB, ROBO1, RELN, ST8SIA4, GRB2, SCN5A, ARHGEF7, PDLIM7, CLASP2	177	560	11153	2.025363196125908	0.9986976179849477	0.36814368994505287	0.3640892440205479
GOTERM_BP_DIRECT	GO:0000122~negative regulation of transcription by RNA polymerase II	24	7.868852459016394	0.0075596	ZBTB18, TGIF1, MEF2A, KLF10, EGR1, DLX1, AKIRIN2, MEF2C, DR1, CITED2, MEPCE, SMARCA2, BMP4, ATXN1, NR4A3, MAFB, BRMS1L, NRIP1, RARB, FLYWCH1, VHL, ZNF675, CGGBP1, DACT1	270	958	19416	1.8015309672929716	0.9999983670021184	0.8844735687512387	0.8834656216643426
REACTOME_PATHWAY	R-HSA-438064~Post NMDA receptor activation events	6	1.9672131147540985	0.0085706	GRIN2A, DLG2, RASGRF2, CAMK4, RASGRF1, ARHGEF7	177	80	11153	4.725847457627118	0.9995931376078816	0.4095843502772031	0.4050735094151193
GOTERM_BP_DIRECT	GO:0007600~sensory perception	3	0.9836065573770493	0.00968529	PNOC, PENK, PDYN	270	11	19416	19.612121212121213	1	1	0.99943
REACTOME_PATHWAY	R-HSA-9013405~RHOD GTPase cycle	5	1.639344262295082	0.0102639	CPNE8, ARHGAP32, DIAPH2, PIK3R2, FILIP1	177	54	11153	5.8343795773174305	0.9999136830243204	0.4490136279773478	0.4440685439687867
REACTOME_PATHWAY	R-HSA-422475~Axon guidance	17	5.573770491803279	0.010475426291639483	EPHA4, TRIO, TRPC3, TRPC4, PIK3R2, VLDLR, ARPC5, AKAP5, RGMB, ROBO1, RELN, ST8SIA4, GRB2, SCN5A, ARHGEF7, PDLIM7, CLASP2	177	535	11153	2.0022282063466923	0.9999288931269369	0.4490136279773478	0.4440685439687867
GOTERM_BP_DIRECT	GO:0043547~positive regulation of GTPase activity	6	1.9672131147540985	0.010813932075099892	RGP1, RASGRF1, RAB11FIP2, ARHGEF7, MAPRE2, RASGRP1	270	96	19416	4.494444444444445	0.9999999948931614	1	0.99943
REACTOME_PATHWAY	R-HSA-9013409~RHOJ GTPase cycle	5	1.639344262295082	0.010935645888618407	CPNE8, ARHGAP32, TRIO, PIK3R2, ARHGEF7	177	55	11153	5.728299948638932	0.999953	0.4490136279773478	0.4440685439687867
REACTOME_PATHWAY	R-HSA-9013148~CDC42 GTPase cycle	8	2.622950819672131	0.011407132754803772	CPNE8, ARHGAP32, ARHGAP20, TRIO, RASGRF2, CDC42EP3, PIK3R2, ARHGEF7	177	155	11153	3.2521960998724255	0.9999697414775429	0.4490136279773478	0.4440685439687867
GOTERM_BP_DIRECT	GO:0008306~associative learning	4	1.3114754098360655	0.011463226433491992	RELN, GABRA5, CRH, NPTX2	270	34	19416	8.460130718954249	0.9999999983878369	1	0.99943
REACTOME_PATHWAY	R-HSA-418594~G alpha (i) signalling events	12	3.934426229508197	0.012056509137823683	CHRM2, GRM2, GNA14, RGS17, NPY5R, CAMK4, PNOC, NMU, PENK, GNB4, PDYN, MCHR2	177	318	11153	2.377784884340689	0.9999833268174855	0.4490136279773478	0.4440685439687867
REACTOME_PATHWAY	R-HSA-1638091~Heparan sulfate/heparin (HS-GAG) metabolism	5	1.639344262295082	0.012362710021402747	GLCE, B3GAT1, XYLT1, HS3ST1, SGSH	177	57	11153	5.527306967984934	0.999987	0.4490136279773478	0.4440685439687867
GOTERM_BP_DIRECT	GO:0031113~regulation of microtubule polymerization	3	0.9836065573770493	0.013487466552531578	ARL2, CAMSAP1, CLASP2	270	13	19416	16.594871794871796	0.9999999999559264	1	0.99943
GOTERM_BP_DIRECT	GO:0046326~positive regulation of D-glucose import	4	1.3114754098360655	0.014440136194949533	MEF2A, OSBPL8, ARPP19, APPL1	270	37	19416	7.774174174174175	0.9999999999919209	1	0.99943
REACTOME_PATHWAY	R-HSA-442755~Activation of NMDA receptors and postsynaptic events	6	1.9672131147540985	0.015747778250255792	GRIN2A, DLG2, RASGRF2, CAMK4, RASGRF1, ARHGEF7	177	93	11153	4.065245124840532	0.9999994408758613	0.5447159829345911	0.5387169082326684
GOTERM_BP_DIRECT	GO:0007623~circadian rhythm	5	1.639344262295082	0.016176870252128755	KLF10, EGR3, KCNH7, NRIP1, CLOCK	270	70	19416	5.136507936507936	1	1	0.99943
REACTOME_PATHWAY	R-HSA-500792~GPCR ligand binding	15	4.918032786885246	0.016197501695191588	CHRM2, NPY5R, ADRA1D, PDYN, PTHLH, MCHR2, HCRTR1, GRM2, HRH2, PNOC, NMU, PENK, CRH, GNB4, FFAR4	177	468	11153	2.0195929306098797	0.9999996306106014	0.5447159829345911	0.5387169082326684
KEGG_PATHWAY	hsa05418:Fluid shear stress and atherosclerosis	7	2.2950819672131146	0.016211406744288594	BMP4, MEF2A, MEF2C, MAPK8, AKT3, PIK3R2, ACVR2A	129	141	8865	3.4116773874319644	0.9759227732247744	0.4350765293124193	0.43126
KEGG_PATHWAY	hsa05221:Acute myeloid leukemia	5	1.639344262295082	0.016588703067586717	AKT3, KIT, PIK3R2, GRB2, DUSP6	129	68	8865	5.053009575923393	0.9779390611925941	0.4350765293124193	0.43126
GOTERM_BP_DIRECT	GO:0007616~long-term memory	4	1.3114754098360655	0.016645169691810804	RELN, CALB1, CAMK4, RASGRF1	270	39	19416	7.375498575498576	0.9999999999998418	1	0.99943
REACTOME_PATHWAY	R-HSA-71387~Metabolism of carbohydrates	11	3.606557377049181	0.017040326301176485	PRPS2, RANBP2, PYGB, POM121, GLCE, UST, B3GAT1, XYLT1, CRYL1, HS3ST1, SGSH	177	291	11153	2.381870425379075	0.9999998302222022	0.552593	0.5465076078020172
KEGG_PATHWAY	hsa04625:C-type lectin receptor signaling pathway	6	1.9672131147540985	0.0177849	CYLD, EGR2, MAPK8, EGR3, AKT3, PIK3R2	129	105	8865	3.926910299003322	0.983285	0.4350765293124193	0.43126
REACTOME_PATHWAY	R-HSA-450294~MAP kinase activation	5	1.639344262295082	0.0182737	MEF2A, MEF2C, MAPK8, DUSP6, DUSP7	177	64	11153	4.922757768361582	0.9999999456371967	0.5721569616380258	0.5658556735142589
KEGG_PATHWAY	hsa04350:TGF-beta signaling pathway	6	1.9672131147540985	0.019846742278078255	TGIF1, BMP4, INHBA, RGMB, THBS1, ACVR2A	129	108	8865	3.817829457364341	0.9896478823669547	0.4350765293124193	0.43126
GOTERM_BP_DIRECT	GO:0060391~positive regulation of SMAD protein signal transduction	4	1.3114754098360655	0.020286842001278064	BMP4, GLCE, INHBA, ACVR2A	270	42	19416	6.848677248677249	0.9999999999999998	1	0.99943
KEGG_PATHWAY	hsa05223:Non-small cell lung cancer	5	1.639344262295082	0.0209905	KIF5C, AKT3, RARB, PIK3R2, GRB2	129	73	8865	4.70691	0.9920674810861764	0.4350765293124193	0.43126
GOTERM_BP_DIRECT	GO:0030501~positive regulation of bone mineralization	4	1.3114754098360655	0.021590218428642848	BMP4, NELL1, MEF2C, ACVR2A	270	43	19416	6.689405684754522	1	1	0.99943
GOTERM_BP_DIRECT	GO:0045893~positive regulation of DNA-templated transcription	18	5.901639344262295	0.022416383309926513	MEF2A, EGR1, EGR2, MEF2C, CITED2, INHBA, RGMB, SMARCA2, MSL1, BMP4, TAF6L, MAFB, MSANTD1, CAMK4, SPIN1, TADA1, VHL, CLOCK	270	717	19416	1.8052998605299861	1	1	0.99943
GOTERM_BP_DIRECT	GO:0008286~insulin receptor signaling pathway	6	1.9672131147540985	0.022762286027536886	EPHA4, KIT, PIK3R2, GRB2, SOCS7, APPL1	270	116	19416	3.7195402298850575	1	1	0.99943
REACTOME_PATHWAY	R-HSA-1433559~Regulation of KIT signaling	3	0.9836065573770493	0.025699817610215427	KITLG, KIT, GRB2	177	16	11153	11.814618644067796	0.9999999999444921	0.7582302333110353	0.7498796800807375
GOTERM_BP_DIRECT	GO:0042177~negative regulation of protein catabolic process	4	1.3114754098360655	0.0257692	PHF20L1, RGP1, NELL1, GRIN2A	270	46	19416	6.253140096618358	1	1	0.99943
REACTOME_PATHWAY	R-HSA-448424~Interleukin-17 signaling	5	1.639344262295082	0.0268749	MEF2A, MEF2C, MAPK8, DUSP6, DUSP7	177	72	11153	4.375784682988073	0.9999999999814231	0.7582302333110353	0.7498796800807375
KEGG_PATHWAY	hsa04510:Focal adhesion	8	2.622950819672131	0.0274871	MAPK8, RELN, AKT3, RASGRF1, ZYX, PIK3R2, GRB2, THBS1	129	203	8865	2.708213999312636	0.9982616236392475	0.5222550363058138	0.5176738517768155
GOTERM_BP_DIRECT	GO:0086067~AV node cell to bundle of His cell communication	2	0.6557377049180327	0.027517860968669514	CXADR, SCN5A	270	2	19416	71.91111111111111	1	1	0.99943
REACTOME_PATHWAY	R-HSA-1502540~Signaling by Activin	3	0.9836065573770493	0.028828842968865172	INHBA, ACVR2A, FSTL3	177	17	11153	11.11964107676969	1	0.7582302333110353	0.7498796800807375
REACTOME_PATHWAY	R-HSA-9022699~MECP2 regulates neuronal receptors and channels	3	0.9836065573770493	0.028828842968865172	GRIN2A, TRPC3, PTPN4	177	17	11153	11.11964107676969	1	0.7582302333110353	0.7498796800807375
REACTOME_PATHWAY	R-HSA-2219528~PI3K/AKT Signaling in Cancer	6	1.9672131147540985	0.029014012405501118	FGF17, KITLG, AKT3, KIT, PIK3R2, GRB2	177	109	11153	3.468511895506142	0.9999999999974756	0.7582302333110353	0.7498796800807375
GOTERM_BP_DIRECT	GO:0007265~Ras protein signal transduction	5	1.639344262295082	0.0293425	KITLG, RASGRF2, RASGRF1, GRB2, RASGRP1	270	84	19416	4.28042	1	1	0.99943
REACTOME_PATHWAY	R-HSA-1433557~Signaling by SCF-KIT	4	1.3114754098360655	0.030061991629071885	KITLG, KIT, PIK3R2, GRB2	177	43	11153	5.861516226514256	0.9999999999990521	0.7582302333110353	0.7498796800807375
REACTOME_PATHWAY	R-HSA-1296072~Voltage gated Potassium channels	4	1.3114754098360655	0.030061991629071885	KCNG1, KCNH5, KCNS1, KCNH7	177	43	11153	5.861516226514256	0.9999999999990521	0.7582302333110353	0.7498796800807375
GOTERM_BP_DIRECT	GO:0030509~BMP signaling pathway	5	1.639344262295082	0.0304678	BMP4, EGR1, SFRP2, RGMB, ACVR2A	270	85	19416	4.230065359477123	1	1	0.99943
KEGG_PATHWAY	hsa04020:Calcium signaling pathway	9	2.9508196721311477	0.0305268	FGF17, CHRM2, P2RX6, GNA14, GRIN2A, SLN, HRH2, CAMK4, ADRA1D	129	254	8865	2.4349935909174145	0.9991485343029027	0.5353926040384346	0.5306961776872202
GOTERM_BP_DIRECT	GO:0006338~chromatin remodeling	21	6.885245901639345	0.030728692926228877	EPHA4, PTPRR, TRIO, DYRK2, HUNK, CDC7, SMARCA2, DUSP6, MSL1, DUSP7, PTP4A1, TAF6L, RECQL5, SETBP1, KIT, AKT3, ULK2, NEK2, PPEF1, PTPN4, CLOCK	270	917	19416	1.646819338422392	1	1	0.99943
GOTERM_BP_DIRECT	GO:0006024~glycosaminoglycan biosynthetic process	3	0.9836065573770493	0.030834290212224717	B3GAT1, XYLT1, HS3ST1	270	20	19416	10.786666666666667	1	1	0.99943
GOTERM_BP_DIRECT	GO:0090201~negative regulation of release of cytochrome c from mitochondria	3	0.9836065573770493	0.033773936401680374	LMNA, NOL3, CLU	270	21	19416	10.273015873015874	1	1	0.99943
GOTERM_BP_DIRECT	GO:0008542~visual learning	4	1.3114754098360655	0.0353307	GRIN2A, KIT, B3GAT1, DDHD2	270	52	19416	5.531623931623932	1	1	0.99943
GOTERM_BP_DIRECT	GO:0071277~cellular response to calcium ion	5	1.639344262295082	0.036472927626199456	MEF2A, CPNE8, MEF2C, SCN5A, SYT6	270	90	19416	3.995061728395062	1	1	0.99943
GOTERM_BP_DIRECT	GO:0043523~regulation of neuron apoptotic process	3	0.9836065573770493	0.0368181	EGR1, MEF2C, GRID2	270	22	19416	9.806060606060607	1	1	0.99943
GOTERM_BP_DIRECT	GO:0046579~positive regulation of Ras protein signal transduction	3	0.9836065573770493	0.0368181	KITLG, RASGRF1, RASGRP1	270	22	19416	9.806060606060607	1	1	0.99943
KEGG_PATHWAY	hsa05210:Colorectal cancer	5	1.639344262295082	0.036856523495760116	MAPK8, AKT3, PIK3R2, GRB2, APPL1	129	87	8865	3.949478748997594	0.9998087747935664	0.5433559024079536	0.5385896225622698
GOTERM_BP_DIRECT	GO:0003151~outflow tract morphogenesis	4	1.3114754098360655	0.037078793607691424	MEF2C, SFRP2, NPY5R, CITED2	270	53	19416	5.427253668763103	1	1	0.99943
REACTOME_PATHWAY	R-HSA-416482~G alpha (12/13) signalling events	5	1.639344262295082	0.0375431	TRIO, RASGRF2, GNB4, ADRA1D, ARHGEF7	177	80	11153	3.938206214689265	0.9999999999999991	0.8649635566971905	0.8554375263370894
GOTERM_BP_DIRECT	GO:0048661~positive regulation of smooth muscle cell proliferation	4	1.3114754098360655	0.0388704	BMP4, NR4A3, NPY5R, THBS1	270	54	19416	5.326748971193416	1	1	0.99943
GOTERM_BP_DIRECT	GO:0051592~response to calcium ion	4	1.3114754098360655	0.0388704	TRPC3, TNNT2, PENK, THBS1	270	54	19416	5.326748971193416	1	1	0.99943
GOTERM_BP_DIRECT	GO:0009968~negative regulation of signal transduction	4	1.3114754098360655	0.0388704	RGS17, VHL, SOCS7, SOCS5	270	54	19416	5.326748971193416	1	1	0.99943
REACTOME_PATHWAY	R-HSA-199418~Negative regulation of the PI3K/AKT network	6	1.9672131147540985	0.0388752	FGF17, KITLG, AKT3, KIT, PIK3R2, GRB2	177	118	11153	3.2039643780522837	0.9999999999999998	0.8649635566971905	0.8554375263370894
REACTOME_PATHWAY	R-HSA-373076~Class A/1 (Rhodopsin-like receptors)	11	3.606557377049181	0.0389655	CHRM2, NPY5R, HRH2, PNOC, NMU, PENK, FFAR4, ADRA1D, PDYN, MCHR2, HCRTR1	177	334	11153	2.0752224364829663	0.9999999999999998	0.8649635566971905	0.8554375263370894
REACTOME_PATHWAY	R-HSA-9670439~Signaling by phosphorylated juxtamembrane, extracellular and kinase domain KIT mutants	3	0.9836065573770493	0.0390567	KIT, PIK3R2, GRB2	177	20	11153	9.451694915254237	0.9999999999999998	0.8649635566971905	0.8554375263370894
REACTOME_PATHWAY	R-HSA-9669938~Signaling by KIT in disease	3	0.9836065573770493	0.0390567	KIT, PIK3R2, GRB2	177	20	11153	9.451694915254237	0.9999999999999998	0.8649635566971905	0.8554375263370894
GOTERM_BP_DIRECT	GO:0032331~negative regulation of chondrocyte differentiation	3	0.9836065573770493	0.0399633	BMP4, RARB, PTHLH	270	23	19416	9.379710144927536	1	1	0.99943
GOTERM_BP_DIRECT	GO:0030036~actin cytoskeleton organization	8	2.622950819672131	0.040098176794832414	DIAPH2, CXADR, KIT, GRB2, PHACTR1, ARPC5, THSD7A, PDLIM7	270	228	19416	2.523196881091618	1	1	0.99943
GOTERM_BP_DIRECT	GO:0008285~negative regulation of cell population proliferation	12	3.934426229508197	0.040707522244811195	TBRG1, BMP4, KLF10, SFRP2, LMNA, VHL, INHBA, TP53I11, THBS1, SMARCA2, PTHLH, SKAP2	270	435	19416	1.9837547892720306	1	1	0.99943
GOTERM_BP_DIRECT	GO:0086048~membrane depolarization during bundle of His cell action potential	2	0.6557377049180327	0.040992554254418445	CACNA2D1, SCN5A	270	3	19416	47.94074074074074	1	1	0.99943
GOTERM_BP_DIRECT	GO:0097324~melanocyte migration	2	0.6557377049180327	0.040992554254418445	KITLG, KIT	270	3	19416	47.94074074074074	1	1	0.99943
GOTERM_BP_DIRECT	GO:0035284~brain segmentation	2	0.6557377049180327	0.040992554254418445	EGR2, MAFB	270	3	19416	47.94074074074074	1	1	0.99943
KEGG_PATHWAY	hsa04728:Dopaminergic synapse	6	1.9672131147540985	0.0420521	GRIN2A, MAPK8, KIF5C, AKT3, GNB4, CLOCK	129	132	8865	3.123678646934461	0.9999442878259351	0.5433559024079536	0.5385896225622698
REACTOME_PATHWAY	R-HSA-2219530~Constitutive Signaling by Aberrant PI3K in Cancer	5	1.639344262295082	0.042087384694322084	FGF17, KITLG, KIT, PIK3R2, GRB2	177	83	11153	3.7958614117486897	1	0.8884714311208621	0.878687
REACTOME_PATHWAY	R-HSA-442982~Ras activation upon Ca2+ influx through NMDA receptor	3	0.9836065573770493	0.0427292	DLG2, RASGRF2, RASGRF1	177	21	11153	9.001614205004035	1	0.8884714311208621	0.878687
REACTOME_PATHWAY	R-HSA-9006934~Signaling by Receptor Tyrosine Kinases	15	4.918032786885246	0.0430537	MEF2A, EGR1, EGR2, MEF2C, EGR3, PIK3R2, THBS1, DUSP6, DUSP7, FGF17, KITLG, KIT, AKT3, GRB2, ARHGEF7	177	534	11153	1.7699803212086587	1	0.8884714311208621	0.878687
KEGG_PATHWAY	hsa04068:FoxO signaling pathway	6	1.9672131147540985	0.0432087	MAPK8, HOMER2, AKT3, PIK3R2, GRB2, ATG12	129	133	8865	3.1001923413184125	0.9999577013732733	0.5433559024079536	0.5385896225622698
GOTERM_BP_DIRECT	GO:0007267~cell-cell signaling	8	2.622950819672131	0.0433509	FGF17, KLF10, SFRP2, ZYX, ADRA1D, INHBA, TRHDE, PTHLH	270	232	19416	2.479693486590038	1	1	0.99943
KEGG_PATHWAY	hsa04024:cAMP signaling pathway	8	2.622950819672131	0.045057262490681385	CHRM2, GRIN2A, MAPK8, CAMK4, AKT3, NPPA, CRH, PIK3R2	129	226	8865	2.432599300267545	0.9999727835621124	0.5433559024079536	0.5385896225622698
REACTOME_PATHWAY	R-HSA-1266738~Developmental Biology	31	10.163934426229508	0.046356096654753376	TRIO, GMPR, PIK3R2, VLDLR, AKAP5, DMKN, ROBO1, RELN, AKT3, ST8SIA4, SCN5A, PDLIM7, CLASP2, MEF2A, EPHA4, EGR2, MEF2C, TRPC3, TRPC4, ARPC5, RGMB, SMARCA2, ACVR2A, BMP4, KITLG, MAFB, KIT, RARB, GRB2, DSG3, ARHGEF7	177	1393	11153	1.4022615093222366	1	0.9183631421062699	0.9082490105852757
KEGG_PATHWAY	hsa00534:Glycosaminoglycan biosynthesis - heparan sulfate / heparin	3	0.9836065573770493	0.0464209	GLCE, XYLT1, HS3ST1	129	24	8865	8.590116279069766	0.99998	0.5433559024079536	0.5385896225622698
REACTOME_PATHWAY	R-HSA-9617324~Negative regulation of NMDA receptor-mediated neuronal transmission	3	0.9836065573770493	0.046525004996573145	GRIN2A, DLG2, CAMK4	177	22	11153	8.592449922958398	1	0.9183631421062699	0.9082490105852757
GOTERM_BP_DIRECT	GO:2001222~regulation of neuron migration	3	0.9836065573770493	0.0465434	RELN, PHACTR1, SOCS7	270	25	19416	8.629333333333333	1	1	0.99943
GOTERM_BP_DIRECT	GO:0007215~glutamate receptor signaling pathway	3	0.9836065573770493	0.0465434	GRIN2A, GRID2, GRIK1	270	25	19416	8.629333333333333	1	1	0.99943
GOTERM_BP_DIRECT	GO:0043303~mast cell degranulation	3	0.9836065573770493	0.0465434	NR4A3, KIT, RASGRP1	270	25	19416	8.629333333333333	1	1	0.99943
GOTERM_BP_DIRECT	GO:0042475~odontogenesis of dentin-containing tooth	4	1.3114754098360655	0.048473270178875705	BMP4, DLX1, SCN5A, ACVR2A	270	59	19416	4.875329566854991	1	1	0.99943
KEGG_PATHWAY	hsa05135:Yersinia infection	6	1.9672131147540985	0.0492783	MAPK8, AKT3, PIK3R2, ARPC5, ARHGEF7, SKAP2	129	138	8865	2.987866531850354	0.9999900875869587	0.5433559024079536	0.5385896225622698
GOTERM_BP_DIRECT	GO:0008045~motor neuron axon guidance	3	0.9836065573770493	0.0499719	EPHA4, EGR2, KIF5C	270	26	19416	8.297435897435898	1	1	0.99943
GOTERM_BP_DIRECT	GO:0010628~positive regulation of gene expression	13	4.2622950819672125	0.050216	MEF2A, EGR1, MEF2C, CITED2, INHBA, CLU, ROBO1, BMP4, FGF17, ADAM19, MAPK8, LMNA, CRH	270	505	19416	1.8511771177117713	1	1	0.99943
REACTOME_PATHWAY	R-HSA-1630316~Glycosaminoglycan metabolism	6	1.9672131147540985	0.0505613	GLCE, UST, B3GAT1, XYLT1, HS3ST1, SGSH	177	127	11153	2.976911784332043	1	0.976801	0.9660434613106874
KEGG_PATHWAY	hsa04371:Apelin signaling pathway	6	1.9672131147540985	0.051840371053617045	MEF2A, EGR1, MEF2C, CAMK4, AKT3, GNB4	129	140	8865	2.9451827242524913	0.9999946423684407	0.5433559024079536	0.5385896225622698
GOTERM_BP_DIRECT	GO:0008284~positive regulation of cell population proliferation	13	4.2622950819672125	0.0521441	AKIRIN2, EPHA4, GLCE, ADRA1D, CDC7, SMARCA2, THBS1, PTHLH, BMP4, FGF17, KITLG, SFRP2, CRH	270	511	19416	1.8294411828658403	1	1	0.99943
KEGG_PATHWAY	hsa04923:Regulation of lipolysis in adipocytes	4	1.3114754098360655	0.053279	AKT3, NPPA, PRKG2, PIK3R2	129	59	8865	4.6590461174615685	0.9999962101835491	0.5433559024079536	0.5385896225622698
GOTERM_BP_DIRECT	GO:0003148~outflow tract septum morphogenesis	3	0.9836065573770493	0.0534884	BMP4, RARB, ROBO1	270	27	19416	7.990123456790124	1	1	0.99943
GOTERM_BP_DIRECT	GO:0048168~regulation of neuronal synaptic plasticity	3	0.9836065573770493	0.0534884	GRIN2A, EGR2, RASGRF1	270	27	19416	7.990123456790124	1	1	0.99943
GOTERM_BP_DIRECT	GO:0046329~negative regulation of JNK cascade	3	0.9836065573770493	0.0534884	CYLD, ZNF675, DACT1	270	27	19416	7.990123456790124	1	1	0.99943
GOTERM_BP_DIRECT	GO:0007422~peripheral nervous system development	3	0.9836065573770493	0.0534884	EGR2, EGR3, CITED2	270	27	19416	7.990123456790124	1	1	0.99943
GOTERM_BP_DIRECT	GO:0021800~cerebral cortex tangential migration	2	0.6557377049180327	0.054281226942697755	RELN, LHX6	270	4	19416	35.955555555555556	1	1	0.99943
GOTERM_BP_DIRECT	GO:0060025~regulation of synaptic activity	2	0.6557377049180327	0.054281226942697755	MEF2C, RELN	270	4	19416	35.955555555555556	1	1	0.99943
GOTERM_BP_DIRECT	GO:0032765~positive regulation of mast cell cytokine production	2	0.6557377049180327	0.054281226942697755	NR4A3, KIT	270	4	19416	35.955555555555556	1	1	0.99943
REACTOME_PATHWAY	R-HSA-202040~G-protein activation	3	0.9836065573770493	0.054467768765127954	GNA14, GNB4, PDYN	177	24	11153	7.87641	1	1	0.9900771775082691
KEGG_PATHWAY	hsa05231:Choline metabolism in cancer	5	1.639344262295082	0.054743	SLC44A3, MAPK8, AKT3, PIK3R2, GRB2	129	99	8865	3.470754052149401	0.9999973369556975	0.5433559024079536	0.5385896225622698
GOTERM_BP_DIRECT	GO:0006869~lipid transport	5	1.639344262295082	0.055057	OSBPL8, VLDLR, OSBPL1A, OSBP2, GULP1	270	103	19416	3.490830636461704	1	1	0.99943
KEGG_PATHWAY	hsa04380:Osteoclast differentiation	6	1.9672131147540985	0.055827751916860464	CYLD, MAPK8, CAMK4, AKT3, PIK3R2, GRB2	129	143	8865	2.8833956740933484	0.9999979503453257	0.5433559024079536	0.5385896225622698
REACTOME_PATHWAY	R-HSA-76002~Platelet activation, signaling and aggregation	9	2.9508196721311477	0.0568566	LGALS3BP, GNA14, TRPC3, GNB4, PIK3R2, GRB2, THBS1, CLU, RASGRP1	177	263	11153	2.156280208803248	1	1	0.9900771775082691
KEGG_PATHWAY	hsa04550:Signaling pathways regulating pluripotency of stem cells	6	1.9672131147540985	0.057195358148205644	BMP4, AKT3, PIK3R2, GRB2, INHBA, ACVR2A	129	144	8865	2.863372093023256	0.9999985271776859	0.5433559024079536	0.5385896225622698
REACTOME_PATHWAY	R-HSA-2473224~Antagonism of Activin by Follistatin	2	0.6557377049180327	0.061651635906244784	INHBA, FSTL3	177	4	11153	31.505649717514125	1	1	0.9900771775082691
REACTOME_PATHWAY	R-HSA-9839406~TGFBR3 regulates activin signaling	2	0.6557377049180327	0.061651635906244784	INHBA, ACVR2A	177	4	11153	31.505649717514125	1	1	0.9900771775082691
GOTERM_BP_DIRECT	GO:0045944~positive regulation of transcription by RNA polymerase II	25	8.19672	0.0636025	DLX1, CITED2, PIK3R2, BHLHE22, FSTL3, NRIP1, KLF10, ZBTB18, MEF2A, AKIRIN2, EGR1, EGR2, MEF2C, EGR3, INHBA, SMARCA2, ACVR2A, BMP4, TOX3, NR4A3, MAFB, SFRP2, RARB, SSBP2, CLOCK	270	1246	19416	1.4428393080078472	1	1	0.99943
GOTERM_BP_DIRECT	GO:0001934~positive regulation of protein phosphorylation	7	2.2950819672131146	0.0639533	FGF17, BMP4, RELN, CRH, INHBA, RASGRP1, ACVR2A	270	203	19416	2.4796934865900386	1	1	0.99943
GOTERM_BP_DIRECT	GO:0071773~cellular response to BMP stimulus	3	0.9836065573770493	0.0645358	BMP4, DLX1, ACVR2A	270	30	19416	7.191111111111112	1	1	0.99943
GOTERM_BP_DIRECT	GO:0043524~negative regulation of neuron apoptotic process	6	1.9672131147540985	0.0648308	DLX1, EPHA4, TOX3, MEF2C, PCDHGC5, CLU	270	155	19416	2.7836559139784947	1	1	0.99943
GOTERM_BP_DIRECT	GO:0008584~male gonad development	5	1.639344262295082	0.0650698	KITLG, SFRP2, CITED2, KIT, INHBA	270	109	19416	3.2986748216106014	1	1	0.99943
REACTOME_PATHWAY	R-HSA-9013406~RHOQ GTPase cycle	4	1.3114754098360655	0.0661181	CPNE8, ARHGAP32, CDC42EP3, ARHGEF7	177	59	11153	4.271952504069712	1	1	0.9900771775082691
REACTOME_PATHWAY	R-HSA-193648~NRAGE signals death through JNK	4	1.3114754098360655	0.0661181	MAPK8, TRIO, RASGRF2, ARHGEF7	177	59	11153	4.271952504069712	1	1	0.9900771775082691
REACTOME_PATHWAY	R-HSA-975871~MyD88 cascade initiated on plasma membrane	5	1.639344262295082	0.0672087	MEF2A, MEF2C, MAPK8, DUSP6, DUSP7	177	97	11153	3.24801	1	1	0.9900771775082691
REACTOME_PATHWAY	R-HSA-168176~Toll Like Receptor 5 (TLR5) Cascade	5	1.639344262295082	0.0672087	MEF2A, MEF2C, MAPK8, DUSP6, DUSP7	177	97	11153	3.24801	1	1	0.9900771775082691
REACTOME_PATHWAY	R-HSA-168142~Toll Like Receptor 10 (TLR10) Cascade	5	1.639344262295082	0.0672087	MEF2A, MEF2C, MAPK8, DUSP6, DUSP7	177	97	11153	3.24801	1	1	0.9900771775082691
GOTERM_BP_DIRECT	GO:0055012~ventricular cardiac muscle cell differentiation	2	0.6557377049180327	0.0673864	MEF2C, RARB	270	5	19416	28.764444444444443	1	1	0.99943
GOTERM_BP_DIRECT	GO:0060291~long-term synaptic potentiation	4	1.3114754098360655	0.0683612	GRIN2A, RELN, RASGRF2, CRH	270	68	19416	4.230065359477124	1	1	0.99943
GOTERM_BP_DIRECT	GO:0007611~learning or memory	4	1.3114754098360655	0.0683612	MEF2C, GRIN2A, EGR2, CRH	270	68	19416	4.230065359477124	1	1	0.99943
GOTERM_BP_DIRECT	GO:0010629~negative regulation of gene expression	9	2.9508196721311477	0.0718854	TGIF1, BMP4, AKIRIN2, MEF2C, SFRP2, CITED2, CRH, VHL, ROBO1	270	314	19416	2.0611464968152866	1	1	0.99943
GOTERM_BP_DIRECT	GO:0090102~cochlea development	3	0.9836065573770493	0.0722862	EPHA4, CALB1, GABRA5	270	32	19416	6.741666666666667	1	1	0.99943
GOTERM_BP_DIRECT	GO:0045671~negative regulation of osteoclast differentiation	3	0.9836065573770493	0.0722862	MAFB, ZNF675, FSTL3	270	32	19416	6.741666666666667	1	1	0.99943
REACTOME_PATHWAY	R-HSA-442742~CREB1 phosphorylation through NMDA receptor-mediated activation of RAS signaling	3	0.9836065573770493	0.0761643	DLG2, RASGRF2, RASGRF1	177	29	11153	6.518410286382233	1	1	0.9900771775082691
REACTOME_PATHWAY	R-HSA-8866376~Reelin signalling pathway	2	0.6557377049180327	0.0764646	RELN, VLDLR	177	5	11153	25.2045	1	1	0.9900771775082691
KEGG_PATHWAY	hsa04664:Fc epsilon RI signaling pathway	4	1.3114754098360655	0.0775467	MAPK8, AKT3, PIK3R2, GRB2	129	69	8865	3.9838220424671387	0.9999999898301148	0.5997503528672803	0.5944893848596725
KEGG_PATHWAY	hsa04151:PI3K-Akt signaling pathway	10	3.278688524590164	0.0781369	FGF17, CHRM2, KITLG, RELN, AKT3, KIT, GNB4, PIK3R2, GRB2, THBS1	129	362	8865	1.8983682384684568	0.9999999912108094	0.5997503528672803	0.5944893848596725
REACTOME_PATHWAY	R-HSA-1296071~Potassium Channels	5	1.639344262295082	0.0799027	KCNG1, KCNH5, KCNS1, KCNH7, GNB4	177	103	11153	3.0588009434479733	1	1	0.9900771775082691
REACTOME_PATHWAY	R-HSA-975138~TRAF6 mediated induction of NFkB and MAP kinases upon TLR7/8 or 9 activation	5	1.639344262295082	0.0799027	MEF2A, MEF2C, MAPK8, DUSP6, DUSP7	177	103	11153	3.0588009434479733	1	1	0.9900771775082691
KEGG_PATHWAY	hsa05211:Renal cell carcinoma	4	1.3114754098360655	0.0802008	AKT3, PIK3R2, GRB2, VHL	129	70	8865	3.926910299003322	0.9999999947276105	0.5997503528672803	0.5944893848596725
GOTERM_BP_DIRECT	GO:0060372~regulation of atrial cardiac muscle cell membrane repolarization	2	0.6557377049180327	0.0803107	NPPA, SCN5A	270	6	19416	23.97037037037037	1	1	0.99943
GOTERM_BP_DIRECT	GO:0070662~mast cell proliferation	2	0.6557377049180327	0.0803107	KITLG, KIT	270	6	19416	23.97037037037037	1	1	0.99943
GOTERM_BP_DIRECT	GO:0070668~positive regulation of mast cell proliferation	2	0.6557377049180327	0.0803107	KITLG, KIT	270	6	19416	23.97037037037037	1	1	0.99943
GOTERM_BP_DIRECT	GO:0002320~lymphoid progenitor cell differentiation	2	0.6557377049180327	0.0803107	BMP4, KIT	270	6	19416	23.97037037037037	1	1	0.99943
GOTERM_BP_DIRECT	GO:1903575~cornified envelope assembly	2	0.6557377049180327	0.0803107	MAFB, DMKN	270	6	19416	23.97037037037037	1	1	0.99943
GOTERM_BP_DIRECT	GO:0051966~regulation of synaptic transmission, glutamatergic	3	0.9836065573770493	0.080319	GRM2, MEF2C, GRIK1	270	34	19416	6.345098039215687	1	1	0.99943
GOTERM_BP_DIRECT	GO:0001938~positive regulation of endothelial cell proliferation	4	1.3114754098360655	0.0807671	BMP4, EGR3, AKT3, SCG2	270	73	19416	3.940334855403349	1	1	0.99943
REACTOME_PATHWAY	R-HSA-975155~MyD88 dependent cascade initiated on endosome	5	1.639344262295082	0.0821268	MEF2A, MEF2C, MAPK8, DUSP6, DUSP7	177	104	11153	3.0293893959148197	1	1	0.9900771775082691
REACTOME_PATHWAY	R-HSA-8980692~RHOA GTPase cycle	6	1.9672131147540985	0.0831582	ARHGAP32, ARHGAP20, TRIO, RASGRF2, PIK3R2, ARHGEF7	177	147	11153	2.571889772858296	1	1	0.9900771775082691
REACTOME_PATHWAY	R-HSA-166016~Toll Like Receptor 4 (TLR4) Cascade	6	1.9672131147540985	0.0831582	MEF2A, MEF2C, MAPK8, PTPN4, DUSP6, DUSP7	177	147	11153	2.571889772858296	1	1	0.9900771775082691
KEGG_PATHWAY	hsa05200:Pathways in cancer	13	4.2622950819672125	0.0831702	PIK3R2, RASGRP1, BMP4, FGF17, KITLG, MAPK8, KIT, AKT3, GNB4, RARB, GRB2, VHL, APPL1	129	533	8865	1.6761202495745888	0.9999999974775412	0.5997503528672803	0.5944893848596725
KEGG_PATHWAY	hsa04928:Parathyroid hormone synthesis, secretion and action	5	1.639344262295082	0.0846696	MEF2A, EGR1, MEF2C, MAFB, PTHLH	129	115	8865	2.987866531850354	0.9999999982631571	0.5997503528672803	0.5944893848596725
GOTERM_BP_DIRECT	GO:0000165~MAPK cascade	5	1.639344262295082	0.0857018	MEF2A, MEF2C, SCG2, DUSP6, DUSP7	270	120	19416	2.996296296296296	1	1	0.99943
GOTERM_BP_DIRECT	GO:0043065~positive regulation of apoptotic process	9	2.9508196721311477	0.085987	BMP4, NELL1, GRIN2A, MAPK8, SFRP2, RARB, ARHGEF7, CLU, DUSP6	270	327	19416	1.979204892966361	1	1	0.99943
KEGG_PATHWAY	hsa04015:Rap1 signaling pathway	7	2.2950819672131146	0.0862424	FGF17, GRIN2A, KITLG, AKT3, KIT, PIK3R2, THBS1	129	212	8865	2.2690873189995613	0.9999999988265252	0.5997503528672803	0.5944893848596725
REACTOME_PATHWAY	R-HSA-168164~Toll Like Receptor 3 (TLR3) Cascade	5	1.639344262295082	0.086666	MEF2A, MEF2C, MAPK8, DUSP6, DUSP7	177	106	11153	2.9722311054258608	1	1	0.9900771775082691
KEGG_PATHWAY	hsa04725:Cholinergic synapse	5	1.639344262295082	0.0867616	CHRM2, CAMK4, AKT3, GNB4, PIK3R2	129	116	8865	2.9621090617481958	0.9999999989691533	0.5997503528672803	0.5944893848596725
KEGG_PATHWAY	hsa04724:Glutamatergic synapse	5	1.639344262295082	0.0867616	GRM2, GRIN2A, HOMER2, GNB4, GRIK1	129	116	8865	2.9621090617481958	0.9999999989691533	0.5997503528672803	0.5944893848596725
KEGG_PATHWAY	hsa05161:Hepatitis B	6	1.9672131147540985	0.086806	EGR2, MAPK8, EGR3, AKT3, PIK3R2, GRB2	129	163	8865	2.529604793836496	1	0.5997503528672803	0.5944893848596725
GOTERM_BP_DIRECT	GO:0060078~regulation of postsynaptic membrane potential	3	0.9836065573770493	0.0886129	GABRA5, GRIK1, KCTD16	270	36	19416	5.992592592592593	1	1	0.99943
GOTERM_BP_DIRECT	GO:0008016~regulation of heart contraction	3	0.9836065573770493	0.0886129	CHRM2, CELF2, TNNT2	270	36	19416	5.992592592592593	1	1	0.99943
GOTERM_BP_DIRECT	GO:0001975~response to amphetamine	3	0.9836065573770493	0.0886129	RANBP2, RGS17, GRIN2A	270	36	19416	5.992592592592593	1	1	0.99943
REACTOME_PATHWAY	R-HSA-8957275~Post-translational protein phosphorylation	5	1.639344262295082	0.0913249	BMP4, PENK, VWA1, SCG2, FSTL3	177	108	11153	2.9171897886587153	1	1	0.9900771775082691
REACTOME_PATHWAY	R-HSA-168181~Toll Like Receptor 7/8 (TLR7/8) Cascade	5	1.639344262295082	0.0913249	MEF2A, MEF2C, MAPK8, DUSP6, DUSP7	177	108	11153	2.9171897886587153	1	1	0.9900771775082691
KEGG_PATHWAY	hsa04022:cGMP-PKG signaling pathway	6	1.9672131147540985	0.0920999	MEF2A, MEF2C, AKT3, NPPA, PRKG2, ADRA1D	129	166	8865	2.483889044550294	0.9999999997291837	0.6138863142034594	0.608501
GOTERM_BP_DIRECT	GO:0003180~aortic valve morphogenesis	3	0.9836065573770493	0.0928514	BMP4, NPPA, ROBO1	270	37	19416	5.830630630630631	1	1	0.99943
REACTOME_PATHWAY	R-HSA-389356~CD28 co-stimulation	3	0.9836065573770493	0.0951403	AKT3, PIK3R2, GRB2	177	33	11153	5.728299948638932	1	1	0.9900771775082691
KEGG_PATHWAY	hsa04722:Neurotrophin signaling pathway	5	1.639344262295082	0.0953786	MAPK8, CAMK4, AKT3, PIK3R2, GRB2	129	120	8865	2.863372093023256	0.9999999998813017	0.6138863142034594	0.608501
GOTERM_BP_DIRECT	GO:0030154~cell differentiation	15	4.918032786885246	0.0955682	MEF2A, DLX1, MEF2C, INHBA, RASGRP1, DUSP6, FSTL3, FGF17, NELL1, SFRP2, CCNYL1, RARB, OSTN, THSD7A, PDLIM7	270	687	19416	1.5701115963124694	1	1	0.99943
KEGG_PATHWAY	hsa05214:Glioma	4	1.3114754098360655	0.0969294	CAMK4, AKT3, PIK3R2, GRB2	129	76	8865	3.616891064871481	0.9999999999197312	0.6138863142034594	0.608501
GOTERM_BP_DIRECT	GO:0048706~embryonic skeletal system development	3	0.9836065573770493	0.0971475	DLX1, XYLT1, ACVR2A	270	38	19416	5.677192982456141	1	1	0.99943
REACTOME_PATHWAY	R-HSA-375276~Peptide ligand-binding receptors	7	2.2950819672131146	0.0980317	NPY5R, PNOC, NMU, PENK, PDYN, MCHR2, HCRTR1	177	201	11153	2.1944233634089443	1	1	0.9900771775082691
REACTOME_PATHWAY	R-HSA-937061~TRIF (TICAM1)-mediated TLR4 signaling	5	1.639344262295082	0.0985334	MEF2A, MEF2C, MAPK8, DUSP6, DUSP7	177	111	11153	2.838346821397669	1	1	0.9900771775082691
REACTOME_PATHWAY	R-HSA-168138~Toll Like Receptor 9 (TLR9) Cascade	5	1.639344262295082	0.0985334	MEF2A, MEF2C, MAPK8, DUSP6, DUSP7	177	111	11153	2.838346821397669	1	1	0.9900771775082691
REACTOME_PATHWAY	R-HSA-6811558~PI5P, PP2A and IER3 Regulate PI3K/AKT Signaling	5	1.639344262295082	0.0985334	FGF17, KITLG, KIT, PIK3R2, GRB2	177	111	11153	2.838346821397669	1	1	0.9900771775082691
REACTOME_PATHWAY	R-HSA-166166~MyD88-independent TLR4 cascade	5	1.639344262295082	0.0985334	MEF2A, MEF2C, MAPK8, DUSP6, DUSP7	177	111	11153	2.838346821397669	1	1	0.9900771775082691
GOTERM_BP_DIRECT	GO:0007565~female pregnancy	4	1.3114754098360655	0.0996262	PNOC, NPPA, CRH, PTHLH	270	80	19416	3.5955555555555554	1	1	0.99943
KEGG_PATHWAY	hsa04660:T cell receptor signaling pathway	5	1.639344262295082	0.0998338	MAPK8, AKT3, PIK3R2, GRB2, RASGRP1	129	122	8865	2.8164315669081206	0.9999999999614899	0.6151921569551374	0.6097957345257063

## Sheet: SN 
	pvalue	padj	log2FoldChange
CYP2S1	1.69984e-11	5.56698e-08	2.45795
AC007106.1	3.92561e-09	3.78128e-06	-2.98387
GPR161	3.27364e-08	1.73462e-05	1.68307
RP11-421L10.1	3.28387e-08	1.73462e-05	-2.25096
ATP2A3	3.69321e-08	1.80151e-05	2.28946
MYO1A	3.74053e-08	1.80151e-05	-3.50777
PMFBP1	4.25242e-08	1.98952e-05	-1.27448
RP11-373E16.4	5.32428e-08	2.42181e-05	-1.68657
MDFI	7.82525e-08	3.04155e-05	2.07826
ADAM1A	7.87028e-08	3.04155e-05	-0.687885
ANKK1	8.17271e-08	3.04155e-05	2.21959
EOGT	1.4623e-07	4.69106e-05	-0.611191
BCL11B	1.8033e-07	5.46833e-05	1.19495
ANXA13	2.65242e-07	7.75597e-05	-1.61815
EIF6	7.22416e-07	0.00018199	0.600546
INTU	8.53736e-07	0.00021062	-0.637654
FENDRR	9.70963e-07	0.00022083	-1.66136
CYP2E1	1.42717e-06	0.000285	-0.729299
RSPO2	1.72116e-06	0.00033957	2.33011
CNIH3	1.85505e-06	0.00035321	0.915432
WI2-81516E3.1	1.93744e-06	0.00036052	-1.23121
ACSL5	2.41837e-06	0.00042581	-1.0263
FST	2.94531e-06	0.00050768	2.82475
ELTD1	3.30489e-06	0.00055222	-1.14234
MICAL2	3.38466e-06	0.00055984	-0.647303
DRP2	4.10434e-06	0.00064008	1.4144
ELOVL7	5.55463e-06	0.00083447	-0.821267
DCDC1	6.43079e-06	0.00090568	-0.95956
SDC1	7.06773e-06	0.00097244	2.96494
NTN1	7.44703e-06	0.00099955	1.5046
COPS6	7.75687e-06	0.00100271	0.334048
SYTL3	7.83796e-06	0.00100271	-1.11479
ANK1	9.78138e-06	0.00116065	1.87462
C5orf34	1.09318e-05	0.00124312	-0.751368
RP11-499P20.2	1.16271e-05	0.00129364	-0.590759
SEMA6D	1.17123e-05	0.00129364	0.751087
FOXN3	1.17712e-05	0.00129364	0.277079
CYSLTR2	1.29337e-05	0.00139335	-1.01974
CAV2	1.35097e-05	0.00144589	-1.05661
PYGL	1.55989e-05	0.00159904	1.36155
GPNMB	1.5974e-05	0.00161465	-1.78774
AHCYL2	1.73529e-05	0.00172214	0.425733
ANGPT2	1.77309e-05	0.00173859	-1.07389
RP11-363E7.4	1.80851e-05	0.00175233	-0.786971
TRPV6	1.85821e-05	0.0017899	-1.93353
CPLX2	2.14073e-05	0.00194362	1.92576
CTD-2341M24.1	2.14837e-05	0.00194362	-0.843309
NANOS3	2.20765e-05	0.00196469	0.740325
NTSR1	2.34544e-05	0.00201082	3.03639
YIF1B	2.41522e-05	0.00205985	0.586332
CD2BP2	2.50374e-05	0.0021025	0.277625
ACER2	2.75635e-05	0.00223442	-0.849893
TMEM255A	2.81564e-05	0.0022601	1.52678
GJC1	2.86072e-05	0.00228509	-0.920436
COL3A1	3.19851e-05	0.00240255	2.01745
PIP	3.4468e-05	0.0025612	-1.32865
C12orf56	3.75807e-05	0.00271094	-0.83851
CPA2	4.18926e-05	0.00290674	-1.77904
KCTD21	4.23236e-05	0.00291197	0.41294
AURKA	4.32558e-05	0.00292005	0.733285
FABP5	4.58121e-05	0.00301274	0.554691
SLC27A6	4.82434e-05	0.00311018	1.26156
RP11-159N11.3	4.89351e-05	0.00313864	2.49996
ARHGAP5-AS1	5.08226e-05	0.00318859	0.719533
RP11-73M7.6	5.29892e-05	0.00325999	-1.01056
CAB39L	5.35618e-05	0.00325999	0.749654
TCERG1	5.37485e-05	0.00325999	-0.297053
PTPRVP	5.89715e-05	0.0034365	-1.24167
NMB	6.16425e-05	0.00352936	0.831047
MECOM	6.79782e-05	0.00371048	-0.905621
KLHL25	7.30627e-05	0.00391848	0.697655
ZC3H6	7.35569e-05	0.00391848	-0.399959
PTPN2	7.37033e-05	0.00391848	-0.339921
PAPD7	7.77083e-05	0.00406541	-0.259112
ATXN8OS	8.28567e-05	0.0042666	2.08636
RP11-203F10.5	8.33483e-05	0.00427846	-1.40525
RP11-750B16.1	8.78629e-05	0.00439986	3.14384
LIX1L	9.06938e-05	0.00450816	0.558237
PLCXD2	9.27857e-05	0.00458236	1.88832
ZNF551	9.41401e-05	0.0046154	-0.436128
TMEM208	9.55551e-05	0.00462933	0.622768
RP11-529F4.1	9.67417e-05	0.00465925	-0.923391
MS4A7	0.00010356	0.00484087	-1.07598
PAXIP1	0.00010385	0.00484087	-0.448236
FLT1	0.00010402	0.00484087	-0.902059
GLB1L2	0.00011407	0.00511333	-0.635676
CUEDC2	0.00011447	0.00511333	0.353738
RPL7L1P12	0.00011616	0.00515768	-0.945665
DRD2	0.00011622	0.00515768	2.42899
JAKMIP1	0.00011915	0.00527305	1.00334
SERPINA5	0.00012379	0.0054348	-1.8688
RCAN2	0.00012439	0.00543737	1.14989
RP4-665J23.1	0.00012728	0.00550299	-0.586208
HTR1F	0.00013172	0.00562588	1.25725
PCDHGB2	0.0001369	0.0057334	-0.544907
WHAMM	0.0001409	0.00579715	-0.289226
ZMYND8	0.00014363	0.00586516	-0.282012
ATP10A	0.00014828	0.00596562	-1.06361
CYP27C1	0.00015789	0.00617854	1.86653
FCGR2C	0.00016385	0.00631318	-1.30452
CYC1	0.0001676	0.00644235	0.628716
JARID2	0.00017552	0.00664719	-0.348356
SCARB1	0.00017775	0.00667568	-0.529063
HMBOX1	0.00018748	0.00690074	0.30948
PAPL	0.00018753	0.00690074	-1.17329
NCAPG	0.00019192	0.00699764	1.48787
MCM6	0.00019246	0.00699764	-0.411694
RP13-93L13.1	0.00019423	0.00703647	-1.1119
SLC6A3	0.00020093	0.00716983	3.2401
DLL4	0.0002067	0.00731032	-1.27967
MAPK14	0.00020907	0.00736154	-0.218395
ITPKB-IT1	0.00021235	0.0074288	-0.933917
GABRE	0.00022102	0.00761886	-1.98776
F11R	0.00023142	0.00781352	-0.892411
CCDC127	0.00023219	0.00782337	0.384195
RP11-1008C21.1	0.00023284	0.00782761	-0.80388
FAM126A	0.00023327	0.00782761	0.541444
CEP128	0.00023618	0.00786071	-0.492021
KCTD6	0.00024026	0.00797438	0.476636
ABCB1	0.00024057	0.00797438	-0.807582
UGGT2	0.00024131	0.00798276	-0.449695
IGFBP4	0.00024415	0.00800028	1.23927
CTSF	0.00024751	0.00804149	0.321673
ZNF398	0.00024913	0.00804232	-0.249178
RP11-156L14.1	0.0002495	0.00804232	-1.14144
GBA	0.00025285	0.00810244	0.491162
CTXN1	0.0002577	0.00818014	1.59532
C5orf42	0.0002591	0.00818454	-0.223101
NSUN5	0.00026031	0.00819614	0.661414
RP11-373N22.3	0.00026077	0.00819614	-0.621507
RBM25	0.00026562	0.00831658	-0.348913
CACNA2D2	0.00027188	0.00843194	1.19685
TH	0.00028318	0.00868843	3.18895
MAPK13	0.0002941	0.00885287	-0.768916
GABRA6	0.00029501	0.00885677	-2.1613
BYSL	0.00029532	0.00885677	0.483036
WRN	0.00030459	0.00905141	-0.338455
RP11-264I13.2	0.00030489	0.00905141	-0.622544
MANEAL	0.00030635	0.00907144	0.788114
KEL	0.00030871	0.00909219	-1.16016
RP5-916O11.3	0.00031569	0.00923124	-0.841205
AC104699.1	0.00032344	0.00934695	-1.07693
RP11-373E16.3	0.00032449	0.00935494	-1.16252
EYS	0.00033409	0.00953175	-0.450511
ZNF19	0.00034491	0.00976758	-0.49342
ERG	0.00034537	0.00976758	-1.16459
WDR66	0.00035	0.00983529	-0.532864
KATNBL1	0.00035017	0.00983529	-0.380086
CASC7	0.00035199	0.00986945	-0.370938
COG4	0.00035368	0.00988304	0.259575
OST4	0.0003581	0.00998957	0.280161
SLC25A30	0.00036103	0.01002	-0.418436
KIAA0040	0.00036599	0.0101406	-1.15298
SDPR	0.00036761	0.0101682	-1.12789
ANO2	0.00036839	0.0101727	-0.936776
STRA13	0.00037463	0.0103101	0.556987
POLR2C	0.00037654	0.0103455	0.309244
FBXO4	0.00041373	0.0110339	-0.363954
MSR1	0.00041603	0.0110626	-1.0643
NEK5	0.00042518	0.0111934	-0.738515
PTK6	0.00042999	0.0112483	-1.17325
SLC25A37	0.00043139	0.0112483	-0.483953
CD6	0.00043292	0.011253	1.14904
LETM2	0.00043432	0.0112531	-0.516089
C1orf64	0.0004355	0.0112594	-1.44578
RP11-713P17.3	0.00044005	0.0113247	0.780814
TRPC6	0.0004401	0.0113247	1.65352
PRKCH	0.0004511	0.0114074	-0.854112
ETS2	0.00046659	0.0116825	-0.779168
HRAS	0.00047573	0.011857	0.654029
LAMA4	0.00047684	0.0118657	0.473776
GPR141	0.00048635	0.0119224	-1.39888
NOC4L	0.00048709	0.0119224	0.803012
IFT122	0.00050251	0.0122268	-0.345251
MIR4458HG	0.00050907	0.0122787	-0.463278
EN1	0.00051136	0.0122787	2.34309
RP11-1020A11.2	0.0005114	0.0122787	-0.52372
NEU1	0.00051783	0.0123515	0.728088
TBC1D8B	0.0005182	0.0123515	-0.607463
AP2S1	0.00052709	0.0124292	0.723721
EDNRB	0.0005321	0.0124823	0.795222
ROBO4	0.00053577	0.0124862	-0.960081
TNNI3K	0.00054226	0.0125595	-0.877481
SF3B5	0.00055168	0.0126523	0.414003
C15orf59	0.00056242	0.0127417	1.05553
RP11-707A18.1	0.00056412	0.0127417	-1.15615
ANKRD29	0.00056462	0.0127417	0.959913
CCNB2	0.00056505	0.0127417	-0.829637
RP11-123C21.2	0.00056981	0.0127905	-0.820562
CDKN2B	0.00057411	0.0127905	-0.791653
NDUFA2	0.0005791	0.0128843	0.568383
UQCRC1	0.00058559	0.012982	0.657804
ZFHX4-AS1	0.00060847	0.0133203	0.547818
BCS1L	0.00061492	0.0133405	0.360163
RP11-529H20.6	0.00061594	0.0133405	-0.752928
MDH2	0.0006196	0.0133405	0.671553
GRAMD2	0.00062194	0.0133437	-1.42637
PLD3	0.00062607	0.0133488	0.989865
CORO2A	0.00062925	0.0133818	1.34494
SLC6A4	0.00065091	0.0136473	-2.62446
LRCH1	0.0006673	0.0138492	-0.424738
IGF2BP2	0.00066866	0.0138599	0.89661
OR7E7P	0.00068133	0.0140451	-0.642704
RP11-243J16.7	0.00068146	0.0140451	-0.83619
GRIA3	0.00068654	0.0140702	0.429923
FSD1	0.00069406	0.0141627	0.846331
DDIT3	0.00071644	0.0144654	0.474952
SART3	0.00071717	0.0144654	-0.174717
LCP2	0.00071819	0.0144654	-0.637204
FITM2	0.00071952	0.0144743	0.436509
PPP1R15A	0.0007265	0.0145181	1.30847
LPO	0.00073628	0.0146318	1.70957
SESTD1	0.00074555	0.0147179	-0.407447
RELL1	0.00074566	0.0147179	-0.658121
XRCC2	0.00074601	0.0147179	-0.519658
SLC5A7	0.00075572	0.0148737	-3.42082
GPS1	0.00076443	0.0149584	0.568726
SREK1	0.00077786	0.0151453	-0.27294
APMAP	0.0007947	0.0153458	0.48067
SIGLEC9	0.00080634	0.0155102	-1.30758
ATP6V0D1	0.00081956	0.0156468	0.709033
ATAT1	0.00082904	0.0157314	0.329715
SERPINB9	0.00083388	0.0157314	-0.456538
NDUFA7	0.00084553	0.0158962	0.44666
LTB4R	0.00087965	0.0163689	-0.892424
CLIP3	0.00092155	0.0169174	0.771872
PLCH1	0.00092734	0.0169797	0.964387
CAV1	0.00093516	0.0170526	-1.00509
PRDX2	0.00093687	0.0170619	0.788811
C12orf10	0.00093891	0.0170619	0.732891
CENPI	0.00094036	0.0170619	-0.490641
DDX46	0.00096056	0.0173421	-0.287523
ARMC3	0.00097281	0.0174286	-0.902465
ARSK	0.00097394	0.0174298	0.513626
ACOT7	0.00097627	0.0174525	1.0936
FBXW12	0.00098446	0.0175413	-0.762564
SCO1	0.00098772	0.0175804	0.220321
CA13	0.00099186	0.01762	0.515509
GSTM3P1	0.00099923	0.0176891	-1.03512
RNF25	0.00100239	0.0177114	0.335105
ZNF503	0.00100839	0.0177686	1.02381
RGAG1	0.00101123	0.0177862	1.5321
PCDHGC3	0.0010186	0.0178067	0.438664
C19orf53	0.00105959	0.0182053	0.345278
KRT8P1	0.00106844	0.0182447	-0.879156
ACTR1A	0.0010685	0.0182447	0.446461
RP11-752G15.3	0.00109411	0.0184721	-0.876914
PSMC4	0.00109477	0.0184721	0.42596
PYCR1	0.00109866	0.0184721	0.76909
RP11-359E3.4	0.00109874	0.0184721	-0.551929
C10orf129	0.00110076	0.0184748	-0.681615
PSMD4	0.00111163	0.0185554	0.456752
KCNQ4	0.00111873	0.0186406	-0.826376
CRKL	0.00113906	0.0188787	0.170728
TNFRSF10A	0.00114319	0.0189078	-1.15765
RP11-748H22.1	0.0011479	0.0189484	2.27532
ZNF497	0.00115076	0.0189765	-0.713632
SLC25A29	0.00115289	0.0189925	-0.699851
FKBP4	0.00117037	0.019184	0.53025
ZNF805	0.00118897	0.0193919	-0.20465
TOMM40	0.00119527	0.0194468	0.633319
SPOCD1	0.0011959	0.0194468	-0.765093
STARD8	0.00120944	0.0195759	-1.17703
ZNF571-AS1	0.00120982	0.0195759	-0.447404
RP11-173A16.2	0.0012216	0.019707	-0.491138
FXR2	0.00122236	0.019707	0.436767
RP11-319G6.1	0.00123243	0.0198242	-0.356933
AAMP	0.00124555	0.0199677	0.284707
PADI1	0.0012462	0.0199677	1.56226
SP100	0.00124623	0.0199677	-0.570449
HERC6	0.00124942	0.0199993	0.557252
FKBP11	0.00125098	0.0200046	0.646122
KRT8P13	0.00125336	0.0200086	-1.07337
WDR46	0.00125367	0.0200086	0.530302
ACHE	0.00126235	0.0201276	1.38628
GPRC5A	0.00126696	0.0201571	1.63305
DOCK9-AS1	0.0012715	0.0201571	-1.02487
APEX1	0.00127308	0.0201571	0.287868
NCKAP5	0.00127404	0.0201571	-0.569334
RP11-466P24.7	0.00127659	0.0201571	2.00021
THAP8	0.00127897	0.0201571	0.431838
SNRPA1	0.00129269	0.020265	-0.271677
STX2	0.00129325	0.020265	-0.530507
RP11-556O9.2	0.00129601	0.0202888	-0.628139
LINC00087	0.00130107	0.0203292	1.22851
LSG1	0.0013061	0.0203308	0.369689
CLPTM1	0.00130697	0.0203308	0.435081
RSPH4A	0.00132801	0.0205347	-0.561692
MAP1LC3A	0.00133537	0.0206066	0.845336
AC034193.5	0.00135325	0.020807	-0.569551
ITGA1	0.00136637	0.0209342	-0.7949
SLC12A7	0.00136692	0.0209342	0.689141
AC073342.12	0.00136792	0.0209342	-0.838417
EMILIN2	0.00137709	0.0210354	-0.991595
RP11-164J13.1	0.00138137	0.0210614	-1.03222
PLEKHG1	0.0013931	0.021181	-0.578297
SLITRK5	0.00141244	0.0214352	0.663458
GABPB1-AS1	0.00141786	0.0214976	-0.454848
PODXL	0.00144601	0.0217233	-0.613941
OAZ1	0.00145425	0.0218072	0.58587
NKAIN3	0.00145853	0.0218293	0.633534
RP11-359J14.2	0.00145973	0.0218293	-0.567874
TAS2R39	0.00146347	0.0218653	-1.0678
APOBEC2	0.00147293	0.0219666	-0.850808
FAM76A	0.0014807	0.0220048	-0.269759
N4BP1	0.00149086	0.0221131	-0.159303
DENND6A	0.00154193	0.0225842	-0.229009
HCFC1R1	0.00155449	0.0226667	0.645925
NGFRAP1	0.00155816	0.0226799	0.522762
BMP8A	0.00156462	0.0226816	-1.03568
GK5	0.00156659	0.0226816	-0.751233
POLR2L	0.00157376	0.0227089	0.639633
FNIP2	0.00158095	0.0227089	-0.349421
SLC24A1	0.00159834	0.0228827	-0.380381
AC004158.2	0.00160004	0.0228827	-0.657807
MUL1	0.00161118	0.0229605	0.279814
RP11-467L20.10	0.00161826	0.0230225	-0.804915
MPP3	0.00162007	0.0230284	-0.592745
ZIC3	0.00162419	0.0230668	-0.840403
ADAM12	0.00163838	0.023168	-0.520558
ST3GAL1	0.00165481	0.02336	0.809206
RP11-299G20.3	0.00165951	0.0233859	-1.09797
AC007383.3	0.00167177	0.0234578	-0.506772
HSPB11	0.00169001	0.0236466	-0.344696
RP11-226L15.5	0.00170046	0.0237585	-0.498019
PPRC1	0.00171783	0.0239197	-0.27833
SLC2A2	0.00172354	0.0239381	-0.907126
SLC18A2	0.00173214	0.0240051	1.914
NANOGP4	0.00173836	0.0240216	-0.941975
RP11-299G20.2	0.00175026	0.0240753	-0.894079
TSPAN19	0.00176678	0.0241187	-0.818583
MIR4453	0.00176727	0.0241187	-0.35405
ACOT8	0.00176748	0.0241187	0.431157
RP11-285F7.2	0.00177579	0.0241832	-1.06703
SNHG18	0.00181875	0.0245929	-1.01893
INTS10	0.0018386	0.0247649	-0.275657
KCND3	0.00183904	0.0247649	1.11846
NR2C2	0.00184054	0.0247649	-0.205748
CD226	0.0018436	0.0247654	-0.580494
CTD-2553L13.7	0.00184562	0.0247722	-0.726909
PIN1	0.00185109	0.0248253	0.766012
MANEA-AS1	0.00186369	0.0249126	-0.612326
TMEM2	0.00187568	0.0249589	-0.663448
NOMO2	0.00188579	0.0250242	0.490459
SNURF	0.00190664	0.0251784	-0.471395
CLDN10	0.00192055	0.0253417	0.729398
SORD	0.00193783	0.0254466	0.448134
DMBT1	0.00195741	0.025642	-1.16231
RAP1GAP	0.00196103	0.025669	0.786546
RP11-692D12.1	0.0020018	0.0260362	-0.704659

## Sheet: Pathways(SN)
Category	Term	Count	%	PValue	Genes	List Total	Pop Hits	Pop Total	Fold Enrichment	Bonferroni	Benjamini	FDR
GOTERM_BP_DIRECT	GO:1990384~hyaloid vascular plexus regression	4	1.4184397163120568	6.937982992665123E-5	FLT1, TH, DRD2, SLC6A3	249	7	19416	44.55765920826162	0.10773759628315183	0.11392168073956133	0.11392168073956133
GOTERM_BP_DIRECT	GO:0042310~vasoconstriction	4	1.4184397163120568	0.00171479	KEL, EDNRB, CAV1, SLC6A4	249	19	19416	16.41597970830691	0.9403831000783548	1	1
KEGG_PATHWAY	hsa04721:Synaptic vesicle cycle	7	2.4822695035460995	0.0018001	AP2S1, STX2, ATP6V0D1, CPLX2, SLC6A3, SLC18A2, SLC6A4	146	79	8865	5.38018	0.3717674682263854	0.4644263976904598	0.4644263976904598
GOTERM_BP_DIRECT	GO:0006836~neurotransmitter transport	5	1.773049645390071	0.0027834	SLC5A7, CPLX2, SLC6A3, SLC18A2, SLC6A4	249	46	19416	8.475641697223677	0.9897399272955895	1	1
GOTERM_BP_DIRECT	GO:0048538~thymus development	5	1.773049645390071	0.00350782	PRDX2, CCNB2, BCL11B, JARID2, CRKL	249	49	19416	7.956724858618147	0.9968910942323943	1	1
GOTERM_BP_DIRECT	GO:0015844~monoamine transport	3	1.0638297872340425	0.00551371	SLC6A3, SLC18A2, SLC6A4	249	9	19416	25.991967871485944	0.9998865436876371	1	1
GOTERM_BP_DIRECT	GO:0090398~cellular senescence	5	1.773049645390071	0.00642515	CDKN2B, WRN, FBXO4, MAPK14, HRAS	249	58	19416	6.722060656418778	0.9999748483796381	1	1
GOTERM_BP_DIRECT	GO:0014070~response to organic cyclic compound	5	1.773049645390071	0.00812079	CDKN2B, EDNRB, ANGPT2, IGFBP4, FST	249	62	19416	6.288379323746599	0.9999984801854884	1	1
REACTOME_PATHWAY	R-HSA-112311~Neurotransmitter clearance	3	1.0638297872340425	0.0102529	ACHE, SLC6A3, SLC6A4	177	10	11153	18.903389830508473	0.9999505333362173	1	1
KEGG_PATHWAY	hsa05022:Pathways of neurodegeneration - multiple diseases	16	5.673758865248227	0.0123862	NDUFA7, TOMM40, NDUFA2, ATP2A3, MAPK14, SLC6A3, MAPK13, ACTR1A, MAP1LC3A, PSMD4, PSMC4, DDIT3, UQCRC1, CYC1, HRAS, GRIA3	146	483	8865	2.0114013443376155	0.9598689063917116	0.6751345542000807	0.6751345542000807
REACTOME_PATHWAY	R-HSA-112316~Neuronal System	14	4.964539007092199	0.013055338730121713	ACHE, GABRA6, KCND3, CACNA2D2, SLC6A3, SLC6A4, GJC1, SLC5A7, AP2S1, SLITRK5, KCNQ4, HRAS, SLC18A2, GRIA3	177	410	11153	2.1516053465619405	0.9999967664792465	1	1
KEGG_PATHWAY	hsa05012:Parkinson disease	11	3.900709219858156	0.013336770982721173	NDUFA7, PSMD4, TH, PSMC4, DDIT3, NDUFA2, UQCRC1, CYC1, DRD2, SLC6A3, SLC18A2	146	271	8865	2.4646160845170093	0.9686969000410585	0.6751345542000807	0.6751345542000807
KEGG_PATHWAY	hsa04932:Non-alcoholic fatty liver disease	8	2.8368794326241136	0.014424321794557533	NDUFA7, DDIT3, NDUFA2, UQCRC1, CYC1, CYP2E1, MAPK14, MAPK13	146	157	8865	3.0939708576913008	0.9764487368361517	0.6751345542000807	0.6751345542000807
KEGG_PATHWAY	hsa04714:Thermogenesis	10	3.546099290780142	0.014871111702733345	SLC25A29, NDUFA7, NDUFA2, UQCRC1, BMP8A, ACSL5, CYC1, MAPK14, HRAS, MAPK13	146	235	8865	2.5837948120081604	0.9790488384288721	0.6751345542000807	0.6751345542000807
GOTERM_BP_DIRECT	GO:0030154~cell differentiation	17	6.028368794326241	0.015525362236512972	PRKCH, FLT1, ANGPT2, CAV2, FST, CAV1, ANXA13, BMP8A, PTK6, NR2C2, CPLX2, ETS2, SPOCD1, DMBT1, CLPTM1, ERG, AAMP	249	687	19416	1.929534732817734	0.9999999999931601	1	1
KEGG_PATHWAY	hsa05020:Prion disease	11	3.900709219858156	0.0157008	NDUFA7, PSMD4, PSMC4, CAV2, DDIT3, CAV1, NDUFA2, UQCRC1, CYC1, MAPK14, MAPK13	146	278	8865	2.4025574061298904	0.983142	0.6751345542000807	0.6751345542000807
REACTOME_PATHWAY	R-HSA-187687~Signalling to ERKs	4	1.4184397163120568	0.0161509	MAPK14, HRAS, MAPK13, CRKL	177	34	11153	7.413094051179794	1	1	1
REACTOME_PATHWAY	R-HSA-171007~p38MAPK events	3	1.0638297872340425	0.017228999798606218	MAPK14, HRAS, MAPK13	177	13	11153	14.541069100391134	0.9999999451541077	1	1
REACTOME_PATHWAY	R-HSA-382551~Transport of small molecules	20	7.092198581560284	0.019896779269522994	SLC24A1, SCARB1, AHCYL2, TRPC6, ABCB1, ATP2A3, SLC2A2, ATP10A, SLC6A3, ANO2, SLC5A7, SLC25A29, TRPV6, PSMC4, PIP, AP2S1, SLC27A6, ATP6V0D1, SLC12A7, SLC18A2	177	724	11153	1.7406436308018853	0.9999999959868322	1	1
GOTERM_BP_DIRECT	GO:0007254~JNK cascade	5	1.773049645390071	0.020095787751189198	MAP1LC3A, GPS1, MAPK14, MAPK13, CRKL	249	81	19416	4.813327383608508	0.9999999999999968	1	1
KEGG_PATHWAY	hsa04728:Dopaminergic synapse	7	2.4822695035460995	0.021034138077512785	TH, DRD2, MAPK14, SLC6A3, SLC18A2, GRIA3, MAPK13	146	132	8865	3.219956413449564	0.9958501990633459	0.7383780327438324	0.7383780327438324
REACTOME_PATHWAY	R-HSA-162582~Signal Transduction	54	19.148936170212767	0.021349783932067552	FLT1, CAB39L, ATP2A3, F11R, LTB4R, CRKL, CYSLTR2, EDNRB, MECOM, RSPO2, HRAS, PLEKHG1, TRPC6, PRKCH, STARD8, FST, KCTD6, CLIP3, KEL, GPR161, ADAM12, ATP6V0D1, FKBP4, PPP1R15A, INTU, GPS1, LAMA4, DLL4, GPNMB, POLR2C, AP2S1, SLITRK5, WHAMM, DRD2, AAMP, NTSR1, POLR2L, CDKN2B, NMB, HTR1F, CAV2, CAV1, IFT122, TNFRSF10A, PTK6, MAPK14, TAS2R39, MAPK13, COL3A1, FABP5, CENPI, PSMC4, PIN1, PTPN2	177	2597	11153	1.310207997493849	0.9999999990369441	1	1
REACTOME_PATHWAY	R-HSA-9006934~Signaling by Receptor Tyrosine Kinases	16	5.673758865248227	0.0217449	FLT1, LAMA4, CAV1, PTK6, MAPK14, MAPK13, CRKL, COL3A1, POLR2C, ADAM12, AP2S1, ATP6V0D1, HRAS, AAMP, PTPN2, POLR2L	177	534	11153	1.887979009289236	0.9999999993469427	1	1
KEGG_PATHWAY	hsa04015:Rap1 signaling pathway	9	3.1914893617021276	0.022895442875777747	FLT1, ANGPT2, LCP2, DRD2, MAPK14, HRAS, RAP1GAP, MAPK13, CRKL	146	212	8865	2.5777009563194624	0.9974602673046755	0.7383780327438324	0.7383780327438324
GOTERM_BP_DIRECT	GO:0030330~DNA damage response, signal transduction by p53 class mediator	3	1.0638297872340425	0.024084413543811783	ACER2, SP100, PAXIP1	249	19	19416	12.311984781230185	1	1	1
REACTOME_PATHWAY	R-HSA-112315~Transmission across Chemical Synapses	10	3.546099290780142	0.027370726682127523	SLC5A7, ACHE, GABRA6, AP2S1, CACNA2D2, HRAS, SLC6A3, SLC18A2, GRIA3, SLC6A4	177	270	11153	2.3337518309269725	1	1	1
REACTOME_PATHWAY	R-HSA-194138~Signaling by VEGF	6	2.127659574468085	0.028028315718010177	FLT1, CAV1, MAPK14, HRAS, AAMP, MAPK13	177	108	11153	3.5006277463904585	0.9999999999986733	1	1
KEGG_PATHWAY	hsa04917:Prolactin signaling pathway	5	1.773049645390071	0.028682302290385736	TH, SLC2A2, MAPK14, HRAS, MAPK13	146	71	8865	4.2759984564923785	0.9994514504522973	0.7589547288662084	0.7589547288662084
GOTERM_BP_DIRECT	GO:0070588~calcium ion transmembrane transport	6	2.127659574468085	0.0289074	SLC24A1, EDNRB, TRPC6, TRPV6, ATP2A3, CACNA2D2	249	134	19416	3.4914583707966194	1	1	1
KEGG_PATHWAY	hsa05016:Huntington disease	11	3.900709219858156	0.031219925032863232	ACTR1A, NDUFA7, PSMD4, PSMC4, POLR2C, NDUFA2, AP2S1, UQCRC1, CYC1, GRIA3, POLR2L	146	311	8865	2.1476236620710916	0.9997206806051858	0.7589547288662084	0.7589547288662084
GOTERM_BP_DIRECT	GO:0043473~pigmentation	3	1.0638297872340425	0.0317327	TH, EN1, DRD2	249	22	19416	10.633077765607887	1	1	1
KEGG_PATHWAY	hsa05208:Chemical carcinogenesis - reactive oxygen species	9	3.1914893617021276	0.032621521686516074	NDUFA7, NDUFA2, UQCRC1, LPO, CYC1, CYP2E1, MAPK14, HRAS, MAPK13	146	227	8865	2.4073682940076035	0.9998077454284298	0.7589547288662084	0.7589547288662084
GOTERM_BP_DIRECT	GO:0071711~basement membrane organization	3	1.0638297872340425	0.0344674	COL3A1, CAV2, CAV1	249	23	19416	10.170770036668413	1	1	1
KEGG_PATHWAY	hsa04723:Retrograde endocannabinoid signaling	7	2.4822695035460995	0.0353002	NDUFA7, GABRA6, NDUFA2, GABRE, MAPK14, GRIA3, MAPK13	146	149	8865	2.8525788360761233	0.9999059882119434	0.7589547288662084	0.7589547288662084
REACTOME_PATHWAY	R-HSA-6806834~Signaling by MET	5	1.773049645390071	0.0360944	COL3A1, LAMA4, HRAS, PTPN2, CRKL	177	79	11153	3.9880569262676104	0.9999999999999996	1	1
GOTERM_BP_DIRECT	GO:0160093~chordate pharynx development	2	0.7092198581560284	0.0378335	EDNRB, CRKL	249	3	19416	51.98393574297189	1	1	1
GOTERM_BP_DIRECT	GO:0015842~aminergic neurotransmitter loading into synaptic vesicle	2	0.7092198581560284	0.0378335	TH, SLC18A2	249	3	19416	51.98393574297189	1	1	1
GOTERM_BP_DIRECT	GO:0043410~positive regulation of MAPK cascade	7	2.4822695035460995	0.037879609498739336	PRDX2, FLT1, CAV2, IGFBP4, ITGA1, DRD2, HRAS	249	193	19416	2.8281415818715274	1	1	1
REACTOME_PATHWAY	R-HSA-167044~Signalling to RAS	3	1.0638297872340425	0.0390567	MAPK14, HRAS, MAPK13	177	20	11153	9.451694915254237	1	1	1
REACTOME_PATHWAY	R-HSA-611105~Respiratory electron transport	7	2.4822695035460995	0.039098076724397725	NDUFA7, SCO1, MDH2, NDUFA2, UQCRC1, CYC1, BCS1L	177	158	11153	2.7916398483873275	1	1	1
GOTERM_BP_DIRECT	GO:1903241~U2-type prespliceosome assembly	3	1.0638297872340425	0.0401983	SF3B5, DDX46, SNRPA1	249	25	19416	9.35711	1	1	1
KEGG_PATHWAY	hsa05014:Amyotrophic lateral sclerosis	12	4.25532	0.040575775807457526	ACTR1A, NDUFA7, TOMM40, MAP1LC3A, PSMD4, PSMC4, DDIT3, NDUFA2, UQCRC1, CYC1, MAPK14, MAPK13	146	371	8865	1.963962633386257	0.9999771568840397	0.8052730891018494	0.8052730891018494
GOTERM_BP_DIRECT	GO:0000723~telomere maintenance	4	1.4184397163120568	0.0413667	SP100, WRN, APEX1, FBXO4	249	60	19416	5.198393574297189	1	1	1
REACTOME_PATHWAY	R-HSA-425407~SLC-mediated transmembrane transport	9	3.1914893617021276	0.0437555	SLC5A7, SLC24A1, AHCYL2, SLC25A29, SLC2A2, SLC27A6, SLC12A7, SLC6A3, SLC18A2	177	249	11153	2.277516847049214	1	1	1
KEGG_PATHWAY	hsa05030:Cocaine addiction	4	1.4184397163120568	0.0457268	TH, DRD2, SLC6A3, SLC18A2	146	49	8865	4.956667598546268	0.9999943040098815	0.8426787189643679	0.8426787189643679
REACTOME_PATHWAY	R-HSA-72163~mRNA Splicing - Major Pathway	8	2.8368794326241136	0.0457711	SF3B5, TCERG1, RBM25, DDX46, POLR2C, SNURF, SNRPA1, POLR2L	177	207	11153	2.435219301836841	1	1	1
GOTERM_BP_DIRECT	GO:0001934~positive regulation of protein phosphorylation	7	2.4822695035460995	0.0464222	CLIP3, EDNRB, GPNMB, CD6, PIN1, HRAS, CRKL	249	203	19416	2.6888242625675116	1	1	1
REACTOME_PATHWAY	R-HSA-6781823~Formation of TC-NER Pre-Incision Complex	4	1.4184397163120568	0.0486245	COPS6, POLR2C, GPS1, POLR2L	177	52	11153	4.847023033463712	1	1	1
GOTERM_BP_DIRECT	GO:0034381~plasma lipoprotein particle clearance	2	0.7092198581560284	0.050125097527077486	MSR1, SCARB1	249	4	19416	38.98795180722891	1	1	1
GOTERM_BP_DIRECT	GO:0007057~spindle assembly involved in female meiosis I	2	0.7092198581560284	0.050125097527077486	CCNB2, AURKA	249	4	19416	38.98795180722891	1	1	1
KEGG_PATHWAY	hsa05415:Diabetic cardiomyopathy	8	2.8368794326241136	0.0509377	COL3A1, NDUFA7, NDUFA2, UQCRC1, ATP2A3, CYC1, MAPK14, MAPK13	146	205	8865	2.3695289007684597	0.9999986131107784	0.876128	0.876128
GOTERM_BP_DIRECT	GO:0051649~establishment of localization in cell	5	1.773049645390071	0.051195471750493916	MSR1, RSPH4A, KEL, CAV1, ANO2	249	109	19416	3.5768763125898086	1	1	1
GOTERM_BP_DIRECT	GO:0006874~intracellular calcium ion homeostasis	5	1.773049645390071	0.0526176	SLC24A1, KEL, CAV1, ATP2A3, DRD2	249	110	19416	3.5443592552026284	1	1	1
REACTOME_PATHWAY	R-HSA-72172~mRNA Splicing	8	2.8368794326241136	0.0543004	SF3B5, TCERG1, RBM25, DDX46, POLR2C, SNURF, SNRPA1, POLR2L	177	215	11153	2.344606490605702	1	1	1
REACTOME_PATHWAY	R-HSA-416476~G alpha (q) signalling events	8	2.8368794326241136	0.055167672761533046	NMB, CYSLTR2, EDNRB, TRPC6, PRKCH, HRAS, LTB4R, NTSR1	177	216	11153	2.3337518309269725	1	1	1
GOTERM_BP_DIRECT	GO:0009060~aerobic respiration	4	1.4184397163120568	0.0583362	NDUFA7, MDH2, NDUFA2, UQCRC1	249	69	19416	4.5203422385192935	1	1	1
REACTOME_PATHWAY	R-HSA-9865881~Complex III assembly	3	1.0638297872340425	0.0586056	UQCRC1, CYC1, BCS1L	177	25	11153	7.56136	1	1	1
GOTERM_BP_DIRECT	GO:0001935~endothelial cell proliferation	3	1.0638297872340425	0.0592964	SCARB1, CAV2, CAV1	249	31	19416	7.546055188495919	1	1	1
GOTERM_BP_DIRECT	GO:0061737~leukotriene signaling pathway	2	0.7092198581560284	0.062260321912171845	CYSLTR2, LTB4R	249	5	19416	31.19036144578313	1	1	1
GOTERM_BP_DIRECT	GO:0071300~cellular response to retinoic acid	4	1.4184397163120568	0.0624893	PTK6, ANKK1, DRD2, SLC6A4	249	71	19416	4.393008654335652	1	1	1
GOTERM_BP_DIRECT	GO:0001676~long-chain fatty acid metabolic process	3	1.0638297872340425	0.0627315	SLC27A6, ACSL5, CYP2E1	249	32	19416	7.310240963855422	1	1	1
GOTERM_BP_DIRECT	GO:0009617~response to bacterium	5	1.773049645390071	0.0631682	TMEM255A, CAV1, CYP2E1, PYGL, HERC6	249	117	19416	3.3323035732674287	1	1	1
REACTOME_PATHWAY	R-HSA-202733~Cell surface interactions at the vascular wall	6	2.127659574468085	0.0657217	ANGPT2, CAV1, SDC1, TNFRSF10A, F11R, HRAS	177	137	11153	2.7596189533589013	1	1	1
GOTERM_BP_DIRECT	GO:0035115~embryonic forelimb morphogenesis	3	1.0638297872340425	0.0662324	RSPO2, EN1, IFT122	249	33	19416	7.088718510405259	1	1	1
GOTERM_BP_DIRECT	GO:0035924~cellular response to vascular endothelial growth factor stimulus	3	1.0638297872340425	0.0662324	DLL4, FLT1, MAPK14	249	33	19416	7.088718510405259	1	1	1
GOTERM_BP_DIRECT	GO:0045879~negative regulation of smoothened signaling pathway	3	1.0638297872340425	0.0662324	KCTD21, IFT122, KCTD6	249	33	19416	7.088718510405259	1	1	1
GOTERM_BP_DIRECT	GO:0002027~regulation of heart rate	3	1.0638297872340425	0.0734228	EDNRB, TNNI3K, DRD2	249	35	19416	6.683648881239243	1	1	1
GOTERM_BP_DIRECT	GO:0021513~spinal cord dorsal/ventral patterning	2	0.7092198581560284	0.0742411	INTU, IFT122	249	6	19416	25.991967871485944	1	1	1
GOTERM_BP_DIRECT	GO:0051583~dopamine uptake involved in synaptic transmission	2	0.7092198581560284	0.0742411	DRD2, SLC6A3	249	6	19416	25.991967871485944	1	1	1
GOTERM_BP_DIRECT	GO:0000054~ribosomal subunit export from nucleus	2	0.7092198581560284	0.0742411	LSG1, EIF6	249	6	19416	25.991967871485944	1	1	1
GOTERM_BP_DIRECT	GO:0061099~negative regulation of protein tyrosine kinase activity	2	0.7092198581560284	0.0742411	CAV1, PTK6	249	6	19416	25.991967871485944	1	1	1
GOTERM_BP_DIRECT	GO:1902600~proton transmembrane transport	6	2.127659574468085	0.0756181	NDUFA7, NDUFA2, UQCRC1, CYC1, ATP6V0D1, SLC18A2	249	176	19416	2.6582694414019716	1	1	1
REACTOME_PATHWAY	R-HSA-8951664~Neddylation	8	2.8368794326241136	0.0760654	COPS6, FBXW12, KLHL25, PSMC4, GPS1, FBXO4, MUL1, KCTD6	177	233	11153	2.163478092189811	1	1	1
REACTOME_PATHWAY	R-HSA-391906~Leukotriene receptors	2	0.7092198581560284	0.0764646	CYSLTR2, LTB4R	177	5	11153	25.2045	1	1	1
GOTERM_BP_DIRECT	GO:0007268~chemical synaptic transmission	7	2.4822695035460995	0.0765169	GJC1, KCND3, HTR1F, SLITRK5, SLC12A7, NTSR1, SLC18A2	249	231	19416	2.3629061701350857	1	1	1
GOTERM_BP_DIRECT	GO:0031663~lipopolysaccharide-mediated signaling pathway	3	1.0638297872340425	0.077108	SCARB1, CD6, MAPK14	249	36	19416	6.497991967871486	1	1	1
GOTERM_BP_DIRECT	GO:0042220~response to cocaine	3	1.0638297872340425	0.077108	EN1, DRD2, SLC6A3	249	36	19416	6.497991967871486	1	1	1
GOTERM_BP_DIRECT	GO:0060078~regulation of postsynaptic membrane potential	3	1.0638297872340425	0.077108	GABRA6, GABRE, GRIA3	249	36	19416	6.497991967871486	1	1	1
GOTERM_BP_DIRECT	GO:0001975~response to amphetamine	3	1.0638297872340425	0.077108	TH, DRD2, SLC18A2	249	36	19416	6.497991967871486	1	1	1
GOTERM_BP_DIRECT	GO:0070059~intrinsic apoptotic signaling pathway in response to endoplasmic reticulum stress	3	1.0638297872340425	0.077108	PPP1R15A, DDIT3, ATP2A3	249	36	19416	6.497991967871486	1	1	1
GOTERM_BP_DIRECT	GO:0035556~intracellular signal transduction	11	3.900709219858156	0.0782969	PRKCH, CAB39L, IFT122, LCP2, PLCH1, DRD2, CORO2A, MAPK14, DCDC1, MAPK13, CRKL	249	468	19416	1.832766965297086	1	1	1
GOTERM_BP_DIRECT	GO:0001666~response to hypoxia	6	2.127659574468085	0.0783424	ANGPT2, TH, CAV1, PIN1, DRD2, SLC6A4	249	178	19416	2.628401245431163	1	1	1
GOTERM_BP_DIRECT	GO:0009636~response to toxic substance	4	1.4184397163120568	0.0804098	SDC1, DRD2, SLC18A2, SLC6A4	249	79	19416	3.948147018453561	1	1	1
GOTERM_BP_DIRECT	GO:0021987~cerebral cortex development	4	1.4184397163120568	0.082791	COL3A1, TH, NSUN5, CRKL	249	80	19416	3.898795180722891	1	1	1
GOTERM_BP_DIRECT	GO:0070836~caveola assembly	2	0.7092198581560284	0.0860695	CAV2, CAV1	249	7	19416	22.27882960413081	1	1	1
GOTERM_BP_DIRECT	GO:0021984~adenohypophysis development	2	0.7092198581560284	0.0860695	DRD2, SLC6A3	249	7	19416	22.27882960413081	1	1	1
KEGG_PATHWAY	hsa05017:Spinocerebellar ataxia	6	2.127659574468085	0.0870483	PSMD4, PSMC4, KCND3, ATP2A3, ATXN8OS, GRIA3	146	144	8865	2.529965753424657	0.9999999999375506	1	1
GOTERM_BP_DIRECT	GO:0060173~limb development	3	1.0638297872340425	0.0884985	INTU, RSPO2, IFT122	249	39	19416	5.998146431881372	1	1	1
GOTERM_BP_DIRECT	GO:0007155~cell adhesion	12	4.25532	0.0892211	ACHE, CLDN10, SIGLEC9, GPNMB, PODXL, LAMA4, ADAM12, PCDHGB2, ITGA1, PCDHGC3, CD226, F11R	249	543	19416	1.7232243892697863	1	1	1
REACTOME_PATHWAY	R-HSA-8857538~PTK6 promotes HIF1A stabilization	2	0.7092198581560284	0.091045	GPNMB, PTK6	177	6	11153	21.003766478342747	1	1	1
GOTERM_BP_DIRECT	GO:0032465~regulation of cytokinesis	3	1.0638297872340425	0.0924002	PIN1, FSD1, AURKA	249	40	19416	5.848192771084338	1	1	1
GOTERM_BP_DIRECT	GO:0048144~fibroblast proliferation	3	1.0638297872340425	0.0924002	COL3A1, CAV1, HRAS	249	40	19416	5.848192771084338	1	1	1
GOTERM_BP_DIRECT	GO:0001580~detection of chemical stimulus involved in sensory perception of bitter taste	3	1.0638297872340425	0.0924002	PIP, LPO, TAS2R39	249	40	19416	5.848192771084338	1	1	1
GOTERM_BP_DIRECT	GO:0051480~regulation of cytosolic calcium ion concentration	3	1.0638297872340425	0.0963512	TRPC6, CAV2, CAV1	249	41	19416	5.70555	1	1	1
GOTERM_BP_DIRECT	GO:0010886~positive regulation of cholesterol storage	2	0.7092198581560284	0.0977473	MSR1, SCARB1	249	8	19416	19.493975903614455	1	1	1
