# Supplementary material for: Identifying Age‐Modulating Compounds Using a Novel Computational Framework for Evaluating Transcriptional Age
Source: Aging Cell. 2025 Apr 30;24(7):e70075. doi: 10.1111/acel.70075 (PMC12266757; doi:10.1111/acel.70075)
Supplement: Supplementary file 9 — Table S4. Excel file outlining the gene expression changes that occurred during reprogramming to pluripotency and subsequent re‐differentiation to fibroblasts. [file ACEL-24-e70075-s009.xlsx]

## Sheet: reset
TPM		pF						iPS						iF
		036_pF	652_pF	864_pF	204_pF	680_pF	706_pF	036_iPS_Y	652_iPS_Y	864_iPS_Y	204_iPS_O	680_iPS_O	706_iPS_O	036_iF_Y	652_iF_Y	864_iF_Y	204_iF_O	680_iF_O	706_iF_O
Fibroblast genes	PSG5	10.2031	75.8195	49.8561	108.012	187.545	137.809	0.013148	0.0133389	0	0.0273654	0	0.0676928	0	2.10192	0.0360313	0.0109278	1.82018	20.9466
	NNMT	181.584	195.324	198.078	300.925	333.103	88.2573	0.021071	0.064131	0.0240214	0.131568	0	0.108485	310.242	313.696	209.918	155.375	130.334	236.329
	RP11-48O20.4	13.1174	33.0558	24.525	37.0879	43.5478	16.8099	0	0	0	0	0.0470334	0.062533	0.25006	0.339799	45.3117	0.726831	0.183014	5.38859
	PI16	0.954375	411.553	0.19844	28.6297	367.191	5.43948	0.0842553	0.113972	0.0960527	0.0292273	0.0271892	0.253045	0.202377	0	0.564413	0.0233427	0	0.0471977
	FGF5	6.12028	20.9167	4.94303	8.77416	9.33456	14.9061	0	0	0	0.0320145	0	0.0263977	8.93041	31.957	38.6118	23.421	23.7471	18.129
	KRT34	7.35723	16.2919	17.6768	2.78143	8.10856	6.2706	0.0351264	0	0	0	0	0	4.70072	6.49296	134.253	7.73667	5.25979	16.3515
	RP11-553K8.5	13.2457	20.2249	20.197	51.8308	52.161	12.6364	0	0	0	0	0	0	24.5042	2.51138	13.641	0.122886	0.27848	0.869641
	COMP	11.2166	64.8686	78.5523	61.6678	195.541	50.1333	0.119045	0.100644	0.0452377	0.0825906	0.0576235	0.0510753	0.102121	0.0198242	0.344358	0.131924	0.0934256	0.1167
	PSG4	0.102969	6.95653	28.9384	0.128121	0.315967	0.182438	0	0	0	0.0102021	0	0.0378547	0.0100917	1.10686	0.125372	0	0.0646266	0.0741367
	KRT14	0.38318	117.38	0.508063	2.5912	2.56027	35.4608	0	0.0273562	0.0614805	0.112245	0	0	0	0	326.394	0.0224114	0.0253941	0.0906296
	ITGBL1	34.8966	86.9822	168.969	202.813	288.997	56.8216	0.262057	0.0938338	0.0878678	0.208546	0.119387	0.317461	0.0952107	0.33885	39.3153	0.845601	0.116138	12.616
	DCN	14.4145	88.9531	68.4611	230.893	196.779	29.6484	0.0989215	0.0849183	0.00867481	0.253402	0.0662995	0.342798	3.83823	0.0988389	7.35414	0.885421	0.00716614	0.370843
	HSPB3	10.3097	0.574319	5.12616	22.2478	10.6032	11.3345	0	0	0	0	0	0	0.0829818	6.84623	3.16638	1.40698	11.767	1.35469
	MFAP5	85.023	175.655	91.4541	413.408	416.762	80.816	0.301502	0.0804947	0.814069	0.330277	0.184348	0.183824	4.68819	77.1834	255.789	6.40984	35.4179	1.74672
	LUM	60.3627	78.8566	30.8697	286.582	267.069	36.9953	0.122686	0.0207445	0	0.915004	0.0395906	0.184231	43.9291	8.04962	20.5089	3.56891	0.96283	3.45345
	ITGA11	36.5175	40.4213	143.817	205.68	230.954	35.7191	0.205562	0.0548808	0.246679	0.225181	0.167583	0.292437	81.7584	88.3828	40.9946	37.7041	29.4561	66.2087
	TMEM173	23.1858	26.7818	16.8064	34.9781	40.2459	21.7031	0.0319513	0.0162077	0.0182126	0.116378	0.0309321	0.102814	18.6492	27.3275	22.6636	20.3287	20.5366	27.8543
	ISLR	45.4851	117.123	119.913	193.333	176.359	122.386	0.115137	0.163533	0.210014	0.599099	0.15605	0.296394	0.592616	0.0230082	0.294492	0.0382781	0	0.0773965
	DKK1	318.258	635.259	348.188	553.179	840.388	718.511	0.418221	0.254576	0.47678	5.19374	0.620816	0.143548	293.988	322.068	53.0521	22.7794	24.9183	212.185
	PDCD1LG2	16.5333	22.5265	38.442	15.0379	20.3409	13.3947	0.0508737	0.0258062	0.0579971	0.079414	0.0246254	0.0654812	43.336	110.71	74.3554	38.1818	79.5076	55.8707
	GREM1	453.383	1015.41	803.898	1983.64	1664.69	882.851	1.31336	0.838381	3.60013	5.05243	1.6429	3.30495	1334.81	2628.16	1433.61	886.967	1311.61	1000.34
	LY6K	4.09204	0.227274	1.94389	0.163492	0.145556	0.649141	0	0	0	0	0.0147059	0	0.0156372	0.0758891	0.430162	0	0.40056	0.204224
	NPR3	0.894606	8.76856	3.14075	12.9114	12.7651	21.2718	0.0124823	0.025327	0.01423	0.0389697	0.0241682	0.0401658	0.0449727	1.56522	7.76496	9.74167	0.93454	5.38054
	FAM180A	10.4406	27.3228	27.0874	18.7003	22.165	27.4901	0.0243493	0.0247029	0.0832761	0.0760187	0.0942903	0.0626815	0.0751961	0	0.311396	0	0.0458621	0.306897
	SERPINB7	5.32841	10.9889	1.32064	20.9646	9.03969	7.00564	0.0236927	0.0240368	0.0540204	0.0246563	0.0229369	0	252.529	173.996	34.8882	89.1851	175.735	37.3875
	TGFBI	589.937	1181	1206.4	1534.43	2426.57	893.799	2.80252	3.51221	2.96225	4.14192	3.4427	4.54691	581.707	1423.07	439.797	1302.39	1025.03	1132.51
	FAP	4.30318	9.66143	15.2729	16.6032	25.5074	5.66008	0.0439143	0.0178208	0	0.0731203	0.0340107	0.0452188	12.8927	72.1699	33.3354	19.6364	41.9272	40.6928
	COPZ2	78.0399	95.3519	78.7967	178.948	154.206	130.668	0.399608	0.202705	0.11389	0.41586	0.225669	0.814385	53.4082	72.7012	71.7595	50.2348	72.6949	58.369
	CLEC2B	1.67103	3.9701	11.184	5.5386	2.96526	7.74582	0	0	0.0265802	0.0242637	0	0.0600203	0	0	0	0	0	0
	IL7R	12.9431	9.61739	17.0599	14.4272	21.6875	3.36487	0.0304487	0.0102969	0.0347121	0.0739363	0.0589548	0.0391915	10.4689	39.1547	21.658	19.9167	26.9069	41.2429
	LRRC15	6.14166	16.4512	19.1685	37.6523	17.751	17.3212	0.051773	0.010505	0.0826312	0.15086	0.0200486	0.0266555	1.44964	0.48626	0.699945	0.843401	3.81283	0.191413
	HOXD-AS2	2.76568	2.75987	2.16262	2.4155	3.56185	2.07664	0	0	0	0	0	0	3.85473	0.38705	0.629081	0	0.405346	0
	NUPR1	80.3332	117.441	126.858	202.801	195.556	88.5734	0.448542	0.682584	0.319592	0.350088	0.434234	0.288666	3.57843	0.056021	26.6327	0.745603	0.686427	1.36624
	IGFBP3	599.03	1795.87	1836.36	2695.91	7198.31	2203.17	9.35128	4.47108	7.97586	16.3674	7.15972	4.25437	66.7035	755.817	616.422	313.327	749.223	251.36
	EMP1	78.8492	132.137	132.224	94.2043	174.365	125.819	0.355376	0.494068	0.360121	0.616381	0.318555	0.423533	14.3485	38.5984	106.779	63.5806	59.3617	74.044
	RP11-400N13.3	1.82569	4.8343	13.4895	6.98326	10.7727	0.603461	0	0	0	0	0	0	0.225321	0.765454	1.59957	0	0	0.36784
	RP11-54A9.1	1.23402	2.91894	2.49276	1.96854	1.60599	6.63606	0	0	0	0	0	0	1.47612	46.6157	17.5431	7.57655	23.4879	7.9179
	CRYAB	20.0779	22.6036	18.5891	86.2774	50.1695	32.235	0.0810894	0.0617002	0.0693327	0.295355	0.117754	0.182652	0.793004	19.1819	56.7588	8.15501	4.83017	7.2906
	LINC00968	0.602136	1.80528	10.4565	2.18107	3.54669	0.716503	0	0	0	0	0.0209663	0.0557513	0	0.0649172	13.0768	0	0	0.928083
	RP11-94A24.1	4.87903	8.08264	11.6134	3.93323	5.23182	0.459961	0	0	0	0	0	0	0	0	1.3208	0.739536	0	0.373826
	SAMD9L	0.990649	2.12501	2.76797	4.61908	4.12252	2.1865	0.0172407	0	0.0098274	0.0179419	0	0.0221911	0.559054	2.23943	2.40961	0.480038	1.7779	0.789528
	MYPN	6.43128	4.15327	7.00457	1.64113	0.929782	7.77186	0.0364915	0.00925534	0.0104003	0.0284816	0.00883185	0.035227	2.74222	6.14368	5.59181	12.0257	15.3186	10.1723
	COL3A1	160.57	425.161	233.707	571.858	706.171	138.785	1.895	0.274646	0.390919	3.23044	1.26671	1.89322	1136.46	32.684	531.299	120.774	2.34551	206.817
	CASP4	3.40945	5.852	4.47867	7.46799	8.09277	4.85511	0.0169532	0	0.019327	0.0793921	0.0164124	0.0109105	1.61429	6.9789	7.23216	4.61465	0.638631	4.11686
	LHX9	8.33642	6.69733	32.1781	25.1393	37.0343	8.79534	0.0572803	0.0129138	0.0435338	0.317919	0.0308073	0.0245758	0.0655165	0.038155	0.0813935	0	0.0479502	0.0213914
	TMEM119	12.6314	20.9141	27.3763	46.4688	45.4293	20.2195	0.19287	0	0.197889	0.301071	0.0933589	0	2.1244	0.0770837	0.10571	0.0480907	0.0726546	0.21068
	CSF2RB	1.83212	0.389632	0.877775	8.95047	13.0954	2.27001	0	0	0	0.0632362	0	0.0625701	0.0750624	0.194286	0.122117	0.0101009	0.0114451	0.0816937
	PODN	11.0579	5.42016	30.8957	29.4114	41.065	5.40357	0.0902609	0.0784899	0.0587996	0.174445	0.0499323	0.132774	0.0530944	0	0.0471151	0.0321512	0	0.0108347
	SYNC	9.0544	14.5105	19.6408	27.0916	25.4905	17.6844	0.0624271	0.0475003	0.124544	0.0487245	0.0453268	0.241056	34.6538	33.3862	45.578	23.8285	34.6426	28.352
	SNORD114-21	31.6679	196.584	148.215	128.718	144.362	109.516	0	0	1.94774	0	1.65401	0	0	0	0	0	0	0
	MT1M	7.4228	6.28002	1.69159	2.00782	4.83451	4.0953	0	0.0662415	0	0	0.0632105	0	0	0	0	0.054268	0.184471	0
	IFI44	0.312044	2.69087	0.982637	2.09327	1.75978	2.17944	0.0219587	0	0	0.0228517	0	0	1.74054	0.197463	2.70794	0.438019	1.71642	0.811848
	RP11-572C15.6	11.5143	36.4014	50.5649	39.2601	92.3688	26.4698	0.20466	0.0732819	0.137245	0.288154	0.163167	0.433876	11.1288	21.4593	43.9339	15.3291	34.1942	20.7879
	BDKRB1	2.93805	10.1479	2.82186	0.789501	2.15867	2.70824	0.0446507	0.0452991	0	0	0	0.0287357	21.0514	0	0.285512	0.037111	0.04205	0.0750367
	HOXD11	1.37452	0.317	0	3.07851	2.12031	0.829823	0	0	0	0	0	0.033688	20.9613	0	0.0478168	0	0	0
	SGCD	11.5376	17.717	27.2134	23.5573	35.1803	9.13058	0.127824	0.100207	0.0728607	0.114883	0.0674978	0.209396	0.0239241	0.0232212	0.875731	1.07688	0.114907	2.13834
	RP11-492E3.2	4.65514	2.86292	0.394342	0.849534	1.94709	0.778967	0.0251149	0.0254796	0.0286315	0	0	0	2.79217	0.953569	2.59244	1.39856	0.80417	7.00623
	ELN	14.8474	28.5149	89.7099	78.0096	170.119	19.8292	0.225642	0.343379	0.514474	0.381581	0.445991	0.350938	0	0.00939391	0.584006	0.0937703	0.00885415	0.0315998
	RP11-417E7.1	2.12722	0.207878	9.48334	5.11424	2.33831	2.0915	0.0583552	0	0	0	0	0.0751108	4.92584	12.6525	19.9365	15.5204	13.0246	13.8275
	FLG	0.0834739	0.137509	0.378812	1.49861	2.29072	0.359179	0.00482516	0	0	0.00502139	0	0.0186319	0.00496706	0.0674959	0	0.0401039	0.149956	0.0162176
	LINC00702	0.862525	1.77607	1.3593	2.12553	2.81115	2.22431	0.00906505	0.00919669	0.0103343	0.0283011	0	0.0116679	0.261286	1.74809	2.41797	1.31851	2.21963	3.88468
	CD248	52.0106	64.3775	67.2584	75.0116	105.019	67.9317	0.264492	0.463483	0.438583	0.300271	0.418998	1.0832	66.5824	21.8864	28.1583	18.9653	12.4543	32.7101
	LOX	75.454	172.774	158.17	217.215	365.304	93.3687	0.944867	0.616235	1.2054	1.32276	0.81672	2.09934	166.937	460.373	594.163	173.808	353.359	265.619
	HRCT1	3.88015	7.47256	1.82983	5.37547	10.8283	1.6511	0	0.131367	0	0	0	0.0833335	1.53289	1.42317	3.01624	2.20625	0.914588	2.23046
	SNORD114-20	55.4188	262.315	201.867	195.048	242.588	151.32	0.854255	0.86666	0.973868	4.44498	0	0	0	0	0.780344	0	0	0
	LINC00565	2.93448	3.04545	6.11099	1.94736	4.18324	1.60043	0	0.0267694	0.0902426	0.0274593	0	0	0.407433	1.05457	6.26686	0.30703	0.820029	0.864684
	GBP1	3.57025	7.89157	4.55594	10.836	10.4	6.07193	0.024642	0.0874993	0.0561847	0	0.0596397	0.0634349	23.6417	7.57108	16.1509	8.72488	3.77109	19.7636
	SNORD113-4	32.9346	82.3827	54.0816	49.1756	65.0076	99.4825	0	0	0	2.56031	0	0	0	0	0	0	0	0
	ULBP2	13.578	14.5202	14.0673	12.0577	20.2555	14.9586	0.045594	0.138768	0.155934	0	0.132419	0.176057	21.7308	89.4264	71.0119	23.7981	39.6321	55.934
	SLFN11	4.30074	12.8121	5.71503	8.86086	9.74466	11.353	0.0205638	0.125175	0.0468863	0.0321002	0.0995391	0.0264683	2.44497	1.55127	3.67239	9.45156	1.52992	14.4712
	SRGN	18.9073	94.6453	4.86829	145.651	26.9645	7.08868	0.40332	0.204589	0.632216	0.419723	0.195227	0.129782	451.717	2689.97	1769.64	1355.32	1232.92	1213.46
	NT5E	41.3788	136.643	131.35	96.7697	148.302	111.634	0.520591	0.947565	0.698218	0.701105	0.563277	1.14306	119.002	896.888	345.291	232.034	275.416	281.592
	ANPEP	34.8185	62.5237	69.9772	37.2178	55.9206	72.7585	0.34093	0.204967	0.417458	0.394217	0.281158	0.780128	25.8538	4.83212	10.3926	13.1291	11.2851	9.12463
	TM4SF1	40.519	55.397	14.5599	17.1837	20.6686	21.5317	0.0838418	0.0510356	0.382326	0.453708	0.146101	0.215831	65.6799	66.1965	87.3407	22.7171	109.768	164.795
	SDPR	4.5663	3.74558	3.21516	17.9092	26.3326	4.13559	0.0571443	0.0193247	0.108576	0.0792911	0.0922024	0.0490349	0.705898	4.14902	16.5997	2.58056	2.15264	1.69657
	LINC00341	1.40048	3.15222	4.38041	2.71441	2.80989	1.75762	0	0.0221118	0.0248471	0	0.0211	0.0561069	4.06096	1.72039	1.07512	1.66658	2.97624	2.06946
	CDKN2C	8.65857	15.1615	7.39297	4.71703	6.52363	12.7128	0.0370743	0.0376127	0.0422655	0.0771642	0.107675	0.119299	9.9228	1.22243	2.1336	6.47094	2.65354	5.70085
	LINC00856	4.18804	6.42763	7.80501	2.23332	3.93644	5.07249	0	0.0654941	0.036798	0.100773	0	0.0207732	0	0.0483771	0	0	0.0303983	0
	NRN1	28.1237	33.5494	72.2389	36.6842	43.1176	88.1305	0.279257	0.247898	0.159179	0.726535	0.270349	0.584091	0	0.104634	0	0.0290127	0.0986218	0.0293312
	CRIP1	30.3143	33.2105	10.4985	41.852	19.012	19.416	0.208947	0.154168	0.173239	0.25698	0.165503	0.244493	0.15643	0.398565	0.347034	0.347328	2.37921	0.478828
	MSTN	0.605977	0.310564	2.08754	0.485912	0.417686	0.721073	0	0	0	0.0226817	0	0	0.0448725	0.0217771	0.0199096	0.018115	0	0.0732551
	FCRLA	0.568572	1.83311	1.12056	0.462014	2.40486	1.81222	0	0	0	0.058633	0	0	0.0579986	0.187649	0.257335	0.280967	0.194553	0.552321
	C10orf54	10.9454	11.6046	46.451	17.04	28.074	6.00183	0.0959537	0.279873	0.123063	0.06241	0.0464464	0.324201	5.38327	8.22116	10.0142	1.5053	5.02655	1.07838
	CCDC80	175.344	424.147	422.934	382.918	796.798	365.684	2.24924	0.88218	3.72732	3.67999	1.45914	7.59583	106.675	207.279	459.55	224.834	322.9	227.116
	AC131025.8	2.7181	2.70729	4.9407	5.46474	3.69645	1.54502	0.0119872	0.0364838	0.0273313	0.0374241	0.0232096	0.0308582	13.0184	2.21578	4.06247	6.18706	3.74795	5.38874
	DPT	0.957484	2.45356	7.81354	3.09757	8.90962	6.48002	0	0	0	0.0358386	0.100018	0.0886526	0	0	0	0	0.0648644	0
	HAND2	2.07895	2.95707	0.0402281	5.73819	5.1331	5.29767	0.0341607	0	0.019472	0.0533249	0.033071	0.0219847	11.9386	0	0.0624102	0	7.0937	0.028704
	TBX5-AS1	3.79742	4.96556	3.28994	5.22241	6.75005	7.62123	0.0441117	0.074587	0	0.0459056	0.0142348	0.0757034	0	0	0	0	0	0
	ESM1	0.324317	5.10563	4.766	0.684262	0.99402	0.865166	0.0228224	0	0.026018	0.0237505	0	0.0293754	0	17.8778	3.52328	1.46058	1.07465	1.97521
	ALPK2	8.27241	12.0622	25.6463	24.1811	26.5929	11.9704	0.0782606	0.0396986	0.252786	0.33256	0.101019	0.0503659	20.3151	23.4912	22.4834	8.38004	18.3764	14.9055
	C4orf22	0.560344	0.81258	0.280488	0.823989	0.58653	0.776639	0	0.0139409	0	0.0143002	0	0	0.127309	0.659035	0.627623	0.422577	0.543522	0.588864
	LINC00578	2.0017	1.77555	1.17392	4.48319	4.73255	0.137417	0.0498431	0	0.0568221	0	0	0	0.0513088	0.0996029	0	0	0.0938799	0.0418813
	RP11-909M7.3	8.06207	27.1478	11.687	14.6939	10.9397	24.0678	0.0612613	0.0621509	0.0698391	0.318764	0.118614	0.157703	0	0.0612101	0	0	0	0.0514756
	EN1	2.65984	4.40332	12.716	4.48922	5.9407	3.43728	0	0	0	0.17743	0.0206321	0.082294	0	0	0	1.18679	0	1.8803
	MT2A	263.465	320.744	155.01	52.0527	92.6783	167.712	2.03601	1.87343	1.45743	1.08404	0.916772	2.25494	81.5444	496.229	388.709	310.658	349.282	225.385
	TNFRSF11B	25.8227	89.5322	48.5092	249.183	300.145	53.0251	0.73973	0.132436	1.48819	0.633964	0.652944	2.29631	0.0223966	3.08688	1.15271	1.53705	3.1349	0.164533
	KLF2	11.9202	10.5317	4.45065	7.28712	11.2041	6.1762	0.0914366	0.154607	0	0	0.0885198	0.117691	12.1422	10.811	11.3595	5.59842	15.3277	19.0028
	ABCC9	0.00665467	2.4057	0.0761027	2.86082	2.76778	1.8782	0.0161561	0.00546358	0.0184183	0.0168132	0.00521358	0.0138634	0.00554375	0.0215235	0.752672	0.286464	0.0304302	0.746646
	NFIX	12.3496	19.6365	23.7222	21.0011	26.1512	22.1989	0.263515	0.0693108	0.0667583	0.274232	0.103933	0.263806	5.3851	3.7934	7.92578	3.35017	6.48909	4.69086
	IGFBP7	141.896	192.135	275.027	805.937	583.337	115.901	2.89704	1.90558	1.23397	3.80998	2.58888	4.58938	544.602	2793.82	1537.2	1304.63	1265.18	1205.63
	HOXC8	1.24004	3.7048	17.7908	11.502	8.53492	6.53943	0.0729829	0	0	0.075951	0.0353274	0.234847	0	0	2.25006	0	0	0
	AC012531.25	0.198515	0.425125	1.80176	0.564588	0.739692	0.790916	0	0	0	0.0238835	0	0	0	0	0.209645	0	0	0.0192841
	POSTN	29.8504	88.796	1.63491	61.4159	276.743	9.17845	0.551576	0.137041	0.846966	0.902012	0.610264	0.579552	12.6653	139.848	1590.05	313.674	7.4207	359.964
	NKX2-6	1.00666	0.0967342	5.64949	5.11463	3.48906	2.90107	0.0678878	0	0.0773935	0	0	0	0	0.203493	0.0620141	0.0564243	0.0639336	0
	GBP3	5.17358	7.41391	7.84371	14.2722	14.3639	13.1905	0.0715689	0.0435649	0.146862	0.0744795	0.0970003	0.110542	13.5117	14.0301	23.7841	9.22	20.1392	14.3607
	GALNT5	7.58581	27.3091	61.2973	79.7202	66.3552	20.4255	0.622461	0.2105	0.401088	0.469402	0.349336	0.104503	7.24344	54.2982	35.2865	21.1965	17	13.7807
	MIR137HG	1.16102	3.33317	1.57701	1.22545	2.13363	1.52744	0.0129596	0	0.0147742	0.0539467	0.0125462	0	4.29572	12.0165	12.892	4.67473	7.28625	6.49013
	AC017048.3	14.9406	26.4201	16.0325	26.2808	27.8856	27.5092	0.206976	0	0.432587	0.0717978	0.0667912	0.532811	13.9556	14.8898	23.9171	0.028671	26.2168	0.4058
	PDE1C	7.01135	6.31579	14.1707	7.93032	24.4067	6.1714	0.0934544	0.0586928	0.162347	0.097255	0.0603155	0.11456	6.13407	74.1231	40.0907	47.5807	95.316	29.5259
	PTGFR	2.09597	6.73019	3.66712	10.1309	12.2294	4.7663	0.0782855	0.0264741	0.0892471	0.0407347	0.0505255	0.0503819	25.8687	1.08205	1.82356	3.14487	4.3744	4.31958
	COL1A2	616.206	1156.28	1611.73	1953.29	2556.79	844.665	12.3222	13.9337	17.7136	13.1505	7.11798	12.3461	1185.28	495.321	748.727	617.246	627.626	1326.69
	TIMP3	149.653	767.474	566.962	515.463	745.199	184.106	3.5009	5.38184	4.9508	4.07436	3.29868	4.07615	64.1542	135.433	186.229	65.9357	193.642	149.431
	VTRNA1-2	64.0475	6.40076	50.4574	29.7519	30.0998	34.2956	1.38217	0	0	0	0	0.889514	49.7984	0.690506	13.2571	16.6572	16.2708	13.3559
	RP11-758N13.1	4.70099	7.56397	5.05654	6.80153	6.72033	6.14676	0.0707783	0.0718061	0	0.0368284	0.0685205	0.091101	6.3388	13.0477	6.65941	5.11793	5.79905	4.01439
	ACVRL1	7.8265	9.12929	5.55685	15.4049	18.4226	9.14312	0.0732218	0.0990468	0	0.126999	0.0827004	0.219908	3.40444	0.463351	0.791492	0.659291	0.620613	1.00492
	KIAA1199	49.6697	108.364	15.0038	182.498	515.931	42.2874	0.928124	1.44925	1.3249	0.932273	0.898517	2.13992	1.29604	0.177406	7.04061	9.87394	1.58092	1.84456
	HOXA11	4.97462	3.93189	2.49075	6.1283	7.22265	5.329	0.106643	0	0	0.027745	0.0258103	0.137264	46.2719	0	0.9011	0	0.0251079	0
	LY96	10.4551	17.5427	24.3425	18.2282	20.8309	13.4094	0.506642	0.2056	0	0	0.0980961	0.130423	4.69387	12.858	4.81319	4.21091	5.0576	4.08684
	ECM1	18.4579	24.0361	55.1135	34.2952	51.9353	31.328	0.237971	0.222855	0.354766	0.495298	0.372152	0.3063	21.8776	6.38327	11.9727	7.54635	21.9628	8.89045
	HOXA9	2.14597	4.08992	3.48425	5.28471	5.00059	4.95418	0.0241201	0.0244704	0	0.100404	0.0233507	0.0620916	12.4892	0	1.98299	0	0	0
	IGFBP6	111.806	230.341	174.611	467.704	418.861	255.718	2.78919	2.09787	3.8376	2.60235	2.23466	1.54744	92.8688	22.0546	53.593	62.1119	43.7486	64.9757
	HOXB4	0.101149	1.27134	2.53196	1.34666	1.21217	1.24121	0.0163711	0	0	0.0340738	0	0.0210718	0.0337051	0	1.85438	0.0136067	0.0154176	0.123805
	HOXD9	0.675792	2.35595	1.55765	1.89685	1.55105	3.34867	0	0.0516125	0	0.0529427	0	0	7.85547	0	0.255597	0	0.0239553	0
	SERPINE1	519.572	1328.83	1138.37	641.94	1575.29	636.282	5.01306	15.8053	19.1892	6.0396	6.58907	4.14447	2869.01	5575.68	5809.51	3944.08	4795.75	3933.32
	MR1	2.16179	4.48896	5.71273	11.0146	9.66411	5.93979	0.0995893	0.0538856	0.0605514	0.0483651	0.05142	0.0512738	0.697122	0.0331687	0.175881	0.148991	0.256356	0.066945
	FGF7	9.68162	13.5866	40.4968	76.4773	41.2557	13.1949	0.27718	0.0374941	0.0421322	0.423064	0.187837	0.915704	0.0380442	0.0923163	1.33351	0.0460752	0.200128	0.0232904
	IL1R1	5.47247	22.0557	19.1567	28.4186	36.0816	22.1452	0.182357	0.308341	0.118795	0.162663	0.142913	0.368841	3.8706	0.997787	5.03704	4.09223	2.25709	5.04192
	GREM2	16.6313	30.3591	41.6752	63.2838	107.31	34.738	0.250745	0.119711	0.151335	0.383739	0.285584	1.76559	0.030367	0.162111	0.148209	0.171627	0.138906	0.371809
	PTX3	8.91272	106.886	139.162	144.826	345.908	62.4752	0.760903	0.578965	1.95175	1.71567	1.50395	1.14261	34.5949	31.9946	327.58	55.6528	15.735	80.6924
	PTGIR	2.37911	3.75676	2.57368	4.14704	5.06163	1.88892	0.0346906	0.0351943	0.019774	0.0180507	0	0.111628	1.39272	2.84225	3.96114	1.31189	0.68607	1.23884
	EMX2OS	5.38788	7.27693	23.5439	19.0562	21.5328	12.1157	0.0171662	0.0174154	0.0782791	0.678843	0.0664743	0.0441902	0.0530129	0.0171518	0	0	0	0
	KCNK2	12.4015	53.5373	43.1497	33.9334	72.2545	38.0237	0.267419	0.239384	1.20152	0.327405	0.213202	0.44544	0.421021	0.0785869	25.3622	2.01344	0.6222	1.44074
	MIR125B1	43.6154	45.8124	51.5795	54.2694	61.4926	77.5601	1.39787	0	0	2.18208	0	0	56.8397	18.8555	22.3462	25.5602	23.0379	16.4441
	TNFRSF14	0.543839	0.556653	1.29666	1.47502	0.982129	0.852089	0.0395603	0	0	0.0102923	0	0.0127298	0.0101809	0	0.0451719	0	0.0372561	0.0166205
	WNT2	0.429967	4.0977	0.0321379	0.204558	1.12326	0.239828	0.020468	0.0415305	0	0	0	0	0.0632098	0.0204509	0.243062	0.119083	0	0.034397
	ATOH8	13.8534	19.927	16.0613	14.2724	16.7541	20.1151	0.182211	0.154048	0.173104	0.358174	0.176399	0.104235	7.02344	1.42613	2.0066	6.51205	2.5263	2.54325
	HOXD8	2.91986	9.25083	6.63053	6.92447	8.86508	8.78823	0.0467907	0	0.0533423	0.121734	0.0905961	0.180677	5.9245	0.561019	2.24397	0.0194448	0.705045	0.0196582
	TBX18	1.31922	2.31288	2.54863	3.71284	4.99148	2.73811	0.0363126	0.00736799	0.0165589	0.0906946	0.0281234	0.00934783	5.01647	1.43678	4.53777	2.99395	6.28552	1.22049
	COL1A1	350.152	474.114	630.438	611.325	838.451	253.4	3.97138	7.00954	13.0182	4.90211	2.74102	4.64406	1934.04	309.234	460.653	467.977	287.077	1028.07
	MGLL	11.9869	24.3942	14.5735	23.5058	24.8442	18.8906	0.110095	0.111694	0.160374	0.146398	0.0828978	0.779387	6.56699	28.3869	34.9479	28.0918	37.942	17.5921
	AL132709.5	5.33243	17.0527	8.16645	9.80206	7.6437	15.0065	0	0	0.0469648	0.535898	0.119647	0	0.021204	0	0	0	0.038797	0
	RP11-834C11.4	5.74603	8.09832	29.0993	15.7154	11.2713	8.79448	0.0449279	0.136741	0.204875	0.374041	0.130484	0	0	0	3.77575	0	0	0.0377513
	COL8A1	38.0177	8.82653	221.542	139.385	106.802	13.1893	0.849896	1.63162	1.31919	0.932085	0.892405	0.378668	257.581	327.982	152.997	126.236	194.73	183.819
	COL6A3	47.192	80.8104	91.5448	61.5414	79.3263	59.7357	0.338498	0.992084	1.03263	0.616462	0.515824	1.65805	17.0387	3.38842	79.6361	59.6779	6.38745	112.839
	MSX1	8.63996	31.5632	11.5024	21.9247	25.9801	33.2346	0.11605	0.353205	0.0992243	0.603846	0.196609	0.149371	3.7332	4.89901	2.4117	2.82127	1.83061	9.94625
	TBX2	1.59469	2.2459	0.18421	0.541153	0.50654	2.33447	0.0102017	0.0206998	0.0116302	0.0212333	0.00987632	0.026262	18.5356	3.54724	4.40793	5.19768	5.7357	6.0948
	S100A4	469.81	332.523	541.287	781.828	269.195	717.126	7.44077	4.74845	3.83086	10.9281	4.82164	8.80489	54.9761	3.17767	12.6621	6.08458	2.88207	29.5971
	SYT15	0.91314	1.56109	0.0742049	3.08491	2.10329	0.538946	0.025778	0.00871745	0	0.0357685	0.00831857	0.0221198	0.981835	0.34342	1.22448	0.742739	0.218489	0.339345
	DDR2	15.5654	35.8242	55.9285	55.1811	62.7403	32.2077	0.515897	0.244248	0.490111	0.459328	0.344059	1.12885	47.9377	38.322	38.8947	31.8633	2.09994	44.6349
	GBP5	0.254888	0.160319	0.630088	0.0749629	0.555379	0.790993	0	0	0	0.0156116	0.0072615	0.00965449	0	0	0	0	0	0
	RP11-166D19.1	12.6707	20.9405	23.4481	33.6046	41.3068	32.8268	0.216054	0.140283	0.236454	1.08823	0.184063	0.211349	38.2186	20.9657	29.1068	23.1935	22.2352	22.7364
	ADAM12	10.1787	21.1636	11.1952	11.4278	34.3799	8.16476	0.143473	0.158214	0.213342	0.408974	0.223442	0.0642327	89.2063	11.5929	56.2304	24.8292	11.7375	16.9564
	HOXA10	2.58332	4.30286	4.41579	5.73993	5.56445	4.90603	0.0165919	0.0336658	0	0.1036	0.0321253	0.192204	23.6556	0	0.636569	0	0	0
	DNM3OS	5.95446	16.8956	15.0472	21.228	25.8456	16.7184	0.108286	0	0.123448	0.450759	0.104832	0.557513	19.9532	4.6524	9.10035	28.0802	19.5799	13.5573
	FBLN5	17.0942	32.3654	39.49	93.2944	105.044	28.5064	0.494722	0.439168	0.704992	0.514842	0.359206	1.52825	5.53832	5.33854	7.38887	1.55222	1.4909	1.89142
	IL13RA2	0.163598	1.617	1.54424	0.348961	1.48278	1.64254	0	0	0.0431233	0	0.0366201	0	0	0.113386	0.103662	0	0.142494	0.0317844
	FBN1	87.9712	138.986	300.161	306.374	454.411	131.852	2.80393	1.41066	3.50221	5.46918	2.54761	3.11599	301.398	315.653	307.989	211.288	206.361	197.366
	WISP1	1.01825	4.1267	4.92418	3.22281	3.73539	0.639646	0.0640024	0.0324659	0	0.049954	0.0619608	0.0205949	1.40005	0	0.248476	0.0265975	0.0753432	0.336118
	HTR2A	0.119812	0.536379	1.64778	4.87575	4.20315	1.0614	0.0342209	0	0.0390125	0.0356126	0.0220862	0.0293645	0	0.0113974	0.01042	0	0	0
	VIT	1.74131	0.566951	6.41659	3.19902	5.18447	3.06236	0.0331571	0.0336385	0.0188999	0.0517583	0.0962981	0.0426775	0	0.149082	0.151441	0.647617	0.265419	0.195025
	ACTA2	266.751	41.0121	165.424	749.441	236.135	60.1374	3.90129	1.11317	3.45149	8.09876	3.38342	2.1969	1082.4	54.1056	440.921	193.504	108.672	409.986
	SNAI2	15.4038	35.6402	32.0997	33.0285	43.7168	42.5789	0.242575	0.628917	0.276541	0.869518	0.365303	0.450994	53.7984	40.0454	83.1446	54.3687	51.8066	60.514
	EPGN	1.08935	2.05333	1.83672	0.938387	0.88607	0.444029	0	0.0343988	0	0.0705708	0	0	0.732975	58.948	8.76532	18.4586	1.11761	57.579
	IFNWP19	3.22274	11.6906	2.73002	8.35411	6.72088	16.7775	0	0	0.123884	0.113088	0	0.559483	13.0881	2.82302	7.84204	5.96104	3.88888	3.01323
	OSR1	1.88112	3.13417	6.19835	2.94581	5.86904	5.36995	0.0463063	0.0939575	0.0527901	0.096379	0.0224146	0.0596023	2.81242	2.04734	3.43686	1.21234	0.784965	0.0875463
	TENM2	14.3153	15.3046	37.4133	30.3004	39.887	15.2079	0.166609	0.135222	0.66478	0.369887	0.134412	0.850641	93.4606	0.260802	20.5461	2.53871	4.90065	5.48781
	MT1L	10.7255	15.14	6.46178	13.1153	7.30012	8.45799	0.598602	0.151824	0	0	0	0.19262	27.8833	46.951	27.8873	47.2646	107.11	14.2093
	HOTAIRM1	0.60965	1.75751	0.839215	1.80161	2.36372	1.7286	0	0	0.0468707	0.0855718	0	0	8.88782	0.0821591	16.8629	0	0.232315	0.0345465
	CLEC3B	3.88613	4.04498	8.65236	5.64844	8.29121	4.87233	0	0.0564701	0.190367	0.231702	0	0.0716441	0.114598	0.889846	1.93215	0.786468	1.20566	0.420935
	LTBP2	28.8828	52.5235	106.325	73.8417	127.971	31.2143	0.990972	0.723861	1.0996	1.51941	0.799467	1.10544	41.7159	10.9246	42.6244	10.3394	10.9875	13.7336
	LGALS1	3000.67	2908.31	2619.68	2633.63	2451.07	3563.45	58.5402	37.8712	42.1732	53.5824	36.7343	49.2721	3615.24	2817.65	3138.37	3341.34	2755.36	3755.26
	RP11-150O12.1	5.79261	8.81018	6.75766	5.28142	6.01957	7.65973	0	0.0819967	0	0.294385	0.15649	0.10403	13.5616	3.39173	28.683	7.15417	3.4252	4.51619
	RP6-109B7.3	3.02482	6.13408	4.19696	3.46088	6.37246	6.74877	0	0	0.128305	0	0.108956	0.289723	0	0	3.39268	0.0935415	0.105991	0.189136
	OLR1	0.0995129	0.0860633	0.347731	1.14535	0.982112	1.51255	0	0	0	0.0628554	0	0	0.145076	6.75904	1.58163	0.368134	2.1994	5.71795
	RNY4	84.7117	67.5567	175.041	135.45	91.5286	92.7349	1.28138	0.649995	2.1912	4.00048	1.86076	0.824654	2.63813	0.640156	2.34103	1.06501	1.81012	0
	SERPINB2	0.0968015	1.89762	0.773157	0.326929	0.740885	0.771345	0	0	0	0.0698774	0	0	0.55297	3.15326	11.3678	10.585	10.6236	3.64855
	RGS4	1.42231	15.658	0.369443	35.8934	18.3578	27.2277	0.267087	0.167741	0.260987	0.277949	0.184691	0.376517	132.024	721.537	1464.73	858.255	640.936	1286.87
	CD44	55.7519	109.512	100.486	94.9116	104.956	96.1304	1.56517	1.01105	1.95858	1.5652	1.37911	1.92802	79.4397	132.324	108.304	97.947	166.252	95.6262
	FOXD1	0.579954	0.735637	0.976428	0.32473	0.776785	0.95429	0	0.0238075	0	0.0244211	0	0.0302048	0.893804	1.52407	3.17259	1.15075	4.61888	1.89295
	RTL1	1.33227	1.86026	1.27829	1.54494	1.75057	2.25463	0	0.0148818	0.0501683	0.0763269	0	0.0377614	0.271804	0	0	0	0	0.0123257
	SQRDL	2.5966	4.48423	7.06794	8.06956	5.58679	1.63367	0.0995893	0.0404142	0.113534	0.0414558	0.0771299	0.128185	2.21439	5.27383	6.6774	3.06259	2.62608	3.89954
	HOXA1	0.254441	0.742137	0.0760727	1.32225	1.22391	1.20217	0.0242246	0	0	0.0252098	0.0234519	0	1.22191	0	0.863019	0	0	0
	WNT5B	33.2789	47.4138	56.363	31.0945	27.4547	43.7619	0.385754	0.65226	0.407192	1.88826	0.373449	0.551685	32.9297	78.8994	57.6595	86.4357	47.4155	58.4163
	HOXD3	0.191581	0.646973	0.669447	0.953518	1.00326	0.885416	0	0	0.0126249	0.0115246	0	0.057016	1.09439	0	0.18209	0	0.0208584	0
	DPYD	7.23396	19.6511	25.2631	22.0915	29.5021	17.9634	0.103199	0.475896	0.470594	0.468635	0.272472	0.26566	17.007	14.4732	17.0114	9.04511	11.8039	13.2357
	KIRREL3	9.7453	8.41988	12.6613	7.67993	8.62898	9.86215	0.205208	0.113557	0.127604	0.252381	0.108361	0.252124	10.4373	12.2463	6.52677	8.36502	10.2777	6.1604
	CFH	0.0793253	0.602641	2.4606	0.534154	0.453937	0.0728762	0	0.015324	0.0172197	0.00785949	0.0219343	0.00972087	4.23708	0.120737	9.01688	0.759525	1.28736	0.767861
	AC009237.8	0.206115	0.334508	0.291003	0.332453	0.527382	0.553546	0	0	0.0281714	0	0	0.0159033	0	0	0	0	0	0
	PRDM8	0.919391	1.26075	0.684103	0.958465	1.31959	1.96812	0.0134059	0.0136006	0	0.0418533	0.0129783	0.0517656	0.85561	0.415236	0.83273	1.39278	0.517628	0.597018
	KCNE4	2.34054	8.61748	15.3854	15.4098	14.109	1.09992	0.059657	0.0605233	0.255038	0.248333	0.1877	0.172769	1.56599	0.0596072	14.4004	3.5824	0.0140456	0.150383
	HOXB7	0.650026	3.02708	11.5635	9.89237	3.4191	4.51821	0.121394	0	0.0461306	0.0421103	0.0391739	0.364584	1.62453	0	3.99208	0	0.533509	0.34001
	FOXF1	0.0147981	1.50164	0.131624	0.147303	0.271227	3.89594	0	0.0485977	0	0	0	0.0616564	8.21026	6.24601	0.722001	0.0995336	0.744349	0.0603756
	HSPB7	17.0181	20.6439	43.0015	123.411	79.1333	130.107	1.51013	1.64377	1.16565	0.736662	1.02032	1.29582	1.13352	0.235761	1.48006	0.196114	0.0888857	0.0396533
	THBS1	557.706	855.457	1302.07	2133.3	2966.54	457.272	16.2904	31.527	30.0148	26.0624	14.6971	28.3529	599.123	2340.97	1387.88	435.53	1499.96	1057.94
	AL132709.8	2.6618	9.99188	3.74207	4.96802	3.03421	7.10764	0.0458319	0	0	0.286175	0.221849	0	0.0943593	0	0	0	0	0
	LINC01013	0.460788	0.552185	0.42478	2.49575	3.14638	0.0604752	0.0146235	0.0148358	0.0166711	0.0608728	0	0.0188223	0.150535	2.60081	2.72508	0.170158	0.840075	0.95843
	MSRB3	18.3544	35.2396	32.1942	57.4743	62.9406	26.5735	0.467325	0.872796	0.871789	0.89529	0.483264	0.724545	56.6458	91.5511	65.2562	47.916	67.5762	68.8878
	HOXB6	0.055912	0.816666	3.62331	0.672508	0.381009	0.748481	0	0	0	0.0313917	0	0.0970657	0.0621041	0	0.785319	0	0	0
	FN1	460.888	964.04	1519.35	2344.71	2833.04	1018.58	16.2193	20.0082	23.7143	23.3296	13.814	71.7873	1544.82	4224.37	2250.09	2612.81	3382.6	2674.41
	CPED1	4.80382	4.02091	8.09695	6.20433	3.67152	8.143	0.15167	0.0809857	0.136506	0.132917	0.0927361	0.102747	12.1864	17.5631	22.051	13.3092	5.13459	13.7571
	SP100	2.47035	5.75596	4.0103	6.72136	7.21912	4.25568	0.101776	0.0737525	0.099451	0.100871	0.0985289	0.0998084	8.79058	22.4252	15.2205	12.7811	18.8637	11.2477
	RP11-150O12.6	4.76882	6.18643	2.9351	3.894	4.30723	9.55923	0.241201	0.122352	0	0.251011	0	0	6.20736	1.0845	1.54233	1.1026	2.27152	1.82405
	HOXC4	0.613602	1.57593	5.93622	2.09959	1.86785	1.68017	0.0225711	0.0228989	0	0.0704672	0.0874045	0.0581041	0	0	0.432984	0	0	0
	GPRC5A	3.21032	3.69671	12.6725	1.96644	3.29465	0.406853	0.0801623	0.214406	0.0332315	0.053087	0.0705501	0.0562797	66.1808	59.2196	40.6341	15.1241	58.4043	5.46207
	PMP22	28.9566	32.1901	65.6176	85.2412	82.2381	31.2722	0.905744	1.04712	0.984541	1.7098	0.7545	0.840469	21.2279	20.6253	7.88896	22.6015	9.7201	12.9381
	RP11-175K6.1	1.05231	1.03621	1.17187	3.42789	2.71723	1.21349	0	0.0582447	0	0.0796611	0	0.0738956	0	0.019121	0.227256	0.0954333	0	0.112561
	CLIP4	4.87299	6.91548	14.2781	13.9268	13.4168	6.61387	0.142394	0.329052	0.225461	0.16465	0.0842428	0.234191	12.9969	42.9197	19.9086	12.979	37.8535	10.8814
	VEGFC	26.8034	39.245	42.1093	44.7278	47.0767	46.9771	0.685378	0.849849	0.868161	0.792502	0.614366	1.17623	45.5984	42.5594	84.4279	42.3437	29.0456	52.2574
	APBB1IP	3.42691	1.35391	0.181941	6.10503	7.20022	6.74073	0.10815	0	0.0528399	0.176861	0.0448714	0.119317	0.731599	1.3739	0.169359	1.86196	0.974855	0.415425
	APOL1	0.917911	0.821869	4.43215	6.98716	6.51641	0.554158	0.0699134	0.0354643	0.0398514	0.0545675	0.0507624	0.134982	0.0899618	0.104783	0.0957967	0.0581079	0.213984	0.337788
	XAF1	0.524316	1.1172	1.12969	2.5032	2.66764	0.96637	0.00922411	0.0187161	0.063094	0.0287977	0.00892986	0.0474906	0	0	0.00842603	0	0	0.023252
	HOXD10	1.14343	1.4813	0.0179373	7.60553	2.56743	5.55898	0.0456957	0	0	0.071331	0.044238	0.205857	38.3842	0	0.041742	0	0	0
	GPR116	0.011315	1.66358	0.0071888	3.67461	2.08185	0.820471	0	0.00928979	0.0313169	0.0190584	0.0443236	0.0471441	0.0094261	105.7	0.100375	0.920883	2.34559	0.246212
	ADRA1B	1.29004	2.97516	3.69516	2.2037	3.5143	3.43926	0.141557	0.0359031	0.0403444	0.0368284	0	0.091101	1.02004	3.3238	1.13145	1.79422	3.13282	0.802877
	PPP1R3C	57.1076	138.181	122.478	169.485	135.154	128.439	1.7058	3.60948	1.80575	2.96708	2.9725	1.72511	103.652	9.56886	108.83	36.4162	29.2373	9.9923
	EPAS1	19.532	17.5799	100.056	37.9454	38.9936	5.40373	0.488948	0.949335	0.71118	0.307055	0.497835	1.62761	32.7163	74.6287	46.8437	16.9491	36.909	41.1837
	HOXC9	1.65224	3.3407	2.70339	3.52027	2.80812	3.33287	0.0366327	0	0.0835241	0.114368	0	0.141453	0	0	2.00779	0	0	0.0307811
	PSG2	0.937135	0.203598	4.34895	0.287288	0.478714	0.439385	0	0	0	0.0457525	0	0.113176	0	0.329458	0.0200803	0.0365407	0.0207019	0.84966
	CLIC3	23.7953	2.08492	3.65128	37.0802	15.4315	20.098	0.313541	0.37111	0.178722	0.326293	0.708259	0.336307	10.7587	0.887625	1.57527	0.217164	0.295279	0.526914
	MEG3	0.877199	2.11197	2.94273	2.7137	3.86993	2.89539	0.0195023	0	0.0177864	0.174541	0.0755207	0.025102	0	0	0	0	0	0.00655482
	FLJ27365	4.80326	5.86773	6.6007	4.53196	5.99569	6.4759	0.0322135	0.0762564	0.244827	0.0893962	0.0831625	0.262599	0.817968	0.150204	0.696424	0.946014	0.242698	0.532334
	ABLIM3	3.49155	4.42092	6.55784	9.33104	4.58113	9.7523	0.187519	0.155653	0.126322	0.115313	0.0742654	0.175536	7.1598	12.5874	3.34025	4.91652	6.68661	6.80397
	HOXB2	0.516205	3.59683	4.53564	2.63753	2.30725	2.46272	0.088882	0.0541036	0.0405309	0.0739974	0	0.0915223	0.292787	0.124331	12.942	0.22162	2.76227	1.22482
	RP11-346D6.6	1.00089	1.19138	1.4359	8.43645	8.05714	1.44072	0.104514	0	0	0.326293	0	0	6.67041	10.6515	0.477356	0.0434328	0.639771	0.263457
	PRRX1	9.38286	46.4139	25.7481	44.1247	52.6876	38.5168	0.775729	0.264854	0.187073	1.27301	0.469365	1.65131	8.99127	1.26696	14.8877	22.1443	4.61508	36.9467
	TCEA3	2.72443	4.74983	2.99476	10.9097	7.68226	9.28668	0.069993	0.106514	0.0598451	0.273148	0.0677602	0.270271	5.63802	3.98627	1.53449	4.66847	6.42683	7.21924
	S100A6	1853.7	2071.93	1974	2050.61	1946.01	2836.85	55.5521	25.4482	30.0405	70.9292	35.0766	80.1452	1006.46	666.195	1329.98	1066.26	1489.85	1925.89
	CRIP2	9.8604	6.7877	6.09964	14.9911	11.1172	10.5434	0.191053	0.155062	0.246845	0.172313	0.135636	0.541003	2.71407	4.8996	5.15425	4.71083	3.74244	5.60802
	CTD-2587H24.5	1.41089	2.32038	1.32253	1.46774	1.40222	2.19319	0.0748708	0	0	0.0779157	0.0362412	0.0481843	1.00194	3.92743	4.54813	4.54266	2.74989	1.95025
	RP11-820L6.1	1.01166	3.41487	2.29048	4.50871	6.56106	2.62649	0.0297707	0.0302031	0.101818	0.0929444	0.0864632	0.114957	2.88075	4.46188	5.08546	5.34463	4.23355	6.4039
	EBF1	1.96762	4.98592	5.56466	6.7231	10.2964	3.57806	0.0998318	0.0405126	0.0569051	0.228562	0.125641	0.192745	0.226089	0.0698239	1.91508	1.08696	0.376068	1.44282
	ADAMTSL1	11.1362	19.1923	35.8194	24.0083	40.586	22.6577	0.228804	0.203703	0.558946	0.558828	0.230547	1.87519	39.2042	12.5737	25.9383	9.53948	22.2118	13.9601
	NGF	21.9225	41.6442	45.6583	22.6712	24.7675	29.9222	1.35114	0.536385	0.334854	1.03928	0.625585	0.604904	1.14898	70.0246	72.1226	83.4918	18.2015	72.7589
	MVP	63.9386	75.2006	72.8163	79.1642	80.9254	78.4991	2.02482	3.0915	0.925619	1.99242	0.980113	2.12883	99.0795	165.025	102.105	84.4287	114.857	84.3446
	RP11-443P15.2	0.188198	0.333871	0.809385	1.83733	0.877654	0.274546	0.023431	0.0237712	0.0267118	0.0243839	0	0	0.2412	1.33445	1.56247	0.837401	0.772318	1.14192
	MT1E	79.8682	97.7632	53.887	27.4177	40.2342	68.8284	2.68944	2.90644	0.733178	1.27772	0.849016	1.1288	57.7781	95.1034	84.3306	86.1078	76.4243	57.1837
	FOXF2	1.70286	3.807	1.0598	3.11337	3.52775	4.22574	0.0281236	0.114128	0.064123	0.0292674	0.108906	0.0723976	0.0579013	0.505802	0.0256903	0.0233747	1.16536	0.141787
	FGF14	1.94792	4.98498	9.45551	12.7353	20.5855	2.89737	0.0829672	0.266545	0.173405	0.273414	0.240962	0.142386	0	0.165796	4.87575	0.103436	0.0651123	1.08057
	COL15A1	3.08615	8.45776	3.44129	14.0278	13.2713	0.166072	0.120473	0.141026	0.179601	0.366475	0.0897157	0.0834967	0.34343	0.629643	0.355546	0.439033	0.30546	0.731966
	PDE7B	0.972007	4.81351	13.2392	1.05205	1.3141	4.41162	0.0862037	0.0109319	0.0122842	0.156992	0.0521587	0.332867	9.06245	0.0753653	3.62228	0.385105	0.405914	2.6891
	P2RY6	0.888868	1.25643	0.449352	1.93846	1.28015	0.874305	0.0154694	0.0313881	0.0529063	0.0160985	0.0299519	0.0199112	0.095546	0.26276	0.0989169	0.244288	0.0582735	0.15598
	SYNE3	1.2067	2.37987	2.24521	1.65638	1.43801	1.33547	0.0465018	0.0235885	0.0265065	0.0887204	0.0375153	0.029927	3.47052	1.54102	0.814169	2.02266	2.09478	1.45875
	PLCE1-AS1	0.437714	0.84888	0.707874	2.89647	2.24409	0.244149	0.0322023	0.0326699	0.0367113	0.0335119	0	0.0414486	0.497239	37.3556	8.766	5.48675	2.33515	5.9799
	LURAP1L	2.62018	8.65313	6.00192	17.8979	17.6917	6.36294	0.173095	0.263413	0.0986658	0.270201	0.279289	0.297061	5.07828	7.63864	8.67016	3.57268	3.36893	1.26052
	SAMD9	1.94666	5.31449	4.94006	6.65927	7.41268	3.49564	0.143623	0.173028	0.112566	0.0747317	0.0869006	0.127092	4.47235	8.00924	9.74132	7.2443	14.6078	4.5557
	ITGA8	0.121152	0.28523	2.77741	4.09529	1.96433	0.0619453	0.0163407	0	0.0279431	0.144545	0	0.0315489	0.0420531	0.0326541	0.388099	0.0339535	0.0692501	0.199092
	COL12A1	69.8989	59.4858	129.086	326.389	260.33	30.6055	2.28258	1.56049	7.59299	3.52976	2.7109	4.06748	45.1519	10.6349	17.3517	14.7059	10.7806	21.487
	CMAHP	1.49266	1.73136	1.33883	1.80266	2.92152	0.65627	0.0142113	0.0865058	0.0486034	0.0739461	0.0137579	0.0182918	0.190179	14.1568	7.67218	2.50405	2.85069	2.26883
	HRH1	2.42563	8.23315	2.49881	3.96451	6.93631	4.62456	0.0776315	0.258779	0.0758585	0.138495	0.0858916	0.0713729	11.6904	15.5687	11.6503	14.5176	15.3426	11.6018
	TMEM204	10.6374	18.1533	10.3321	18.2253	23.2161	8.78099	0.150235	0.487734	0.445306	0.187614	0.174531	0.928189	3.77354	2.07152	3.01921	7.61687	2.46184	5.78166
	CERCAM	28.7867	37.6608	46.6999	70.6999	68.0651	36.378	1.0566	1.57699	0.683348	0.824678	0.816349	2.53689	44.6469	42.584	48.2406	35.5158	44.0122	35.2141
	COL5A1	38.9527	61.4217	78.1677	106.349	156.307	40.7294	1.92998	1.97474	2.92735	1.5507	1.65016	2.14442	227.337	127.371	133.088	60.6261	98.946	139.516
	SLC1A7	0.807207	0.227532	1.08267	1.46194	1.63123	0.190104	0	0	0	0.0453205	0.0140534	0.0934232	0.0298868	0.0725218	0.0132605	0.0120652	0.0273419	0.0487907
	PRR16	13.378	19.8067	26.8003	26.8656	35.6558	14.6266	0.512328	0.629193	0.829987	0.617348	0.600403	0.416485	10.2981	22.4428	11.7986	16.9654	20.0613	12.8241
	C15orf52	4.43772	2.15894	7.16913	3.63919	3.10337	2.48375	0.0982791	0.0664708	0.0840302	0.034092	0.11893	0.274079	7.92493	11.8409	6.89778	7.09288	10.8443	5.38148
	SGCG	5.24522	14.0158	1.95397	13.0792	35.8472	4.22991	0.170472	0.242127	0.194342	0.567696	0.462096	0.21942	0.386068	0.102198	0.186867	0.198361	0.128434	0.0572966
	MEG8	2.03036	4.87762	3.52586	3.93685	3.17268	4.83198	0.0547697	0	0.156096	0.256487	0.106045	0.0352479	0.0563803	0	0	0	0	0
	CNTN3	1.48019	5.27494	3.93178	6.58037	8.73561	4.04929	0.108349	0.13435	0.164694	0.16287	0.0582739	0.170451	0	0	0.0989749	0.180107	0.0907009	0.0101158
	FMOD	1.48103	6.77829	8.15484	17.2423	19.5696	0.986184	0.315894	0.150815	0.148287	0.154701	0.179892	0.454432	0	0.0185665	0.441331	0	0	0
	SULF1	39.727	194.965	69.925	501.81	700.253	40.4727	3.1852	5.85244	2.77372	6.47292	4.11567	17.2578	45.1366	30.453	33.2006	58.4971	8.85735	37.1949
	RHOJ	0.801508	2.41458	1.0821	2.74256	5.70667	1.14002	0.0486473	0.0164512	0.0184863	0.185627	0.031397	0.0626154	3.60561	28.2891	25.078	21.6719	32.0696	14.6202
	AC144831.1	1.03016	1.89735	4.59964	4.11245	6.43497	1.24498	0.0694725	0.0704814	0.1848	0.144596	0.0224188	0.0298068	1.09657	0.0925527	0.48654	0.192472	0.261704	0.895086
	EMX2	4.94101	10.0918	17.073	12.6729	15.3455	12.558	0.0377224	0	0.107511	1.55063	0.0912976	0.218492	0.0388317	0	0	0	0	0
	RP11-497E19.1	0.652573	1.15383	0.939761	1.24504	1.8401	0.897851	0	0	0	0.183193	0	0	0.289938	3.37703	1.47939	1.11195	1.19362	0.177498
	FAM196B	2.57229	4.82187	5.81249	3.1691	11.1121	5.04646	0.143563	0.104034	0.187045	0.149401	0.119128	0.211182	7.93814	10.7172	7.28772	9.13656	23.1193	3.34319
	AC016722.2	3.51816	2.55491	3.66846	2.32244	2.9534	4.58385	0.108668	0.176394	0.148661	0.113088	0.0210404	0.0279741	0.492202	0.564604	1.76694	2.36635	0.941519	2.52016
	C11orf87	1.37565	5.027	11.9487	6.8387	3.16877	8.13423	0.0627189	0.106049	0.274087	0.228444	0.172035	0.215273	0.279774	1.19066	2.63545	0.573411	0.315018	0.93104
	MXRA8	113.407	172.734	127.715	267.168	334.722	200.911	9.90743	7.1081	4.2641	4.5001	4.09798	4.53254	222.007	21.6943	81.1687	10.5244	41.5313	37.2242
	HAND2-AS1	0.224243	0.240748	0	0.620579	0.817647	0.517568	0.0125153	0.00634851	0	0.0195364	0	0.0322176	2.04845	0	0	0	0.536278	0.00525806
	MYOF	53.8343	95.3493	138.606	150.849	203.714	85.7439	3.05397	2.99553	5.64314	3.41164	2.76038	3.03664	216.876	296.754	221.883	150.552	274.278	218.268
	DAB2	29.8928	56.6475	77.4072	69.9457	94.8479	43.9209	1.14019	1.17292	2.38152	1.67612	1.10382	3.53038	63.0361	256.009	221.913	111.326	188.031	90.5666
	OXTR	32.2853	52.0818	28.2192	111.454	107.868	30.9355	0.749413	1.175	2.00383	1.3329	1.58292	3.75314	67.3687	584.408	221.528	129.522	549.943	142.92
	HOXC6	1.20231	2.37671	9.09817	5.90385	5.34263	4.55067	0.0694987	0.0881349	0	0.198894	0.0168204	0.491997	0	0.0173602	1.90457	0	0	0
	RP9P	3.34137	7.98128	13.2427	10.7239	8.07591	7.01128	0.171686	0.261268	0.244656	0.357335	0.290865	0.165736	5.61132	6.90457	10.6253	6.74233	7.43754	6.49175
	MIR31HG	7.39626	16.8812	9.0741	13.0111	15.3182	24.5823	0.330235	0.167515	0.188238	0.687331	0.0799253	1.27517	20.3968	5.03189	13.424	9.05758	5.05376	3.95416
	DLX1	1.39283	0.803058	2.03398	0.944133	0.952558	2.3191	0.0168234	0.0512031	0.019179	0.0700303	0	0.129924	0.0692726	9.31238	7.43803	18.3592	11.0905	11.3795
	GPR133	0.456947	2.95015	3.60513	4.24659	9.17955	0.100799	0.104461	0.169564	0.0428714	0	0.105173	0.145211	0	0.0333995	0.038169	0	0.0314804	0
	CH25H	11.941	15.4867	19.8685	35.8921	43.1188	14.3977	0.937325	0.181131	1.78095	0.278698	0.345685	0.746856	0	0	0	0.0370976	0	0
	SLIT3	1.72324	7.42571	12.6394	16.6488	24.5312	4.19081	0.270329	0.20025	0.171212	0.397425	0.170317	0.717991	9.67793	2.68817	0.650668	2.47507	3.56013	1.61527
	GDNF	2.06638	5.01643	11.4125	1.5675	2.33835	3.11402	0.102682	0.0744091	0.0334455	0.0457961	0.113607	0.453137	13.2127	3.45895	9.36636	4.31592	2.44515	13.5213
	MIR143HG	3.05606	3.51909	4.16644	5.26388	5.81946	3.09844	0.138747	0.168914	0.11863	0.108292	0.0537282	0.196444	13.8114	3.89552	6.17868	7.93964	4.57981	8.3299
	SELPLG	1.37677	2.48157	2.63261	2.11224	3.12835	2.53494	0.129806	0.0438969	0.0739907	0.112571	0	0.0835386	6.65889	11.8241	8.04334	5.05271	9.16839	7.7804
	APCDD1L-AS1	0.384631	2.18216	2.36548	1.94306	2.58127	2.68604	0.037352	0.0505259	0.0851642	0.0777422	0.0361605	0.0801283	10.356	2.33877	6.03929	1.19005	2.05196	2.9607
	P4HA3	2.09487	3.935	7.38339	5.66137	6.85591	2.66477	0.168763	0.140084	0.139922	0.143694	0.0594106	0.236967	11.9871	2.02346	5.3536	3.58315	1.64712	2.87478
	NOG	4.07733	8.73169	13.9859	7.92236	10.5343	7.14768	0.162543	0.329807	0.148242	0.676614	0.157358	0.125529	7.96459	20.7557	1.33632	12.0236	20.3591	6.14606
	SYNPO2	7.22947	2.01864	48.5843	44.2248	5.01629	1.64728	0.270358	0.219427	0.536291	0.472672	0.492059	1.51722	6.2341	6.58041	24.3953	1.57294	2.0929	2.72151
	COX7A1	46.5008	38.3321	16.4637	87.4712	29.2387	40.5389	1.65077	1.3646	1.0455	1.78153	1.12459	1.65259	0.377625	0.0610885	0.279248	0.558971	0.115157	0.102747
	FBXO32	2.98565	2.50065	13.4838	40.4554	14.4613	4.11606	0.224567	0.354399	0.464612	0.372188	0.41065	0.545978	1.55826	5.71752	2.21092	4.54173	2.53001	1.34882
	GAS6	140.779	121.125	173.306	160.389	196.192	105.25	5.31784	4.7843	5.53627	5.36704	5.42018	3.03494	73.272	184.796	156.098	47.9682	101.674	42.2642
	LINC00595	1.02528	1.14414	2.37443	0.843627	0.955912	1.36514	0.0802955	0.108615	0	0.0278537	0	0.0344503	0.192866	0.0267428	0.0244494	0.0889825	0.100825	0.0449796
	APOL6	2.35421	6.33431	5.82537	9.06815	10.4339	3.31321	0.18839	0.0616535	0.360257	0.177079	0.270629	0.0938644	0.656861	0.0425042	0.433002	0.5455	0.646715	0.903826
	FOXL1	2.34319	11.7176	4.643	4.45996	7.83386	7.05258	0.0187748	0.609519	0.149826	0.195384	0.127231	0.144994	5.46953	26.2628	14.7151	14.8087	20.2097	10.0334
	SLC16A3	20.1013	11.9453	37.9533	25.8158	24.7845	15.4208	0.82054	0.867142	0.70937	0.476767	0.655352	1.32018	57.5925	70.1591	74.8485	39.2425	71.7367	56.8813
	CTB-78F1.2	3.52756	8.59771	4.17674	5.38682	6.32985	4.65072	0	0	0.443788	0.135037	0	0.668074	16.8306	0	2.72627	0.323547	0.611011	0.218065
	PPAPDC1A	6.10363	14.0592	7.43172	6.1018	11.2906	11.3595	0.291269	0.615623	0.24904	0.404153	0.211483	0.156209	19.8141	8.56101	7.40557	8.33178	19.1556	10.6871
	DLC1	9.17528	19.8764	28.4239	23.7067	37.5258	17.1339	0.570954	1.1301	0.938061	0.594174	0.634027	0.734894	64.9631	77.9541	88.5058	73.7217	90.8606	87.075
	AKR1C2	0.299716	2.58488	1.83279	0.932322	8.86506	1.02395	0.0101062	0.0307589	0.103692	0.105172	0.0587029	0.19512	0.0728238	0.0302933	0.230795	0	0.00951756	0.0169837
	MAP1A	24.9193	28.62	44.7241	53.5566	60.031	37.6531	2.06137	0.603375	2.13936	2.04906	0.899985	1.0182	115.515	121.796	76.4866	46.6572	88.2018	40.2458
	SEMA3C	20.6741	48.3858	57.9708	55.8992	104.053	26.5194	1.20697	0.905928	2.3604	3.12482	0.997472	2.17241	192.016	116.988	48.7	31.6363	112.641	26.3685
	AGTR1	0.447976	2.94825	7.51103	0.897286	1.26319	1.37735	0.0707376	0.089706	0.0806423	0.165632	0.0171203	0.0910486	0	0.371062	30.9355	32.4096	0.566248	45.6039
	GPR1	13.3957	22.4515	11.9781	19.3208	26.751	9.21459	0.151921	0.0880727	0.668031	1.2648	0.525267	1.06152	31.3224	19.408	51.7836	15.1341	21.7061	29.9986
	SERPINE2	97.9978	258.153	524.946	574.979	544.515	181.269	11.3314	11.4679	15.4417	9.50289	10.3337	18.0843	23.2865	86.5872	32.3295	19.7387	55.3244	19.624
	HIC1	2.06947	4.15689	2.48116	1.91048	3.47067	3.04404	0.040518	0.109617	0.0615885	0.0983869	0.0653758	0.278144	3.21164	3.79202	6.60054	4.18707	3.59957	5.90127
	SFRP4	0.0739534	0.0365476	4.44344	2.53708	0.312797	0.212142	0.0854967	0.0173477	0.0779744	0.071179	0	0.0220091	0	0.0170851	0.124959	0	0	0
	CCDC85A	0.400819	4.87507	3.00734	1.31807	8.14026	6.1535	0.169907	0.172374	0.123262	0.0964456	0.224301	0.0198812	0	1.74395	0.409181	0.564867	1.52737	0.610003
	TBX5	3.74528	3.34455	1.92573	4.12911	3.7454	4.99428	0.0140973	0.443361	0	0.117365	0.0272951	0.25403	0.0145118	0	0	0	0	0
	DIRAS3	0.288912	2.95395	2.22713	0.191725	0.59742	11.6458	0.218218	0.0632534	0.213234	0.194651	0	0	3.94717	0.560664	17.2854	15.9087	9.68823	0.628665
	TIMP1	421.18	771.34	802.996	794.719	1119.12	394.966	27.2483	37.9277	28.3608	23.1	23.5183	25.3864	240.774	195.351	461.28	153.076	231.016	260.024
	FNDC1	0.43801	0.888687	0.70451	3.04926	10.3184	0.445332	0.0628165	0.0546246	0.102303	0.0653712	0.0260626	0.25411	0.00923769	0.0268989	0.114763	0.0671263	0.00845111	0.0377017
	BNC1	2.46475	8.23406	5.11572	2.48501	5.69857	3.80168	0.102617	0.0650673	0.409451	0.146837	0.149016	0.231144	25.4845	10.4711	5.83525	5.54382	17.504	14.8524
	ARID5B	5.09697	9.46834	15.1178	29.376	24.0391	11.8289	0.406828	0.58853	0.687099	0.752663	0.328209	0.863038	68.5423	43.7728	46.8734	29.5552	62.9543	22.2198
	PXDC1	38.831	62.7375	91.7729	65.6705	100.42	40.234	2.28722	5.77586	2.29571	1.96628	1.82917	1.40798	48.3949	144.198	105.307	86.475	87.3072	95.0488
	ACAN	0.163739	3.02502	1.29704	48.3073	5.63872	0.0699556	0.383428	0.308908	0.552823	0.234718	0.212892	0.442719	1.39307	0	0.0412063	0.00468651	0.00531022	0.0758071
	VIM	817.495	1519.03	973.698	1068.71	1163.19	1522.85	32.0229	21.4282	110.919	60.4754	31.2293	33.2134	815.534	1359.11	1429.13	914.989	1465.14	1268.68
	RUNX1	1.41767	2.64207	2.81835	2.95109	4.66835	2.28107	0.0355437	0.132219	0.162082	0.110968	0.0611731	0.167748	5.12652	5.46126	4.43735	2.90494	4.81273	2.60166
	SRPX2	6.2266	7.73522	14.3149	6.38977	10.8151	6.73134	0.311688	0.316214	0.148054	0.432485	0.0502908	0.936094	31.5773	53.1762	44.6299	24.6535	29.3289	44.6757
	GATA2	4.87483	8.67763	4.42912	3.35094	6.24813	9.22209	0.262081	0.433816	0.110076	0.100483	0.0400612	0.603649	6.90091	4.20358	0.567014	2.22412	4.46867	2.66579
	AHNAK2	9.04335	15.3095	19.7666	18.8396	25.1748	18.0088	0.763464	0.854332	0.739623	0.545588	0.498027	0.927851	16.3086	39.6702	23.9603	15.1093	27.8217	15.2173
	TSPO	163.785	181.577	222.42	202.201	208.603	212.315	9.08857	7.07623	6.69861	7.12663	6.58875	14.5275	133.071	146.183	224.314	178.412	165.73	136.681
	PLP2	32.1483	63.8979	41.567	43.4394	46.7077	55.7508	3.36626	1.70757	1.80916	1.65149	1.95533	1.23795	42.6721	59.1006	81.7952	68.8667	67.9326	69.5013
	EFEMP1	41.4847	249.986	90.4758	589.583	696.258	75.8161	12.2752	16.879	7.50089	11.3567	9.77907	7.27499	74.5638	128.224	244.822	21.8141	41.8187	6.35668
	MARCH4	3.58908	6.25727	12.0419	5.80553	7.90352	6.28223	0.165972	0.182414	0.614936	0.388623	0.174067	0.249232	7.06191	34.3275	19.5832	7.31113	19.4078	11.18
	RP11-14N7.2	7.46458	10.7465	7.58798	8.49991	4.65616	13.0207	0.146444	0.742851	0.333898	0.304799	0.212658	0.565477	15.8288	14.4127	26.0189	11.0761	16.067	33.2853
	ALDH3B1	7.49584	6.40663	11.6688	13.3619	11.6769	10.7055	0.260108	0.405253	0.603648	0.435032	0.440669	0.502191	7.35377	1.43868	1.799	1.75266	1.83719	2.14657
	FAM26E	2.86254	4.99386	7.65468	12.2077	9.9007	4.85718	0.251457	0.0127554	0.759665	0.418693	0.121718	0.218469	5.40353	5.22594	12.668	4.31577	3.13774	8.90059
	AHNAK	127.692	177.426	245.733	253.894	301.877	139.919	8.58302	11.1058	9.40654	10.3495	7.60863	5.24308	505.945	211.646	247.175	164.495	254.864	149.861
	AKR1C1	1.10903	17.0809	4.25837	2.52905	3.0135	6.66737	0.221927	0.172173	0.200913	0.25133	0.170614	0.411671	0.671921	0.273916	0.536626	0.103076	0.565531	0.186477
	LOXL4	10.4548	10.4723	59.8665	32.8259	29.0695	17.1406	0.959721	1.05907	1.1133	0.963708	1.04321	1.62538	45.4281	8.66393	10.4587	4.59006	11.5435	1.86749
	EVA1A	30.2184	38.4388	36.2858	27.7433	29.3857	32.66	1.74836	1.11428	1.58431	1.39959	1.19349	1.6445	35.534	65.3967	66.2997	46.2021	47.137	43.8276
	FGL2	0	4.94666	0.0226647	3.78407	6.07323	1.37298	0.0433042	0.175732	0.131647	0.105152	0.0698713	0.092897	0.0445776	0.0288453	0.0131858	0.0239946	0.013594	0.0363869
	PRELP	2.78382	1.12849	3.44488	5.06823	5.72415	0.132778	0.107023	0.141151	0.146411	0.222752	0.0414438	0.137753	0.705093	0.267335	0.117316	0.106742	0.191501	0.0719422
	CCDC89	0.939081	0.974593	0.636404	1.11005	1.74326	2.09521	0.0506642	0.0257	0.0288791	0.131812	0.024524	0.0652115	0.156462	0	0.393386	0.0210545	0	0.0212856
	GBP2	1.22312	3.79834	1.1464	2.22257	2.2196	1.35771	0.117603	0.0695979	0.13407	0.112187	0.0379505	0.0378426	6.1136	0.0489603	0.250665	0.0895992	0.129212	0.0411739
	LAMA4	2.78732	3.35043	6.43272	24.9718	20.4544	5.98814	0.286941	0.539089	0.375581	0.486625	0.241778	0.697625	2.22082	2.62279	2.57261	15.8021	1.81653	7.13495
	NDRG1	12.7278	20.2619	13.7886	15.0715	23.5244	13.1974	0.701284	0.98462	0.956518	0.286709	0.672851	0.749518	15.0569	7.28226	13.733	6.96837	15.9448	22.392
	FMN2	5.32907	12.7198	7.07042	11.3539	14.6287	10.9231	0.387152	0.283312	0.434125	0.250985	0.294926	1.07015	7.4154	8.62437	5.03234	4.78446	4.2258	4.83697
	EHBP1L1	14.3448	20.2731	14.1873	24.9009	30.6763	17.0963	0.623778	1.46111	0.606543	0.754155	0.488432	1.44047	11.4732	8.47813	9.64484	6.51871	6.72971	13.1882
	SLC30A4	1.09945	2.33734	2.42992	5.27758	5.97267	1.87755	0.193973	0.0427804	0.038458	0.245745	0.097975	0.173683	7.86556	12.5472	8.92115	3.81318	8.95108	5.04555
	RP11-1002K11.1	4.97022	8.88352	17.236	13.0901	15.2412	10.0727	0.402221	0.476073	0.343905	1.15109	0.129797	0.560855	11.7659	112.762	14.9418	10.8927	17.3298	3.1544
	AGAP2-AS1	6.02957	10.7214	5.56912	7.40787	8.42956	8.05469	0.246025	0.207998	0.701185	0.640077	0.119089	0.211111	6.07825	2.62208	7.64113	10.4626	1.08125	9.19931
	KRT16	0.245666	3.59417	0.13657	0.420305	0.584484	1.23325	0	0	0	0.129309	0.0721749	0.0639732	0.0255819	0.0496606	0.590224	0.0619642	0.187229	0.501154
	S100A3	6.68508	7.57109	4.90456	4.35708	5.44192	6.96934	0.193214	0.0653398	0.513958	0.402143	0.436451	0.0828972	7.49174	2.25228	3.88293	4.44293	3.21462	7.7387
	ABCC3	1.21349	0.979969	1.86338	6.55606	4.35242	1.17293	0.0831686	0.142791	0.0875205	0.146471	0.130064	0.107049	1.98889	0.0894914	0.0292203	0.265865	0.162674	0.0591322
	HAPLN1	31.6588	30.7424	17.4725	103.521	164.014	30.3504	1.81265	0.672795	1.05843	5.79713	5.00768	1.5023	0.910223	320.642	64.4154	201.013	240.722	148.595
	THSD1	3.90808	4.80782	5.90417	4.41037	5.76621	3.3078	0.202263	0.261164	0.356357	0.114812	0.142408	0.260339	27.5217	2.9763	6.11398	15.2826	5.14302	2.42571
	RP11-339B21.10	7.80471	8.89268	6.25726	9.47998	13.4927	6.11539	0	0.76283	0.342878	0.156498	0.29117	0.967809	5.57297	6.76155	8.10489	5.74949	4.67356	4.29626
	EMP3	149.909	187.322	127.916	131.5	148.391	149.152	5.75584	9.02116	10.9784	6.83466	6.71526	3.65677	115.692	105.03	171.453	145.112	140.449	191.814
	VAMP5	38.5583	26.485	32.3094	46.9379	38.6623	50.5198	2.17788	1.59999	0.599303	1.56307	1.23596	4.25316	11.055	1.50073	3.36148	5.99214	8.55774	3.34447
	RIMS1	1.27958	3.71106	12.2717	12.2939	24.4658	6.66367	0.369999	0.263248	0.679273	0.555067	0.423323	0.346355	0.0593579	3.31761	3.573	0.287552	0.29867	0.69447
	SPHK1	18.1058	32.409	13.9525	15.7721	19.4971	30.2877	1.04461	2.1902	0.857427	0.826187	0.728123	0.573672	7.64197	35.8766	64.1621	70.4295	45.9613	91.6598
	APOL3	0.406026	1.52897	1.29787	2.36816	2.5313	0.431716	0.061609	0.0208346	0.140471	0.0748003	0.079525	0	0.200833	0.133375	0.0468988	0.0682744	0.174062	0.0517678
	PRSS23	30.0155	41.1521	101.603	127.891	125.004	21.5852	2.80123	1.47417	3.6958	6.7638	3.00642	2.63327	138.607	245.249	75.1606	83.3274	129.028	90.2718
	RP11-245M24.1	0.382905	1.45791	0.881286	0.440481	0.855613	0.491631	0.0350797	0.011863	0.0533221	0.0486751	0.0566011	0	0.541669	1.19171	2.49947	0.534529	1.07919	0.717253
	SHOX2	1.12876	2.85439	2.35271	3.67137	4.50901	3.85492	0.0801281	0.357683	0.0365391	0.0833868	0.0620577	0.226898	0	6.54901	0.0146391	0.0266391	0	0.0403972
	TNS1	14.4111	16.3705	13.9304	25.8419	25.2995	11.0883	0.769076	1.01632	1.29041	0.689535	0.54218	0.852839	58.7477	24.1406	21.4111	16.6031	21.0784	17.5243
	LMNA	204.463	260.514	165.849	180.702	212.27	249.479	9.67723	13.811	11.9658	8.38469	8.39673	10.8125	156.996	141.131	141.93	174.41	200.714	175.48
	GLIPR1	26.2612	32.6017	49.2878	44.3822	38.8274	119.651	2.64733	1.76067	3.56573	2.60194	2.11675	2.34737	106.121	420.329	229.441	179.928	206.838	161.133
	ITGB2	0.648547	0.554446	8.52502	1.49568	2.97172	0.474014	0.0271471	0.0642631	0.123793	0.0847535	0.0525623	0.372714	0.0279455	0.0452074	0.0578628	0.0225631	0	0.0152072
	CCIN	1.82078	3.83797	1.71654	2.363	2.42908	2.46802	0.0633759	0	0.252875	0.164883	0.0920314	0.163146	1.79409	2.40627	3.96564	2.42302	1.76069	2.36973
	GNG11	50.3287	65.2073	68.9139	48.1046	56.7169	59.2948	2.77836	1.2051	3.60347	3.5618	1.81264	4.74223	17.2433	30.3352	20.267	14.2736	17.8796	18.6087
	TPTEP1	0.204461	0.27567	0.423677	0.160471	0.16409	0.75796	0.0101823	0.0103302	0.0174121	0.0211929	0.00492876	0.039318	0	0	0	0	0	0.00427792
	CCDC92	3.34289	5.78217	4.498	5.67471	6.75823	6.46618	0.11594	0.333268	0.253334	0.643496	0.112242	0.111923	8.50368	7.68429	4.84534	4.23193	5.96891	4.5544
	WISP2	0.0762929	0.589436	5.76809	3.71173	3.16239	0.561724	0.0740892	0.15033	0.0422316	0.154204	0.0597714	0.158938	0.432185	0.0493515	0.0451193	0.0615785	0.011629	0.0103757
	LPXN	17.884	57.1959	48.0327	22.9617	44.5865	54.1814	2.46823	1.82114	2.07485	1.71241	1.8585	1.82915	5.92857	11.8077	10.0891	3.41908	5.18897	4.67166
	S100A16	179.239	228.557	205.355	199.561	164.229	245.187	12.7279	8.7308	10.0582	11.0631	9.52149	9.58751	110.774	233.067	358.975	308.015	270.175	276.759
	BMPER	2.949	7.06159	7.2402	5.86135	5.45876	7.20589	0.229774	0.498009	0.166694	0.239119	0.333667	0.25542	1.41919	3.01588	68.9406	3.44622	0.560649	0.974129
	EFEMP2	45.6483	50.9251	66.5928	100.228	88.363	50.7115	3.37333	4.05822	2.13071	3.49866	2.10728	4.6793	77.0293	39.0228	58.9643	45.5035	44.9589	38.5145
	TRADD	6.08438	6.74294	7.03521	10.4442	8.78699	7.97658	0.455248	0.413242	0.191207	0.473762	0.64949	0.154201	10.606	14.9627	10.3089	8.08527	11.4855	9.44239
	ZEB1	5.43322	11.3736	6.56538	11.9854	14.2815	11.7459	0.244272	0.262397	0.335809	1.60001	0.278212	0.323658	8.44596	10.7677	12.8239	7.88214	10.9068	6.94842
	NBL1	18.5012	13.1804	31.9915	14.1265	16.5021	17.6628	0.853021	0.558909	1.1548	0.906206	0.705379	1.94429	5.30523	6.99603	8.10061	7.17843	6.7112	10.4677
	MALL	1.12793	7.38876	0.289692	3.73258	8.74634	13.7607	0.252473	0.472873	0.376386	0.222319	0.169213	0.199979	0.639749	0.0388096	0	0.0484248	0.0182898	0.0163188
	RAET1E	0.796969	0.860657	1.02875	0.645358	0.802595	0.860845	0.0204748	0	0	0.08523	0.0396434	0.131769	0.189692	0.0409154	0.0187033	0.0510524	0.0192822	0.103225
	FKBP9	24.2316	51.7725	118.041	97.2854	107.933	39.1782	3.40314	3.98372	3.49982	3.36818	2.05047	5.49833	68.1167	52.0863	53.8043	33.4375	51.077	55.021
	VDR	2.3776	4.43303	11.225	7.43348	13.4841	4.34092	0.1626	0.813811	0.383094	0.112809	0.241368	0.446482	2.13133	1.84127	3.63409	1.0361	1.74568	1.2934
	CDKN1A	168.11	152.704	319.035	496.905	390.301	221.154	8.09782	51.6756	9.32564	7.18345	6.78227	5.543	794.186	999.544	695.957	631.975	1007.08	449.655
	LMO7	26.7395	50.4188	57.8175	96.9934	105.684	42.8382	2.11526	4.44863	3.20103	1.64122	2.26072	5.62594	63.1224	124.378	106.393	53.1275	60.0966	66.3527
	MOXD1	7.20829	55.2787	18.8934	58.6743	43.1719	50.5706	0.964486	2.66433	2.58324	1.80184	2.10368	1.39099	87.2033	2.21763	23.6607	20.5621	17.7832	5.92682
	ATP10A	23.1192	27.1285	27.8429	34.026	39.6383	20.0316	0.885352	1.21741	2.13542	1.24878	1.39546	2.32622	1.39344	11.2733	18.9355	9.6573	18.9152	14.4113
	IL6	1.48586	3.99251	1.88803	15.9068	6.50205	1.03207	0.272252	0.32224	0.206916	0.118052	0.021964	0.613243	0.794066	9.81557	34.6932	10.39	31.8784	82.6027
	FOXC2	0.654809	1.66638	0.51644	1.03952	0.541189	2.11588	0.0730913	0.148305	0	0	0.10614	0	8.01314	10.6259	12.8861	9.75024	6.81457	8.8746
	CSGALNACT1	0.583306	1.60498	12.5268	1.64561	4.03054	0.21261	0.186949	0.0853489	0.213126	0.126459	0.135739	0.348911	0.452251	0.877928	4.99515	0.209765	0.721848	0.612638
	OSR2	0.59661	1.73488	0.988815	2.93711	4.57148	8.44969	0.0629758	0.276858	0.0239312	0.262148	0.162578	0.189136	0.108046	0.0419488	0.901257	0.0872362	0.652385	0.28222
	MBNL1-AS1	0.87718	1.84998	2.7645	2.95123	2.89653	1.51289	0.121425	0.104236	0.127779	0.0874821	0.0723393	0.168312	3.24027	2.16516	5.14494	1.22658	1.38982	1.90715
	TBX3	1.64141	2.77653	3.13258	3.48076	2.1341	4.57418	0.113709	0.335594	0.0824923	0.150606	0.0700521	0.212885	19.8778	2.57181	1.93578	1.19424	6.67828	1.49399
	HOXB3	0.0509677	0.605354	4.55283	0.722962	0.689842	0.835808	0.10724	0.0334761	0.0376172	0.0686778	0.0638888	0.0849429	0.0424592	0	2.22298	0.0205688	0.163144	0.117836
	PDGFRB	26.0638	29.0234	47.4685	82.4046	81.9693	33.804	1.39611	3.65462	2.78037	2.60981	1.28483	4.4037	85.4049	26.2112	26.6399	60.5824	25.2245	49.5598
	SLC8A1	6.28625	9.37557	9.68648	19.1861	16.5611	4.74469	0.266273	0.244548	1.06724	0.822556	0.501991	0.717927	9.50131	16.9657	10.0315	8.31895	14.0665	7.85679
	TGM2	2.56546	5.76553	4.61925	21.2582	6.4952	5.39504	0.300376	0.241998	0.322291	0.781479	0.222372	0.614049	478.183	226.126	107.891	67.37	214.872	96.8973
	SPOCD1	9.17721	6.98284	9.86871	11.2121	8.75695	14.9767	0.599003	0.915956	0.534425	0.388473	0.5883	0.49165	41.8318	69.7646	63.2664	53.7468	58.0302	52.2505
	RIN2	10.228	16.0089	9.50835	24.1615	22.8604	24.3049	0.70599	0.938524	0.416298	1.93809	0.754173	1.14371	26.9149	15.3364	41.0517	18.9994	5.66285	18.1647
	AC016683.6	1.4818	1.05259	0.083068	1.2804	0.0512052	0.669862	0.0274319	0.0238545	0.0223378	0.0489387	0.0189692	0.166455	0.133125	0.0156623	0.125293	0.143313	0.0775025	3.45092
	IL21R	0.603484	1.81763	1.04151	0.739692	2.29855	0.643081	0.116627	0.0147901	0.0664788	0.0606852	0.0423401	0.0938217	0.150071	0.23306	0.0932196	0.121167	0.219669	0.110247
	BGN	12.3005	13.1658	24.2912	32.0754	23.6764	12.4431	1.35399	0.483323	0.285848	1.27859	0.776771	2.58188	17.3452	4.33417	11.7271	26.1958	6.84791	33.6678
	ANXA2	395.888	619.066	493.227	508.019	622.077	559.515	25.7822	15.9995	58.7368	22.2598	27.8688	36.8464	1012.09	1122.8	1188.79	956.327	1102.79	809.575
	PTRF	505.287	639.657	590.13	624.491	644.178	559.948	31.6208	65.4152	38.1549	24.6634	28.2478	20.3087	711.931	922.435	1019.84	793.262	725.531	761.803
	RP11-475N22.4	1.44815	2.38009	1.18444	2.11257	3.70796	2.35827	0.107764	0.163993	0.18428	0.0560733	0.130408	0.10403	1.38666	1.69587	0.0246101	0.268701	1.24322	0.520663
	CATSPER1	0.678851	0.358784	0.467237	1.03825	0.737765	1.27795	0	0.0232227	0.0782864	0.095285	0	0.0883887	0.801159	0.731879	0.271828	0.97028	1.03474	0.750122
	WFDC1	1.3648	0.0818736	4.93197	4.21112	0.222453	0.12321	0.17876	0	0.0727823	0.106303	0.123613	0.180784	0.683493	0.0893056	0.186622	0.0318375	0.204423	0.0858319
	PDGFRA	5.23243	19.5824	14.5923	27.4999	35.1349	29.7606	1.32088	0.525767	1.49863	1.58507	1.04013	1.31782	0.0390352	0.233645	13.1975	0.724889	0.0535671	1.45507
	DCLK2	3.40053	3.4442	3.11191	9.66687	5.75088	2.75975	0.241044	0.0135858	0.351127	0.473822	0.285211	0.293019	28.9488	15.6146	5.00317	4.09587	5.62466	5.20978
	NEK7	103.356	259.88	239.076	372.653	439.513	160.607	13.6581	18.5208	13.6274	13.1166	14.0366	16.0643	197.322	478.285	408.71	110.275	229.33	190.275
	KRT80	0.602782	0.634643	0.621628	0.717416	1.1824	0.565241	0.0424182	0	0.0644768	0.0588577	0.0273767	0.072797	5.31265	7.96796	3.74565	11.0585	8.46887	7.37798
	EHD2	25.9607	24.6861	36.0523	29.06	32.2176	22.5311	1.81869	1.00208	3.0564	1.76213	1.07766	1.87676	98.7897	42.2493	41.5048	36.7082	37.4002	36.6368
	UBA7	4.67389	4.95573	4.48343	8.21883	9.47777	4.58909	0.14886	0.851214	0.138849	0.253496	0.209617	0.574808	2.27071	0.581422	0.988951	0.573629	0.14019	0.386616
	GAS6-AS2	4.69178	6.95921	12.0223	11.7968	13.9983	7.27546	0.661697	0.287703	0.718427	0.557444	0.701598	0.365011	5.06002	15.9619	13.269	4.00688	13.0566	2.85943
	PTGS2	0.851049	40.8848	0.0733151	3.64346	27.2413	37.9197	0.583662	0.367126	0.492386	1.11761	0.406832	3.33555	35.5569	8.03615	13.3078	2.92034	6.12329	19.1268
	RP11-173B14.5	4.03726	1.62572	14.1686	17.5422	1.89736	6.29105	0.518603	0.420907	0.591218	0.539694	0.200824	0.534009	9.82292	2.79812	8.5272	3.9655	0.781435	5.31631
	PARP3	9.96761	12.6912	17.4975	28.5676	23.056	24.4397	1.05031	1.40655	0.957903	1.04931	0.915128	1.56819	14.38	9.65481	7.71389	6.16309	7.57679	10.2375
	BHMT2	2.61544	0.867598	4.29455	9.54007	4.3273	1.78525	0.850496	0.0392203	0.176288	0.0201156	0.0374257	0.298555	0	0	0.105942	0	0.0182036	0.0162418
	PRRX2	122.603	147.703	89.6426	107.952	137.92	135.809	10.8247	5.06079	6.88105	8.30595	7.67846	7.89742	3.18373	0.0498418	0.0911351	1.07797	0.187912	4.69451
	TWIST1	14.0753	30.5214	14.7498	23.8398	25.537	18.1625	0.514318	3.34557	1.31063	0.913047	0.5272	1.12929	23.4201	7.49672	6.63273	16.1433	8.17715	9.93973
	PGM5	0	0.106217	0	0.413881	1.39247	0	0.00828257	0.0168057	0.0283269	0.0172388	0	0.0319823	0	0.215167	0.0378298	0.00688398	0.0624012	0
	MIR145	2.47479	2.97409	3.78871	4.65608	5.52802	3.06015	0.241296	0.19584	0.220066	0.125555	0.163519	0.46587	14.6054	4.19504	5.86314	8.60364	6.56728	10.8067
	SGCA	1.14686	0.232328	0.118158	8.21497	2.64392	0.414941	0.100337	0.178139	0.0857894	0.18273	0.048568	0.161433	0.490615	0.125316	0.160397	0.229333	0.283477	0.189696
	SMPD1	24.6955	39.4799	53.3857	67.0661	69.5188	52.6222	3.57076	3.62261	2.54421	2.99601	2.8303	2.87252	65.6125	83.1961	47.9079	39.6758	65.8474	39.8113
	ANXA1	80.6688	150.917	220.008	158.316	179.681	175.214	7.21462	4.32323	25.9812	9.69729	9.66078	2.86396	128.213	535.592	457.941	212.63	479.939	263.722
	AP000769.1	3.07083	4.29985	4.18071	3.47979	5.25726	3.85392	0.355015	0.720341	0	0.184726	0.171845	0	0.822274	3.28115	2.91869	2.28677	3.25979	0.372882
	EMILIN1	20.6302	28.4673	24.6749	45.2508	46.34	35.4652	1.92937	1.56275	1.70285	2.20214	1.46112	3.60486	30.3041	9.37449	10.7168	26.4331	2.69618	37.0779
	MMP2	65.688	145.755	280.042	220.261	346.382	126.904	8.02961	10.8658	12.409	13.0533	7.1458	20.2049	182.501	90.2453	64.0094	49.3484	193.322	80.5657
	ENG	17.3926	18.4731	22.816	22.7117	34.1973	20.1796	1.09418	1.12689	1.43639	1.19044	1.33212	2.4753	21.3838	38.7448	29.7734	28.3987	16.6277	23.7791
	APCDD1L	5.69733	10.6828	9.81177	8.34852	10.5198	12.6254	0.592907	0.411564	0.889377	0.487121	0.392733	0.943896	92.0655	8.7147	12.229	8.89615	5.06944	8.28582
	NFIC	3.82576	4.56162	6.34392	3.82443	5.17033	4.70329	0.19083	0.313767	0.510116	0.301309	0.14652	0.415018	15.0108	3.62273	4.2618	3.8339	3.45176	2.78119
	CSRP1	94.9559	79.2321	49.7566	76.3386	87.387	56.9624	3.71971	5.17073	9.09271	4.65883	2.18141	5.59339	137.731	260.597	293.611	185.11	125.066	107.961
	TWIST2	7.27069	18.7802	28.9887	21.9936	30.4336	24.3328	0.836821	0	0.417372	0.97971	0.658228	5.52013	0	0	1.38551	0	2.9553	3.73548
	DIO2	0.410416	0.689444	2.93586	6.19739	3.38611	0.0791338	0.0738076	0.116479	0.149586	0.179222	0.119089	0.179445	1.28319	12.6106	0.299652	6.70019	3.59128	0.179163
	RP11-400K9.4	0.350244	0.899543	0.546189	3.88258	2.51391	1.04784	0.0515344	0.104566	0.176251	0.0268151	0.124726	0.0663316	0.291775	0.18022	1.52996	0.878064	1.06772	1.36403
	CD274	0.703046	1.83475	1.11667	1.07046	0.821664	2.92046	0.0598893	0.0911385	0.119481	0.0779062	0.101463	0.0963568	36.1735	57.3261	15.0446	12.2823	83.53	32.8985
	SFXN3	13.4253	18.1134	17.7269	20.8427	22.6791	20.2256	2.44537	0.808982	1.6363	0.857493	0.874895	0.65003	40.2081	58.3212	39.9533	32.0221	43.6432	33.8364
	LHFP	9.48813	18.4359	25.1915	34.7672	30.3231	21.151	0.607927	0.616755	3.16392	3.21826	0.639711	0.612377	15.754	23.6629	26.9214	17.5967	32.6086	19.5888
	P4HA2	19.4835	37.9964	39.8417	45.2988	51.9014	48.2819	3.27716	3.53025	3.17521	1.30244	1.60382	2.67241	43.9601	106.574	107.803	67.9862	98.0727	95.795
	SPARC	1029.1	1460.75	1469.77	2322.2	2503.67	1065.75	92.355	125.135	128.698	113.123	86.5124	96.7011	1830.79	3155.05	2815.82	2074.74	1917.11	2752.51
	CLEC11A	30.6497	44.8056	32.8274	52.0191	46.8987	35.4624	3.05856	3.69806	1.76729	1.83128	2.47425	3.28963	42.1382	35.5836	5.05204	16.4017	32.6315	16.1593
	SCD5	5.80335	9.77321	8.03194	13.7873	14.5864	9.75293	0.378417	0.425046	0.739549	1.57523	0.457933	0.521864	11.9924	79.5633	42.2466	28.2954	71.2498	13.5932
	HSPB6	0.331023	1.0179	1.65444	1.26311	1.40011	1.3294	0	0.10871	0.122158	0.111512	0.0345786	0.0919475	3.27238	0.321193	3.19751	0.860913	1.00913	0.390162
	MICAL2	15.1607	26.9644	21.3216	15.6568	23.3833	18.9307	1.64857	0.433905	1.89713	1.48498	2.14177	0.660599	62.7788	86.7067	104.162	93.5867	92.4168	76.3641
	ADAMTS2	13.4169	27.1976	33.1923	29.9686	40.3906	18.6018	1.71229	2.25668	2.12536	1.4322	1.66541	1.64781	5.56797	0.047968	9.30444	1.56281	3.25525	23.4574
	MAP3K7CL	0.667582	2.7869	1.24557	2.05035	2.79981	2.35674	0.0820632	0.333019	0.0155923	0.0284669	0.198613	0.105626	7.71552	57.6969	29.7978	13.6298	35.3829	9.8835
	FOSL2	18.653	22.4766	41.176	28.0323	34.9	25.6124	0.996889	3.12128	2.46889	1.61875	1.3478	2.31184	116.97	48.2487	47.4631	55.1561	66.3328	54.6783
	TIMP2	47.1291	92.3865	166.455	161.378	215.195	71.9546	6.98812	5.4612	11.813	9.01085	6.42694	10.4563	166.881	132.347	110.863	100.616	106.953	72.6826
	BICC1	5.74044	15.4209	25.4929	33.4525	37.9458	14.7379	1.06772	0.674641	2.02871	0.731015	1.11527	3.20669	21.7221	20.2417	45.2849	10.8282	11.4137	17.2901
	COL6A2	163.528	208.673	434.154	320.358	374.745	148.762	20.7381	25.7314	13.7868	14.0113	17.158	21.0484	332.951	69.2938	280.705	239.922	73.6147	422.846
	LGALS3	37.1277	60.6197	65.0625	86.1673	80.5233	92.1767	3.98557	3.26084	6.74216	5.83348	4.20694	4.83209	28.4547	19.8855	27.0354	41.7598	35.7908	21.6276
	FOXC1	1.797	2.51711	3.29199	3.47053	8.42446	1.43893	0.124904	0.470666	0.183077	0.20426	0.190017	0.206702	4.62878	4.76022	7.31853	7.19275	3.19279	9.10086
	TFPI2	41.3978	153.314	138.207	33.1682	114.821	48.4106	5.65868	4.99102	9.63701	3.62943	4.47197	8.2645	15.2641	4.84624	30.3183	12.9193	21.7296	6.4238
	VASN	26.6525	48.5681	45.2412	34.6628	60.5088	30.6391	2.71803	4.20296	3.47344	2.09861	2.16448	2.51099	56.072	26.5444	28.4128	22.2627	15.1519	20.8678
	SPOCK1	9.70041	38.4335	23.0799	68.3454	75.9929	11.3982	0.92648	1.71816	3.10048	2.57109	1.63954	5.09058	16.1211	41.8061	67.8149	47.7919	14.7953	34.831
	FLNC	89.7826	115.478	150.57	104.173	131.681	114.206	8.26492	5.59444	20.4009	6.03521	4.7289	6.38112	309.275	240.747	255.023	159.189	223.681	150.717
	CECR7	0.29675	0.251611	0.76523	0.358379	0.516827	1.01261	0.0282528	0.0143315	0.0644175	0.0588036	0	0.0727302	0	0	0.0129042	0	0	0
	NRP1	8.14011	20.9191	28.8708	20.9181	28.7776	21.6475	1.33512	0.942738	1.47336	2.36757	1.94397	0.742382	63.5625	7.48111	17.5428	39.6331	29.5529	20.9697
	KIAA1462	15.4402	20.3283	47.8507	41.7831	21.5212	5.43559	2.17195	1.74443	1.8939	1.76248	1.94622	1.36451	25.5589	69.8384	16.0494	9.35372	7.21385	7.9464
	CDKN2A	1.01913	1.86237	1.51446	1.9451	1.55862	1.5223	0.125808	0.0992719	0.031872	0.189114	0.0270656	0.215909	4.02914	30.5878	15.4636	13.4307	15.9422	11.4756
	CDH13	5.84966	9.02044	28.083	23.2253	35.9809	7.56384	1.44599	1.11771	1.71715	1.37044	1.10823	0.709022	26.6161	70.9321	36.7882	42.2069	91.806	59.1886
	CDKN2B	0.842813	1.73857	3.41508	6.99127	7.94819	1.33719	0.0909409	0.169146	0.345582	0.536289	0.17608	0.175579	13.2778	51.475	20.782	23.3935	17.6855	11.4749
	AHRR	4.17729	4.99388	8.76061	6.92205	6.81061	6.83546	0.504676	0.27632	0.721459	0.508527	0.442046	0.381502	6.20122	3.06555	3.04413	6.07879	3.32696	4.10598
	RCN3	118.653	137.868	173.977	143.389	176.297	143.383	10.9906	15.8309	9.4474	7.49254	7.16922	15.735	68.972	7.92778	159.911	82.2372	22.4721	90.9673
	CD97	13.0273	11.6187	10.56	9.5412	9.05903	10.169	0.99425	0.695647	1.02924	1.02279	0.431481	0.838444	10.4584	3.67679	7.61031	4.71121	0.548888	1.98775
	GDF6	0.133627	0.912682	5.8514	0.486016	4.60852	0.217871	0.099821	0.202541	0.056899	0.173134	0.0966367	0.214138	0.274017	31.1846	30.7595	15.957	1.39443	25.5122
	ARHGAP24	1.96543	6.85458	3.10801	5.66837	7.99465	6.47583	0.497775	0.315627	0.434472	0.542301	0.248478	0.230252	3.91516	15.2006	8.79574	8.33907	5.47156	5.38512
	CAV2	15.0003	28.5362	33.2483	38.7888	38.4727	41.2694	2.5288	1.71035	3.97057	1.39776	1.7666	3.02837	53.589	111.97	101.64	68.2119	146.197	73.9964
	ZNF503	0.896958	3.74445	4.61664	4.88807	6.32303	3.49582	0.183766	0.0559302	0.167597	0.669337	0.231275	0.378449	6.45069	0.128529	2.41727	1.05387	0.830698	0.849263
	LMOD1	11.8312	5.05537	12.9293	42.8179	23.5499	10.8385	1.54928	2.31051	1.0244	1.54779	0.794924	0.538414	59.9181	17.9566	14.2656	14.4734	21.7689	16.0772
	CTD-2319I12.1	7.12312	8.53285	9.53441	10.5841	12.9191	8.91065	0.615623	0.567784	0.829427	0.815385	0.650165	0.864423	19.7032	14.2593	36.1955	8.1402	1.89742	4.84367
	CCDC36	0.410025	1.92143	0.587516	0.738138	1.24227	1.44035	0.0847195	0.0572998	0.080485	0.0440824	0.027339	0.181742	0.0290703	0.0141081	0.0128982	0	0.0398925	0
	LINC00346	1.81887	2.32212	7.09862	1.61656	3.2055	2.17401	0.105139	0	0.239721	0	0.305355	0.811967	4.22101	1.05051	4.70607	1.31078	2.77242	2.3853
	SSTR1	3.89305	9.78438	16.3693	8.41098	11.8507	11.0943	1.13132	0.421324	1.12647	0.596114	0.415909	0.866319	12.9136	0.157393	0.0392443	0	0	0
	TNIP3	0.292474	0.500076	1.11491	0.389016	0.540327	0.6863	0.0326467	0.0165604	0.0372179	0.0169872	0.0474079	0.126062	0.268854	0.130478	0.641174	0.176371	0.0768629	0.397761
	SLC6A17	0.280264	2.08418	0.595958	0.612048	2.03215	4.63874	0.157376	0.169053	0.11609	0.105973	0.0627348	0.142986	0.152475	2.21068	0.312889	1.05411	0.828231	1.15124
	SYNE1	1.61999	5.91519	4.03019	7.21243	10.832	3.31816	0.369181	0.332167	0.42241	0.395412	0.294793	0.572303	7.86845	11.7958	9.60147	6.18722	9.24772	4.58974
	CASS4	0.0755309	0.326613	2.33938	0.246701	0.332781	0.358103	0.0152811	0.0930179	0.0174207	0.0477076	0.0147936	0.0983438	0.0943828	1.35888	1.10276	0.444526	3.81362	0.487925
	LIX1L	1.42303	2.31272	1.99022	3.04216	2.895	2.36524	0.13912	0.078411	0.176221	0.241296	0.19454	0.25865	3.58027	2.36306	2.6405	2.86501	2.47476	2.68863
	GATA6	0.192657	1.4107	0.0856806	1.53419	2.32238	0.558794	0.0467729	0.0316347	0.035548	0.113575	0.120749	0.0802705	8.52226	4.097	10.3112	5.97377	2.21711	4.79479
	VSTM4	2.3374	5.03026	3.94889	6.48495	8.19212	4.41953	0.349104	0.390313	0.446718	0.222429	0.386248	0.541045	1.21012	0.0284745	1.56846	0.284233	2.63687	3.50809
	PLXNB3	0.175933	0.0491813	0.514846	0.318413	0.187913	0.362792	0.0258865	0.0262624	0.0295112	0	0.00835358	0.0444258	3.25991	0.79319	0.559641	0.530712	1.68213	0.551037
	FAM198B	0.303819	1.29571	1.81996	7.28466	2.90326	0.473426	0.10147	0.0791872	0.124576	0.422386	0.098233	0.210977	12.8318	1.50518	9.56852	0.0843358	2.44045	0.00655857
	GABBR2	3.44145	6.79886	8.39217	1.66089	2.36359	23.1056	0.542673	0.747922	1.13226	0.394254	0.594749	0.303119	0.421609	0.286456	0.140298	0.204243	0.433923	1.96161
	PLAC9	13.7909	26.7518	14.7587	49.801	48.9545	29.6068	2.87691	1.40902	2.14879	2.21962	3.45741	1.91533	0.612727	0.941649	2.49207	1.93763	0.467128	2.87583
	BST1	12.0891	26.7923	27.6436	34.1462	46.4939	3.47111	3.15788	1.06791	2.25885	1.9546	1.59851	1.64709	8.24371	15.8381	73.4361	14.5985	12.4983	13.2846
	CAV1	127.669	204.356	265.727	142.224	172.416	398.445	16.6099	10.5759	33.606	13.643	13.3781	21.3791	518.246	510.618	695.964	485.889	884.231	701.003
	TNFAIP8L3	5.49358	10.6161	2.02797	5.10051	7.67426	13.9624	0.598205	0.717236	0.526974	0.28297	0.737065	0.839966	0.36388	0.380358	2.65772	1.37858	0.717006	1.21093
	MBNL2	11.3522	28.3075	22.186	25.1621	36.6838	14.2092	1.44825	0.600487	1.50746	3.15845	1.3289	2.96632	33.6929	39.4852	41.4023	21.206	32.5911	18.7404
	WHAMMP3	0.112395	0.402462	0.338251	0.728696	1.02585	0.389351	0.00957446	0.0679945	0.0764056	0	0.00926904	0.0739416	0.827906	0.746185	1.54805	0.24669	0.973814	1.02977
	MOK	10.3402	4.06883	3.69751	3.74972	3.04042	7.07066	0.436295	0.130519	0.497385	1.07106	0.579415	0.280784	4.2379	24.4736	51.2387	22.3385	55.6693	36.8999
	RAC2	5.59817	12.3397	7.3041	4.64999	4.33785	10.682	0.704457	0.295732	0.996945	0.252795	0.540884	1.06306	14.8035	1.65045	7.27828	1.35271	5.94795	2.26566
	TICAM1	3.50761	4.76524	5.08856	3.76366	5.62606	4.3407	0.321782	0.629591	0.28823	0.28703	0.333769	0.384592	6.03339	8.54307	5.35393	5.46354	7.18637	7.68656
	PODNL1	1.99672	1.32471	2.2707	5.84247	4.11345	1.03745	0.250866	0.26948	0.235523	0.261068	0.142861	0.18994	2.03556	0.162189	0.417881	0.134915	0.0833837	0.458785
	FBXL8	0.941419	1.13145	0.892958	0.725927	1.15904	1.05021	0.107303	0.217723	0.0489313	0.0446669	0.0415522	0.0276227	3.13704	2.01562	1.56831	1.58748	1.75833	1.02786
	HOXD-AS1	0.673702	1.5718	2.13017	1.17943	1.42476	1.28464	0.0380373	0.0514529	0.0867267	0.0395842	0	0.50591	0.143572	0	0.254806	0	0.0119406	0.0106538
	CDH11	16.2273	45.0663	47.9708	58.7431	98.8595	41.2948	2.5111	1.65434	2.60824	10.6658	2.50902	4.14987	134.813	81.4588	75.7418	89.0073	56.9429	79.0018
	LIMS2	4.18657	4.05316	2.45788	5.6828	4.69681	1.91311	0.268144	0.492608	0.446141	0.28659	0.231526	0.270512	5.04313	3.55537	2.56198	1.59017	1.24898	1.76595
	TRPV2	32.3914	1.25788	0.0565755	1.63431	11.2523	1.96195	0.990876	0.475216	0.69831	0.768693	0.697649	1.92468	10.6452	2.79014	2.58378	3.51884	9.48431	29.1106
	FRMD6	60.3641	167.962	100.528	110.543	168.227	88.9328	8.60279	10.57	9.09247	8.93906	7.0067	13.4355	153.359	393.518	233.355	156.662	265.911	200.348
	RNY3	30.1777	28.7841	63.9095	46.3571	38.3448	46.1337	5.42703	1.83528	3.43718	5.64774	2.33507	3.10458	9.93178	5.4225	9.91496	8.01889	14.197	10.6403
	KRT7	3.88092	42.9641	5.28528	22.2501	111.253	5.52053	2.84014	2.34779	1.30198	3.26841	3.53513	0.67697	57.3595	3.19812	19.8905	163.678	35.2525	7.98014
	CPA4	0.32644	0.47607	0.768593	0.764576	0.338414	0.42843	0.0466193	0	0.0354313	0.0970304	0.0300881	0.0600051	370.213	338.406	107.572	172.606	350.909	50.663
	CYBRD1	24.3897	56.1642	77.8602	152.322	119.463	60.2972	4.76508	7.05249	5.1749	8.45852	8.23681	5.65914	69.3212	71.6658	109.081	39.3971	32.7892	56.634
	LRRN4CL	1.33777	1.52567	6.03356	3.43886	4.68416	1.83676	0.118968	0.313808	0.325502	0.297134	0.138207	0.428756	0.734798	0.0237737	0.565108	0.197758	0.0224077	0.259907
	THBD	0.453169	5.67353	0.787354	0.310702	1.25175	3.65227	0.11975	0.151861	0.136517	0.109042	0.159403	0.3468	0.0154089	0.254255	1.08021	3.45862	0.31013	15.6214
	OSMR	5.43484	11.2758	12.1963	15.0078	20.4408	4.33741	0.66016	1.03506	1.1631	0.669163	0.630801	1.68839	40.8009	21.3559	39.887	18.1209	26.4186	21.8065
	SERPINB8	3.19647	6.0197	6.6112	6.58197	6.62527	3.44959	0.267113	0.185416	0.7693	0.614474	0.489965	0.524763	6.42558	20.1853	10.6847	12.1988	15.8612	10.9151
	CTGF	229.195	463.479	460.947	1294.59	1690.6	300.522	25.4282	122.905	88.6149	37.7095	30.014	60.8897	380.513	2706.17	1766.73	787.045	1900.2	1290.47
Pluripotency genes	KCTD8	0	0	0	0	0	0	2.22915	3.16151	3.26736	3.76377	2.81867	3.07415	0	2.11365	0	0.737314	0.0214216	0.019113
	SPSB4	0	0.0117167	0	0	0.0143256	0.0226701	8.94638	5.28894	9.80534	7.1538	8.39034	7.87434	0	0	0.0300453	0.0683428	0.0154877	0.0552743
	RP11-453F18__B.1	0.0519146	0.0299321	0	0.048447	0.0182984	0.159264	75.7276	45.6701	43.4888	55.6351	45.2887	51.7775	9.34158	1.97294	0.47972	3.85848	2.69045	2.38286
	RP11-532F12.5	0	0	0	0	0	0	7.6945	5.08664	6.16862	5.42438	6.48788	9.26488	0.817629	0.0496005	0.0453469	0.123778	0	0.0834245
	ESPN	0	0	0	0	0	0	2.23033	3.09796	1.84298	1.04369	1.86936	1.94593	0.0154089	0	0.0273472	0.0248822	0.0422905	0.0251553
	CD1D	0	0	0	0	0	0	3.54897	7.50567	2.67652	2.44326	2.3786	3.44356	0.0281026	0	0	0	0.0257097	0.022939
	GPR114	0.00649376	0.00748814	0	0	0	0	2.00747	3.06026	3.01946	2.64694	2.16728	3.81494	0.0108194	0.0105015	0.0288029	0	0.00989813	0.00883143
	SLC16A12	0.00785155	0	0	0	0	0	1.58849	2.08858	2.78156	3.45166	3.34629	1.07955	0.837225	1.44749	2.58868	1.23576	0.84971	1.18526
	WBSCR17	0	0	0.208263	0	0	0	26.3508	49.7761	32.6183	40.1215	32.3342	26.9092	0.0390112	0.0252434	0.311561	0.0524958	1.6893	0
	TRPM6	0	0.00471849	0	0	0	0	1.44378	0.430017	1.00417	1.56453	0.673216	2.62554	0.0477233	0.0330866	0.0120997	0.00550452	0.0124742	0.0111299
	FABP7	0	0	0	0	0	0	2.05171	0.571843	3.26431	8.07135	3.03397	1.53806	0.0232094	0	0.0205956	0	0.0849324	0
	CRYGEP	0	0	0	0	0	0	16.7745	6.73631	16.0688	14.7897	18.6076	23.84	0	0	0	0	0	0
	CCDC160	0	0	0	0	0	0	4.60439	5.99593	4.70068	5.04195	5.9877	1.76909	0.282973	0.0343324	0.0313881	0.0571178	0.388316	0.0288723
	PTCHD2	0	0.00712993	0	0	0	0	1.70128	2.96464	1.49455	2.03083	1.23041	2.16401	0.103018	0	0.00914168	0.024953	0.0188493	0
	C19orf77	0	0.0406876	0	0	0	0	13.7633	14.4846	4.36206	11.2326	12.1079	9.40887	0.176365	0	0.0521678	0.237328	0.0537826	0
	ITLN2	0	0	0	0	0	0	6.87999	4.69141	5.78606	3.79508	6.18737	3.72607	0	0	0.0343428	0	0	0
	RP11-313J2.1	0	0.0249548	0.0962443	0.0875136	0.0686502	0.0181064	37.0141	26.6246	53.4873	78.0777	54.0595	28.7295	0.117183	0.341222	0.439943	0.4294	0.00824657	0.279598
	TRIM54	0	0.015854	0	0	0	0	6.65354	3.27349	4.94685	4.49258	4.13622	2.1768	0.0687212	0.11117	0	0	0.0419131	0.0186981
	MDGA2	0	0	0	0	0	0	1.27904	1.49492	0.44341	0.809535	1.57858	0.510257	0	0.0149471	0.0136653	0.00621676	0.190191	0.00628499
	PACSIN1	0	0	0.0102477	0	0	0.0179937	6.93121	4.68791	4.21128	3.83068	4.47341	5.37635	0	0.0260845	0.0238475	0.043396	0.0368785	0.0767764
	RASL12	0	0.0156614	0	0.0168993	0	0.0151512	7.82568	8.14004	7.94409	5.55893	7.46964	13.2699	0.0452574	0	0.0200803	0	0.0207019	0.0738835
	CPSF1P1	0	0	0	0	0	0	0.280324	3.5633	3.23335	1.5101	0.702399	4.94527	0	0.0494276	0.0301259	0.0274104	0.124234	0.0138556
	PCDH20	0	0	0	0	0	0	1.13368	1.2917	0.815216	1.7969	0.827356	1.50409	0	0.0174266	0.00796608	0	0	0
	AC005592.3	0	0	0	0	0	0.0258495	7.01322	1.21755	9.4489	6.12757	7.07996	13.999	0	0	0.034259	0	0	0
	LPAR4	0.0244147	0	0	0	0	0.0272362	10.1556	5.45219	11.6902	13.3855	11.3427	8.7737	0.732202	0.0197414	0.0360969	0.492648	0.372142	0.132815
	SLC8A2	0.00685205	0	0	0	0	0	1.89643	3.22911	2.2884	2.6314	2.15803	0.899298	0.0684981	0.0332429	0.0101307	0.0184351	0.0208885	0.0093187
	ATP1B2	0	0	0	0	0	0	1.59586	5.08567	3.66003	1.9343	1.29049	2.68239	0.019327	0.0187592	0.0343008	0.0156045	0	0.0157758
	GUCA1A	0.0492035	0.0189126	0.0208404	0	0	0	24.8733	9.39898	20.7299	20.3322	21.4843	7.41441	0.0546527	0.106094	0.0242489	0.838402	0.549989	0.0669161
	ERVH48-1	0	0.0628252	0.0173072	0.0169478	0.0576104	0	6.72381	54.9295	2.91532	3.62481	15.6651	66.1709	0.226936	0.132161	0.0805516	0.128259	0.083045	0.0370477
	C9orf135	0	0	0	0.110909	0.0418903	0.066291	25.4874	26.9308	74.7236	45.491	31.2852	20.5499	0	0.0480492	0.0439287	0	0.0452884	0.0808155
	LUZP2	0	0.00498244	0	0	0.00609184	0	0.643386	2.17103	3.29266	2.01593	2.53207	1.26919	0	0.230587	0.178871	0.0581244	0.079032	0.0293812
	HNF4G	0	0	0	0	0	0	1.67652	1.9865	2.05716	1.34515	1.84605	2.35557	0.0790451	0.0639357	0	0.0106368	0.0964193	0
	DTX1	0	0	0	0	0	0	2.03292	2.78785	1.83807	1.63412	1.85949	2.14745	0.0432973	0	0.0128071	0	0	0.0235612
	PARD6B	0	0.0185445	0.0408694	0.0400205	0.0226736	0.0358808	20.8362	36.4151	30.6824	22.0898	24.0143	31.258	1.01819	0.676187	0.285323	0.248788	0.772155	0.0546779
	ANKRD34B	0	0	0	0	0	0	1.29921	4.48148	2.66604	1.28843	2.24919	1.57389	0	0.167993	0	0	0	0
	TCEAL5	0	0	0	0	0	0	13.4282	4.70133	5.04277	9.8094	6.83128	7.32022	0	0	0	0	0	0
	FGD5	0	0.00556876	0.00613638	0.0180268	0.0272348	0	4.56471	10.0312	9.23151	6.80016	5.86439	21.4291	0.0321846	0.0156195	0.02142	0.168907	0.014722	0
	FSTL4	0	0	0	0	0	0	1.37939	1.52917	1.92662	1.1598	1.04355	1.28162	0.0188074	0	0.0166894	0.015185	0.00860298	0.0153517
	OVOL2	0	0	0	0	0	0.0389822	7.18281	8.52076	6.57663	8.97579	6.89893	12.2299	0	0	0	0	0	0
	CCM2L	0	0	0	0	0	0	4.26469	3.17286	4.29462	3.47654	4.19746	2.1347	0	0	0	0	0	0
	HPGD	0	0	0	0.0171041	0	0	3.39292	3.81462	2.85344	2.13012	2.60621	5.18328	0	0	0	0	0.0104764	0
	MERTK	0	0	0	0.033291	0	0	6.9431	6.95606	5.62791	5.07735	5.35214	6.18694	0.37148	0.0721133	0.15823	0.515883	0.176722	0.0363869
	EPHA8	0	0	0	0	0	0	2.96167	2.21275	1.50497	1.25435	1.16688	1.47754	0	0.0114698	0	0	0	0.0192913
	ANKRD18A	0	0	0	0	0	0	1.02469	0.988859	2.06091	1.81195	1.12104	0.729154	0.0171516	0.0332954	0.00761002	0.0553926	0.211831	0
	LRRTM1	0	0	0	0	0	0	4.96984	1.09016	0.473303	1.81717	2.26971	0.42436	0	0	0	0.010149	0	0
	RYR1	0.00475971	0.00274427	0	0.00592238	0	0.00530976	2.85422	4.96289	4.01355	2.7819	2.54316	5.74614	0.00793025	0.0230918	0.0211115	0.0128057	0.0036275	0.0194194
	LPL	0	0	0	0	0	0	0.786024	1.72304	5.08847	1.40227	1.63061	2.80029	0	0	0	0	0.0528744	0
	XKR7	0	0	0.00615593	0	0	0	1.6937	1.54328	2.2169	1.78706	1.32085	1.75612	0	0	0.0143255	0	0	0
	RP13-238F13.5	0	0	0	0	0	0	28.7488	20.916	15.0161	6.43653	14.0822	22.4085	0	0	0	0	0	0
	SALL2	0.0920819	0.0653429	0.144006	0.141016	0.019973	0.173839	113.692	179.766	137.179	112.84	101.531	110.538	9.97228	1.17984	1.12055	4.05914	3.39014	0.992208
	AC009299.3	0	0	0	0	0	0	5.45976	2.44138	5.07378	4.09305	4.68439	2.4979	1.27856	0.180978	0	0.0645189	0	0.413104
	ALPPL2	0	0	0	0	0	0	4.44089	6.80813	3.99391	3.10667	2.96169	1.81007	0.0253972	0.024651	0	0	0	0
	GLT1D1	0	0	0	0	0.0154225	0	7.20584	0	5.59091	0	6.1704	4.35258	0	0	0	0	0.0166735	0.0148767
	ALPL	0.0126083	0.0726951	0	0.219635	0.0355526	0.112523	93.586	81.2808	104.108	92.8261	81.2758	54.5552	2.20574	0.937933	1.88277	0.203532	1.76808	1.40607
	FAM159B	0	0	0	0	0	0.0314489	6.70729	7.40647	9.62309	11.586	9.18785	16.9727	0.0939393	0.136769	0.12504	0.0379232	0	0
	RP11-137H2.6	0	0	0	0	0	0	4.00303	4.83189	4.36367	6.26394	4.24306	4.2122	0.932432	0.116779	0.160147	0.364279	0.550346	0.0736554
	CTD-2147F2.1	0	0	0	0	0	0	9.70171	12.7449	7.72792	7.96051	11.2586	10.0059	0	0	0	0	0	0
	IGSF3	0.0257184	0.0237253	0.0261436	0.0192004	0.029008	0	22.6611	20.1776	28.3207	27.2128	19.8266	27.3569	0.976979	0.116455	0.28138	0.518954	1.08196	0.181879
	RP11-57A19.2	0	0	0	0	0	0	3.74343	3.11872	4.4089	4.82444	3.19202	4.81829	0	0	0	0.0206048	0.023347	0
	RP11-82C23.2	0	0	0	0	0	0	12.0185	1.19539	7.65662	53.9529	36.1601	0.151661	0	0	0	0	0	0
	RP11-256I9.2	0	0	0.032983	0	0	0	9.66288	3.23932	16.9549	5.29026	1.66757	22.117	0.043248	0	0	0	0	0
	PDE3B	0	0.00837309	0	0	0	0.00810034	2.52677	2.10443	4.17348	3.59573	3.25397	5.03727	0.381088	0.0117426	0.0161034	0.195359	0.143883	0.0839386
	SOX11	0.0261538	0.0552909	0	0.0108475	0	0.0486271	18.9923	17.5718	35.5177	55.0505	33.474	17.3353	9.45587	8.04315	8.97745	7.41768	7.65408	13.3027
	SEPT3	0.0210069	0.00807455	0	0.00871278	0.00987243	0.0234346	14.3254	11.176	20.0652	15.6039	16.1396	13.0121	0.245	0.0226479	0.0414113	0.00941965	0.0640397	0.0285691
	PURG	0	0	0	0.0125489	0	0	3.60746	4.48786	3.23796	4.21282	3.20793	3.61377	1.29386	0.864415	0.566619	0.54268	0.906982	0.246886
	SYK	0.00729395	0	0.00926817	0	0	0	5.30064	2.08398	4.06445	3.28024	3.37151	4.60413	0	0	0.0431361	0	0	0
	RP11-255H23.2	0.0358167	0	0	0.178263	0.0504974	0	39.7385	77.3378	42.3619	44.0091	55.223	49.843	0.2387	1.12947	0.158864	0.192726	0.354859	0
	PI15	0	0	0	0	0	0	1.76199	1.61318	0.989655	0.751348	1.5144	1.86965	0.468935	0.0171758	0.00785142	0.0214312	0	0.0649991
	GABRP	0	0	0	0	0	0	1.29109	7.69697	0.758694	1.38515	0.850449	1.09645	0	0	0.0121586	0.0110626	0	0
	CTB-118N6.3	0	0.0309796	0	0.0167141	0	0.0149852	7.21814	17.1163	8.97239	9.38961	7.17731	28.2918	0.0223807	0	0.0595809	0.0180701	0.0409501	0.0365369
	LHFPL4	0	0	0	0	0.0283031	0	7.92792	7.35081	9.74177	8.82515	6.73137	4.68393	0	0.0324643	0.0296803	0	0	0
	MACC1	0	0.00885443	0.0390278	0.00955431	0.0216519	0.008566	20.4503	18.0302	17.9936	15.1904	16.5976	12.0454	0.00639676	0.0869236	0.0567638	0.00516472	0.0936333	0.0208856
	DENND1C	0.00816008	0.0188192	0	0	0	0	7.48853	6.49855	5.57093	5.09918	5.22947	5.96683	0.0271914	0	0.0361938	0.0109771	0.024876	0.0221952
	SYT10	0	0	0	0	0	0	2.22691	0.626205	3.33898	1.87665	3.25725	0.747738	0.0124587	0.0241854	0.0110556	0	0	0
	KLHL14	0	0	0	0	0	0	2.93239	2.16248	1.36248	2.5003	1.99197	1.36385	0.0126833	0.0123107	0	0	0	0
	MTUS1	0.00316415	0	0	0.0118112	0	0	3.17518	2.78486	3.9584	3.15508	3.15322	2.62351	0.0738061	0.0409359	0.00935633	0.0212824	0	0.0430321
	RP11-390F4.6	0	0	0	0	0	0	24.205	14.7102	15.5967	17.158	13.6975	35.6702	0	0	0	0	0	0
	GRPR	0.0394002	0.726935	0.0500644	0.220611	0.138874	0.0659302	196.093	362.008	131.222	123.304	247.191	417.585	0.754924	14.8142	1.63108	8.45382	2.64246	3.26861
	FAM110C	0	0	0	0.0119164	0	0	2.89861	6.54188	4.52377	2.33899	2.50602	3.59124	0	0	0.0141595	0	0.13138	0.0260491
	KCNJ11	0	0	0	0	0	0	3.39782	5.76475	2.38543	2.49718	2.6204	3.1133	0.0395225	0.0575421	0.0350716	0	0.0361572	0.0161303
	NANOGP1	0	0	0	0	0	0	6.88921	4.8484	3.9623	4.52123	3.75532	8.30812	0.0958352	0.0310066	0	0.0773771	0	0
	HLA-DOA	0	0	0	0	0	0	2.4069	3.42171	1.9924	2.31334	2.79021	3.05854	0	0	0	0	0	0
	CASC9	0	0	0	0	0	0	6.59742	12.285	2.18972	7.56099	6.75078	8.06179	1.28951	1.66884	0	0.104115	0.904446	0.105258
	AC144521.1	0	0	0	0	0	0	1.42999	1.6374	1.06775	1.53166	1.44914	1.6899	0	0.00835554	0	0	0	0.00702672
	CKMT1A	0	0	0	0	0	0	2.37023	3.35438	2.42962	4.49795	1.96681	6.89633	0.0205036	0	0	0.0165545	0	0
	RP11-132A1.4	0.107806	0.124314	0.136985	0.26828	0	0.0601321	142.991	274.646	139.839	96.057	105.744	169.563	6.64584	1.83057	3.90504	6.67104	2.95781	2.49244
	NUP62CL	0	0	0	0	0	0	9.45242	4.52846	4.67706	5.19166	6.95849	4.01326	0.0337861	0.0327935	0.0299812	0.0818363	0.0927277	0.0551564
	NODAL	0.0224462	0	0.0285216	0	0.126586	0.0500805	36.2208	25.1367	36.4467	30.208	23.6348	137.805	0.224389	0.0362995	0.066373	0.0905855	0.0684275	0.0610532
	SDK1	0	0	0.00801779	0	0	0	1.62894	1.96342	1.95016	1.73238	1.15183	2.37928	1.3667	1.16838	0.419812	0.407436	1.30323	0.167337
	BSPRY	0	0	0	0	0.0229062	0	6.83696	7.62987	7.97414	5.88356	5.90606	5.41543	0.0270693	0.0525481	0	0.0218557	0	0
	FAM201A	0	0	0	0	0	0	3.62931	2.28706	3.77295	2.87843	3.06467	1.58457	0.0329166	0	0	0.0930187	0.255967	0
	TTLL6	0	0	0	0	0	0	3.08919	2.22812	2.17358	2.34833	2.21962	0.869794	0.0496881	0	0.0220462	0	0	0
	DSC3	0	0	0	0	0	0	0.845538	2.14012	1.58005	1.34257	0.978903	2.70397	0.996029	1.28031	1.54476	25.2487	7.9711	11.3749
	DAZL	0	0	0	0.0130224	0	0	4.55665	3.38549	3.05115	4.49517	7.19911	2.65997	0	0.0169251	0.0154736	0	0.0319052	0
	SCNN1G	0	0	0	0	0	0	4.78792	3.27388	4.61858	2.31793	3.07315	0.993253	0.0180539	0.0175235	0.0160208	0	0	0
	GPC3	0	0	0	0.191858	0.0395262	0.0156374	62.0735	29.3699	50.5133	90.9944	51.0003	15.1267	0.0467098	0.090675	0.0621742	0	0	0.0762545
	DCAF12L1	0	0	0	0	0	0	2.1297	2.21602	4.81429	2.74671	3.33053	5.03725	0	0	0	0	0	0
	CD200	0	0	0	0.0316177	0.197043	0	36.727	56.7458	43.7918	41.8158	38.5615	46.5313	0.275191	0.0205466	0.150277	0.170914	0.271125	0.034558
	TUBBP5	0	0	0	0	0	0	5.87395	3.06015	2.79233	0.778855	6.54285	5.89664	0.0233463	0.0226604	0	0	0	0.0190566
	SYT4	0	0	0	0	0	0	1.49711	2.51736	3.93498	3.37566	1.59697	2.62283	0	0	0	0	0	0
	SLC27A2	0	0.015639	0.0172331	0	0	0	6.3877	5.76783	11.286	7.05867	10.4128	6.61136	0.0225964	0.0438651	0	0	0.0206723	0
	PNPLA5	0	0	0	0	0	0	4.37604	5.22449	5.67783	3.09471	3.30022	5.44583	0.024888	0	0	0	0	0
	MPPED2	0.00463546	0	0	0	0	0	2.06322	1.00472	2.0442	1.24924	1.61245	3.93033	0	0.00749634	0	0	0	0
	RBP1	0	0.0112217	0	0.0121086	0.0137203	0	10.3954	7.71804	7.79294	7.73666	7.62411	7.03479	6.77739	0.0629501	0.244594	0.222547	3.26332	0.44998
	RAB19	0	0	0	0	0	0	6.75597	8.22489	14.5413	7.9869	10.7787	13.7046	0	0	0.0493715	0	0.0508997	0
	SEC14L5	0	0	0.00745517	0.00730033	0	0.00654518	6.58081	4.86518	4.04884	3.20187	4.84481	5.68358	0.0391015	0.0189764	0.00867451	0	0.026829	0.00797923
	RNF165	0	0	0	0	0	0	0.581722	0.87979	1.46144	1.30605	0.849963	1.15086	0	0.0107636	0.0442826	0.0447679	0.121742	0.00452592
	LINC00992	0	0	0	0	0	0	10.9142	11.3454	6.68087	6.9379	9.52501	16.47	0	0	0.0491126	0	0.0506328	0
	RP11-431J24.2	0.0311743	0.35948	0.0396121	0.155158	0.0439522	0.034777	108.279	215.711	86.5696	71.6214	139.604	296.405	0.467462	8.62084	0.829636	5.87109	1.28297	1.99264
	KCNH8	0	0	0	0	0	0	1.6482	2.24286	2.59906	1.48927	1.44275	2.04523	0.274311	0.0394448	0.00901553	0.00820289	0.0836513	0.0746363
	CTD-2501M5.1	0	0	0	0	0	0.0861649	36.0037	32.5315	39.5485	6.04951	4.3569	24.5385	0	0	0	0	0	0
	RP11-129M6.1	0	0	0	0	0	0	11.0464	23.0412	14.9103	11.7715	20.1903	21.3841	3.18395	8.03506	0.645802	1.90967	5.82568	2.30191
	RP3-523K23.2	0	0	0	0	0	0	5.18652	5.06814	6.74705	6.52329	5.17509	8.47777	0.0655097	0	0	0	0	0
	NPY5R	0	0	0	0	0	0	0.878395	3.26123	0.788327	1.01136	3.27485	13.0381	0	0	0	0	0	0
	C1orf210	0	0	0	0	0	0	10.1834	8.06748	8.32542	8.02207	5.1846	7.57202	0	0	0	0	0	0
	SNCA	0	0	0	0	0	0	2.57618	4.0604	3.51379	2.60116	2.22679	3.0593	1.49961	0.781402	0.0280153	0.152941	0.823152	0
	SELV	0	0	0	0	0	0	7.03539	9.30045	6.27866	6.24916	6.91416	5.71684	0	0	0.032458	0	0.100388	0
	FAM19A4	0	0	0	0	0	0	5.20603	4.95493	4.95602	3.82594	4.65028	8.22063	0	0	0	0	0.0252722	0.0676459
	HLA-DRB1	0	0	0	0	0	0	11.0601	15.181	18.8276	5.41644	0	9.59793	0	0	0.137148	0	0	0
	UGT3A1	0	0	0	0	0	0	1.8847	1.72821	0.999922	1.50873	1.55089	0.765077	0	0.0217283	0	0	0.00682662	0
	DMRTA1	0	0	0.0086707	0	0.0192414	0	5.36759	5.10939	5.69107	6.28699	4.86491	8.25927	0.238753	1.84288	0.272399	0.715998	1.33134	0.343368
	FOXI3	0	0	0	0	0	0	10.5571	9.03396	13.2911	7.83378	8.7539	4.6673	0	0	0	0	0	0
	CDHR1	0	0	0	0	0	0	1.60996	2.13745	1.60879	1.37551	1.44315	3.74792	0.0102303	0.0496486	0.0363127	0.00825989	0.00935917	0.0167011
	CTSV	0.0441621	0.0509246	0.168346	0.1099	0.0622635	0.0246328	92.9207	107.069	121.862	133.445	125.662	66.6547	1.91307	0.214253	0.391759	2.46543	0.875085	0.660658
	PTPN5	0	0	0	0	0	0.00771205	2.28257	6.03903	2.04092	3.02747	2.96801	2.11707	0	0	0.010221	0.0092997	0.0210747	0
	CTC-451A6.4	0	0	0	0	0	0	12.082	2.43296	3.25466	3.35131	5.5498	0	0.023511	0.0228203	0	0	0	0
	CNTNAP2	0	0.0595157	0.0234222	0.00458714	0.0883606	0.00411264	32.7521	17.6581	50.4529	53.1473	44.4156	36.8339	0.0122847	0.0178856	0.0490554	0	0.0168579	0.0200549
	SLITRK3	0	0	0	0	0	0	3.60841	4.19653	1.204	2.55141	1.8988	1.40791	0	0	0	0	0	0
	PLA2G7	0	0	0	0	0	0	4.2318	3.6198	4.7061	4.31755	4.75953	3.12395	0	0.0207268	0	0	0.0195359	0
	EPHA7	0	0.00587722	0	0.0190253	0.0143717	0	3.41519	5.48172	5.80246	18.9122	7.5788	11.7434	0.0169837	0.0164847	0	0.0342814	0.0233063	0
	HRK	0	0	0.00704613	0.00689979	0	0	3.93109	5.45415	4.37921	2.15756	2.72828	2.39129	0.00923904	0.0179352	0.0245957	0.0298383	0.0338094	0.00754144
	SHISA6	0	0	0	0	0	0	1.1541	0.995231	2.72185	0.015013	1.34773	2.67386	0	0	0	0	0	0
	C1orf172	0.0211944	0	0.0538619	0.0263716	0	0	27.5458	25.5793	27.1792	22.5973	23.4126	23.0038	0.0353124	0	0.0313356	0	0.0646111	0
	CDH1	0.0741011	0.10681	0.0470788	0.276606	0.0957677	0.0206661	170.367	170.711	171.912	136.596	130.225	123.034	0.154327	0.798895	0.611696	0.191058	0.0847116	0.0671843
	SHISA9	0	0.00862865	0	0	0.00527495	0	2.56756	3.64309	4.76339	1.95987	1.7763	5.58072	0	0.00605051	0	0	0	0.0101765
	HS3ST4	0	0	0	0	0	0	2.43914	5.98326	4.0465	3.2771	2.37895	4.45152	0	0	0.0166276	0	0	0
	SLCO4C1	0	0	0	0	0	0	3.36705	1.4857	2.43193	1.97999	1.6075	3.47301	0	0.0115214	0	0	0.0325781	0
	RP11-148B6.2	0	0	0	0	0	0	22.109	5.56536	24.6362	18.7698	17.3	14.4426	0	0	0	0	0	0
	ECEL1P2	0	0	0	0	0	0	9.25476	16.0383	5.13162	6.10846	5.15958	2.22483	4.67079	0.359807	0.164475	0.05986	0.339133	0.060517
	CTD-2162K18.4	0	0.0213759	0	0	0.0261355	0	13.8314	12.6625	6.80662	9.49188	18.0085	10.8903	0.277969	1.79868	0.520737	0.748104	1.04546	0.403368
	TACR3	0	0	0	0	0	0	1.81319	1.75536	3.17492	2.99689	2.13396	3.00498	0	0	0	0	0	0
	FZD3	0.0110389	0.00318232	0.0420803	0.0171693	0.0038909	0.0215506	20.6361	21.9509	21.5906	34.3373	25.6209	28.1079	1.48977	0.691759	0.273375	0.96895	1.88032	0.656809
	AP000688.29	0	0	0.0206709	0	0	0.0181477	13.8495	17.3362	6.18339	4.32929	7.74892	14.7421	0.0813122	0	0	0.0437675	0	0
	NKAIN4	0	0	0	0	0.0200816	0	11.5267	6.19785	4.17873	8.61273	7.03016	2.19578	0.949252	0.230341	0.105294	0.938869	0.282238	0.0968544
	KCNA6	0	0	0	0	0	0	1.7288	2.48471	2.90938	1.48855	1.78324	2.64905	0.264828	0	0.056401	0.333562	0.0872202	0.0172935
	ADCYAP1R1	0.00556554	0	0	0	0.00784676	0.00620872	5.80113	4.33178	5.76105	4.12469	5.87769	4.76531	0	0	0.0246858	0.00748688	0.0848329	0
	GYLTL1B	0.0365986	0.0140676	0.0155015	0	0.0343998	0	29.4401	27.7242	34.3727	21.4112	24.0853	20.1539	0.121955	0	0.0721474	0.0328221	0.0185951	0.0663647
	C1orf106	0.0210612	0	0	0	0	0.0156634	10.1583	9.04925	13.0314	10.1575	9.0422	13.5284	2.07034	0.0227064	0.145314	0.217212	0.235419	0.057286
	MLK4	0	0.0166071	0.0121999	0.0119465	0.0135366	0.00535537	11.2819	16.9951	14.9786	10.9887	12.0352	22.6319	0.423914	0.170795	0.170343	0.297062	0.482943	0.31338
	AIF1L	0.0900674	0.103859	0.0264105	0.0172413	0.0488402	0	80.5133	74.0489	79.1438	83.7993	76.3057	81.3462	0.854206	0.369738	1.76186	0.130481	3.86511	0.216714
	NPFFR2	0	0	0	0	0	0	3.05055	2.48646	7.46068	8.73696	4.77061	7.18173	0.0536796	0.0521026	0.16672	0.0216704	0.417425	0.0219082
	HEY2	0	0	0	0	0.0390935	0.0309326	15.4607	13.0217	18.5465	16.0194	11.6438	30.2399	0.0230993	0.0224206	0	0.111902	0.0422648	0.282825
	XKR4	0	0	0	0	0	0	0.417674	0.495932	0.846501	0.843562	0.581066	0.848216	0.0159243	0.00618259	0.00565239	0.0102858	0.00291368	0.00519935
	CFTR	0	0	0	0	0	0	0.888535	0.593254	2.79643	3.03481	2.08798	0.410545	0.0156353	0.0151759	0.00693725	0	0	0.00638122
	ZNF208	0	0.0450366	0.00708958	0.0902504	0.0471981	0	69.8956	61.1077	29.0934	30.7493	70.5685	0.0232467	0.037184	1.53389	0.0494947	0.0375279	0.102054	0
	C2CD4C	0	0.0141448	0	0	0	0	6.63109	6.96909	6.33737	5.47516	6.72709	3.60314	0.286124	0.317392	0.199494	0.396027	0.673099	0.133458
	CTNND2	0	0.0127701	0	0	0	0	3.21737	2.5549	5.59885	5.79175	3.08003	2.60698	0.00922557	0.00895454	0.180106	0.0372435	0.371361	0.00753045
	KCNK12	0	0.00655506	0	0.00707319	0	0	4.34271	5.46054	3.4089	3.18842	3.59849	3.36326	0.0568273	0.00919297	0.0168092	0.0458822	0.0259943	0.0154619
	POU3F1	0	0	0	0	0	0	3.29798	4.34751	4.83741	8.13213	5.38909	1.46004	0.064872	0.0209887	0.0383776	0.0349183	0.0395655	0.0176508
	NLRP12	0	0	0	0	0	0	3.03914	3.07103	1.23739	0.363965	1.6112	6.90769	0.0372442	0.0241	0	0.0200472	0	0.0101336
	FAM184A	0	0.0112852	0	0.0121773	0	0.00545881	6.5102	9.5375	9.16434	7.86291	7.23794	7.10523	0.0244586	0.04748	0.0217041	0.0987389	0.0596692	0.0199645
	SPINT1	0.0529711	0.0366495	0.0403851	0.0131821	0.0298733	0	44.4965	57.0067	60.2077	38.294	33.1835	60.12	9.31987	2.50137	0.642201	3.04984	0.9366	0.547504
	PKIB	0.0116213	0.0536032	0	0.02892	0.0163846	0.0648213	50.0703	58.9838	63.4712	16.9121	54.9556	47.4517	25.8488	29.0173	17.2334	12.6785	36.012	21.6051
	RP4-753M9.1	0	0	0	0	0	0	5.83802	5.00572	11.5075	7.44732	4.52143	17.695	0.0775445	0	0	0.0313046	0	0
	RP5-865N13.2	0	0	0	0	0	0	32.9337	13.0444	16.8867	11.3461	10.9189	17.0334	0	0	0	0	0	0
	HESX1	0	0.0372941	0	0.0402419	0.0911961	0.0360792	42.5048	13.1703	58.7205	84.6536	92.2303	21.4929	0.592737	0.0523021	0.191267	0.391561	0.443672	0.219921
	HPN	0	0	0	0	0.0158514	0.0125423	7.78838	20.6214	3.94157	5.83266	6.07775	3.7007	0.0187323	0.0181819	0.0166227	0	0.0171372	0.0305808
	GPM6B	0.0334815	0.0540518	0.0595612	0.0749883	0.075528	0.0298806	94.8444	87.2054	61.4572	53.0446	78.8713	164.304	0.401647	0.194923	0.475219	0.0990881	0.500136	0.646588
	CXXC4	0	0	0	0	0	0	1.93429	3.01328	3.13298	3.20094	1.46328	1.85026	0.261138	0.0422444	0.0096554	0.0702807	0.0895884	0
	DNMT3B	0.558121	0.974842	0.615322	0.347228	0.578593	0.860681	1197.81	778.592	1311.85	853.556	950.626	1729.41	3.18627	1.20786	1.65035	2.52842	1.51378	1.6297
	CHGA	0	0.0141266	0.0155665	0.0152432	0	0	8.28809	9.9976	18.4451	11.8028	17.679	8.72825	0	0	0	0.0823992	0.0186731	0
	MYO5C	0.00378313	0.00436243	0.00961417	0.0141217	0.00533377	0.00422032	10.7644	6.01321	16.5227	11.336	11.4761	13.7054	0.516858	1.35207	0.195766	0.351151	0.668907	0.200655
	PTPN6	0	0	0	0.00943986	0	0	5.16953	3.56284	4.21355	2.14679	3.73266	5.40528	0.632014	0.159496	0.0112168	0.0408229	0.0693838	0.0309532
	CCDC88C	0	0.00352652	0	0.0152211	0.00862348	0.0136466	8.40973	9.71195	15.4164	10.874	10.1349	14.7617	0.412725	0.21761	0.090431	0.592415	0.689903	0.0499097
	ZNF711	0.00753251	0.0260578	0.0287139	0.0093725	0	0.008403	18.8481	23.0427	24.2809	23.3574	22.8971	27.3828	1.99546	0.657794	0.723887	1.28688	1.33185	0.532693
	NOVA2	0	0	0	0	0	0	0.934919	1.394	3.13289	1.35622	1.00109	2.42496	0.167693	0.00707681	0.00646992	0.00588674	0.0466913	0.00595135
	EGLN3	0.00516395	0.00595469	0.0131233	0.00642537	0.00728057	0	9.46123	8.75916	12.5297	12.177	8.99759	12.5221	0.189283	0.125265	0.137427	0.0625199	0.67692	0.0421374
	MMP9	0	0	0	0	0	0.0181477	5.13431	6.11708	6.72369	4.8499	6.90775	23.689	0.108416	0.131539	0.0962068	0.0656512	0.297554	0.132744
	MIR302A	0	0	0	0.685279	0	0.614393	442.133	306.571	323.155	434.139	333.966	650.544	0	0.890652	0.814272	0	0	0
	FAM124A	0.00718636	0.0165736	0.0273944	0.00894181	0.0101319	0.00801685	19.8314	12.2014	33.6802	18.3623	19.9982	32.8464	0.0239467	0.0348648	0.010625	0.0193345	0.0109538	0.0488668
	RP6-65G23.3	0	0	0	0	0	0	26.2003	17.3429	22.1324	21.4551	16.882	19.7917	3.44873	1.1158	1.17706	3.28427	1.94158	0
	MIR302D	0	0	0	0	0	0	247.834	181.693	188.701	283.328	208.405	187.439	0	1.8075	0	0	0	0
	SCN4A	0	0	0	0.00573351	0	0	3.00558	1.5284	2.97581	2.75527	2.2238	2.62065	0.0153547	0.0074518	0	0	0.00702363	0.0125334
	RP11-89K21.1	0	0	0	0	0	0	0.918198	0.328004	1.99033	11.0224	4.04391	0.0832283	0	0	0	0	0	0
	BMP4	0	0	0	0.0306841	0	0	17.9011	9.51582	8.94113	6.50046	9.19633	3.62184	4.54012	0.378859	0.16407	0.0663471	0.375885	0
	ARAP2	0	0	0	0	0	0	0.707709	1.32049	1.85057	0.932201	1.03968	1.43326	0.122269	0.0247244	0.49277	0.493599	0.335574	0.0124754
	SGSM1	0	0.00515112	0	0	0	0	2.2341	4.03429	2.38207	1.80579	1.95985	2.27999	0	0.0144481	0.00660453	0	0.00680897	0.00607517
	TMC6	0.00876722	0	0.00557009	0	0.00618038	0	5.40637	7.37076	5.75895	4.17907	4.75311	10.4746	2.05962	0.59548	0.285169	0.15332	1.22276	0.0894247
	RP1-193H18.2	0	0	0.019284	0.0188835	0.0213968	0	14.959	10.4165	18.2577	16.641	15.6946	22.4475	2.0987	0.0490855	0.067314	0.40831	0.231325	0.123837
	CGN	0.00574388	0.0132468	0.0364927	0.00714696	0.0080982	0.0128153	27.0252	26.2199	29.6753	21.4004	21.1861	22.1011	0.35409	0.195066	0.0509535	0.0618143	0.280164	0.0312464
	ADRA2B	0	0	0	0	0	0	4.84095	5.67268	4.27813	3.71003	4.12342	4.97509	0.0193152	0	0	0	0	0.0315323
	KHDRBS2	0	0	0	0	0	0	4.29911	8.00062	6.67509	7.68532	5.92379	6.28038	0.0543011	0	0	0	0	0
	NOS1	0	0	0	0	0	0	0.982679	1.02543	1.87246	1.35378	0.801837	0.921525	0.0674385	0	0	0	0	0.00393195
	IGSF21	0	0	0	0	0	0	3.78807	6.93777	5.36401	5.24925	3.47422	5.00406	0	0	0.0182122	0	0	0
	MAPK4	0	0	0	0	0	0	1.81258	1.38739	2.68445	2.90523	2.23262	1.04153	0	0	0	0	0	0
	ZFR2	0	0	0	0	0	0.00713208	3.20777	4.57708	4.43549	2.49828	3.1956	3.79585	0.0106519	0	0.0189047	0.00860034	0.0389797	0.0347789
	IGSF9B	0	0.00499039	0.00549905	0	0	0	2.29747	3.15515	5.09459	2.31072	1.73595	6.46425	0.0576837	0.0419918	0.0191953	0.145543	0.217685	0.00588561
	SORCS1	0	0.00439921	0	0	0	0	1.53133	1.81667	3.39294	2.63459	1.8531	1.87565	0	0	0.434317	0.230943	0.0174452	0.64336
	RP11-624M8.1	0	0	0	0	0	0	9.80766	2.09475	5.8168	4.40079	4.51676	3.42426	0	0	0	0	0	0.0166822
	CKMT1B	0	0	0.0122587	0	0	0	5.38708	7.23955	5.37593	4.74492	4.48963	6.08975	0	0	0.0142637	0	0.0294104	0
	CHP2	0	0	0	0	0	0	9.42478	12.0241	4.50383	3.1977	5.12451	5.38414	0	0	0	0.0214611	0	0.0216967
	VENTX	0	0	0	0	0	0	5.15546	6.40929	4.04669	4.00186	4.05008	9.32814	0	0.0211113	0	0	0	0.0177539
	TJP3	0	0.0102889	0.0113377	0.0111022	0.0125799	0	18.3551	16.2482	14.5374	11.3468	13.142	6.69172	0.0891972	0.101006	0.0791521	0.0600146	0.0272007	0.0121347
	LINGO1	0.00775224	0.00893933	0.0098505	0.00964591	0	0	11.7693	10.5781	15.4341	12.3393	10.0334	10.6912	1.13662	0.0752203	0.0114616	0.0312855	0	0.326831
	MAT1A	0	0	0	0	0	0	5.75059	6.12158	5.13062	2.87948	3.14665	3.21816	0	0.0333089	0	0	0	0
	CADM2	0	0	0	0	0	0	0.800383	2.11121	1.78279	2.65898	1.13247	1.26794	0.0316892	0.018455	0	0.0460544	0.359488	0.01552
	LINC00966	0	0	0	0	0	0	6.00406	2.25735	3.14054	8.37999	6.7699	0.840991	0	0	0	0	0	0
	AIM1L	0	0	0	0	0.0104338	0	3.30589	5.55337	4.80656	4.15084	3.45554	5.4114	0.308253	0.263293	0.207889	0.119464	0.135363	0.0503228
	HTR3A	0	0	0	0	0	0	8.18753	2.90387	7.53799	7.22742	5.24127	4.59807	0.022841	0	0	0	0.0208961	0.0186441
	PCDH8	0	0	0	0	0	0	5.11657	2.43176	4.25651	6.76374	4.95335	1.08773	0.0158169	0	0	0	0	0
	ST14	0.00873598	0	0	0.0326098	0	0	12.5558	8.73593	17.9407	10.3295	14.0306	20.4924	0.0291104	0.0282552	0.012916	0.0235037	0.0133158	0.0237616
	RP11-640N20.6	0	0	0	0	0	0	29.6007	48.9842	30.2879	29.1633	51.2058	6.2459	0	0.242426	0	0	0	0.101936
	TESC	0	0	0	0	0	0	12.9336	7.09527	8.37344	8.84011	11.5317	4.15153	0.164369	0.127632	0.0291717	0	0.120299	0.0536672
	AC069277.2	0	0	0	0	0	0	6.71422	3.63292	2.15714	9.71867	7.40611	4.39961	1.3195	0.46757	0.0557573	0.862435	0.229933	0
	ART5	0	0	0	0	0	0	11.0937	16.6423	7.75409	8.5167	8.69748	8.70788	1.04839	0.0726848	0	0.362771	0.171271	0.0305627
	DCX	0	0	0	0	0	0	2.96643	1.14472	1.34165	1.80552	2.09659	0.874512	0	0.00606125	0	0	0	0
	BEX2	0	0.111787	0	0	0.0455593	0	94.9269	24.3018	64.2157	54.7549	42.7848	43.084	6.08385	0.156773	0.716643	1.69532	1.92094	1.23051
	NUP210	0.0325196	0.00535704	0.0236123	0.0346828	0	0	33.1292	34.6096	44.0084	35.0164	22.5002	49.4067	0.170285	0.120205	0.0755541	0.0374967	0.0283246	0.0189541
	ST6GAL1	0.00830543	0.0335203	0.0158301	0.0103342	0.0175645	0.0324283	36.5301	49.0482	51.7058	43.3806	33.7836	38.7226	2.50465	1.88038	1.01306	2.95516	1.67106	1.39497
	RASEF	0	0	0.00726232	0	0	0	3.63543	4.72994	3.48009	1.92533	3.52842	5.45321	0.123793	0.0646992	0.0422505	0.0307538	0.00871167	0.00777282
	PDZD4	0	0	0	0.010793	0.0122296	0.00967658	11.3157	7.50617	11.9718	6.44314	5.9123	25.371	0.072261	0.0280552	0.115422	0.0233373	0.145438	0.0943739
	ZNF663P	0	0	0	0	0	0	6.41452	4.40709	6.41017	6.4219	5.50245	6.8977	0.0417922	0.0202822	0.0185428	0.0168714	0.0382336	0
	NKAIN1	0.0254446	0	0.0161658	0.01583	0	0	16.3495	19.3027	26.9253	24.9645	20.8913	24.0124	0.0847876	0.164593	0.0564293	0.3594	0.077568	0.449856
	CR2	0	0	0	0	0	0	4.06685	4.59853	3.97601	2.20129	3.23014	4.55391	0	0	0.023003	0	0	0.0211593
	AC140481.1	0	0	0	0	0	0.00790326	5.44659	3.50154	5.01967	5.11919	4.4847	5.22465	0.0118037	0.0114569	0.0104744	0.0190606	0.0215973	0.00963488
	TNFSF11	0	0	0	0	0	0	5.46873	3.49328	13.1873	5.15247	8.40985	5.64856	0	0	0.0411158	0	0.0211942	0.0189102
	FXYD6	0	0.00853371	0	0.00920823	0	0	8.91153	7.21817	8.20666	9.76009	6.36608	2.3434	0	0	0	0	0	0
	FAM83B	0	0.0138366	0	0	0	0	7.24404	6.40349	9.89674	7.57906	8.32906	10.9739	0	0.0388096	0	0	0.0365797	0
	RP11-38P22.2	0	0	0	0	0	0	8.40087	7.73145	10.8427	6.80667	8.88808	13.3618	0	0	0	0.0249368	0.141278	0.050421
	RPRM	0	0	0	0	0	0	23.0806	8.18702	18.3519	11.8356	11.9008	3.98256	0	0	0	0	0	0
	CNTN1	0	0.0233959	0	0	0	0.0113169	17.9462	4.31433	15.4519	8.81687	14.8146	20.1193	0.118314	0.287096	0.0224979	0.150113	0.123703	0.0275929
	DSG2	0	0	0	0.0152776	0.25101	0.0273946	80.316	79.7282	120.278	76.3646	80.0241	130.222	28.6503	43.4851	35.1268	35.7265	32.4804	23.7117
	LIX1	0	0	0	0	0	0	1.13679	0.0758749	2.60898	18.15	5.32887	0.192526	0.0769882	0	0	0.012432	0.0140865	0
	HES3	0	0	0	0	0	0	34.7683	47.8068	16.5991	23.7848	27.5937	12.8348	0	0	0	0	0	0
	NR6A1	0.0213372	0.049209	0.0271124	0.0597359	0.0225622	0	57.9665	69.0038	82.4906	86.9729	58.1151	53.9743	0.22219	0.0776383	0.0709802	0.0645823	0.0894389	0.108818
	MATK	0.00918354	0.0105898	0	0	0	0	7.83322	12.7423	7.57442	7.22368	8.23087	10.8668	0	0.0148514	0.0135778	0.0247078	0	0.0124895
	LAMC3	0	0	0.0127172	0	0	0	3.52321	3.18818	4.15503	2.53705	2.57184	15.0848	0	0.00809257	0	0	0.00762758	0.0204167
	AC018865.8	0	0	0	0	0	0	1.99562	0.602744	2.52687	1.7835	2.89057	5.06864	0	0.266368	0	0	0.523646	0.256007
	WFDC2	0	0	0	0	0	0	12.9956	19.7764	18.316	10.5599	10.9868	13.5764	0	0.0444682	0	0	0.0419131	0
	AC093375.1	0	0	0	0	0	0	10.9767	9.58078	7.72492	11.9655	7.48014	11.9184	0.757509	0	0.196059	0.61161	0.49088	0.0257635
	RP11-168O16.1	0	0	0	0	0	0	7.36393	5.47863	4.79716	4.48857	6.14454	5.70958	0.0180488	0	0.0160162	0.17487	0.0165119	0.0294649
	RNF175	0	0	0	0	0	0	3.60071	4.10785	5.67017	6.40077	4.88291	2.57878	0.0144226	0.0279977	0.0127984	0.0116447	0.026389	0.0117726
	CACNA1H	0	0.00516508	0	0.00557335	0	0.00999366	8.0689	9.37022	9.09127	9.20432	6.73067	8.44483	21.1125	0.123142	1.7417	2.18124	0.942185	3.84992
	PPP1R1A	0	0	0	0	0	0	4.57204	6.20548	4.367	5.73851	4.24676	5.02993	0.0159003	0	0.0141097	0	0	0
	FGF12	0	0	0	0.00642886	0	0	3.20285	2.97787	4.01358	3.76823	3.85358	5.23114	0.0430422	0.00835554	0.030556	0.0278017	0.0393772	0.0351336
	CAPN6	0	0	0	0	0	0	7.65382	2.65828	5.50257	7.89333	6.7755	3.17288	0.0177453	0	0	0	0.0162343	0
	NETO1	0	0.00795436	0	0	0	0	1.28394	7.41907	4.5948	1.63824	2.75618	13.9824	0	0.0223108	0.0101987	0.0278383	0.0630865	0.0562877
	PAH	0	0	0	0	0	0	4.02154	2.97513	2.54159	2.68595	2.48205	2.28461	0	0	0	0	0	0.00720501
	ENPP5	0	0	0.0113244	0.0110892	0	0	8.53934	12.278	8.78126	8.52636	9.11877	8.7076	0	0	0	0	0.0135844	0.0121204
	APOE	0.312198	0	0.0220389	0.0215811	0.366803	0	368.813	410.054	322.206	305.256	353.842	242.993	15.5181	2.80488	1.30782	3.77979	2.35291	0.849171
	PRSS8	0.025267	0	0.0481587	0	0.0178117	0.0140935	44.0646	64.1213	39.9312	27.748	32.5633	56.6643	0.231538	0.0612915	0	0	0.0577698	0.0343627
	NANOGP8	0	0	0	0	0	0	0.536003	50.0963	29.1015	11.9927	11.1565	35.9614	0	0.0669444	0	0	0	0
	ZNF728	0.0346729	0	0	0.0431426	0	0	70.1487	36.8931	14.9386	24.0905	55.7141	5.02016	0.0288846	0.588757	0.0256317	0.0233214	0.211401	0.0235773
	SPINK5	0	0	0	0	0	0	4.38027	3.17624	2.33675	4.55841	6.0754	8.47506	0.491375	0.0420829	0.102597	0.140024	0	0.0943739
	MCF2L2	0.0018476	0	0	0	0	0	1.68359	1.48657	1.31932	1.23235	1.23037	1.86293	0.0400183	0.0627458	0.0300483	0.0273398	0.0535081	0.0201017
	SLC1A6	0	0	0	0	0	0	2.09151	5.11699	2.84289	2.25191	1.93912	2.75417	0.00828082	0.00803753	0	0	0.00757571	0
	DDX25	0.0103659	0	0	0	0.0146148	0.0115639	20.3511	29.787	11.476	12.3965	11.6457	10.5815	0.0172709	0.0167635	0	0	0	0.028195
	PRKCQ-AS1	0	0.0125596	0.0138398	0	0	0	8.93772	8.90655	15.7762	10.5854	10.8542	19.7406	0.834765	0.0880696	0.0966204	1.14285	0.365241	0.251816
	CHST9	0	0	0	0	0	0	10.6877	8.15852	8.99031	6.72202	10.2463	11.3191	0	0.0259194	0	0	0.0244301	0
	TFCP2L1	0	0.00467569	0	0	0	0	3.58328	2.95619	3.73337	1.32496	2.45242	6.29313	0	0.0131146	0.0179849	0	0.00618052	0.00551446
	CALB1	0	0	0.0067648	0.0066243	0.015012	0.00593907	6.16959	9.43248	17.1318	10.2315	11.5452	32.1303	0.0443507	0.0516573	0.0236137	0.0214852	0.0486892	0.0144807
	ADAMTS20	0	0	0	0	0	0	2.24376	2.71076	2.81177	2.39739	2.91006	5.97444	0.0705265	0.00855681	0.023469	0.0782964	0.0322606	0.0287839
	RIMKLA	0	0	0	0	0	0.00472031	3.45164	4.35636	3.09955	2.23076	3.31502	4.69835	0.0281996	0.0273711	0.0625596	0.0284603	0.109643	0.0230182
	CTD-2561J22.5	0	0	0.00938343	0.0183771	0.0104115	0	14.3786	15.8727	18.7764	13.1598	15.0539	17.9225	0.29529	0.501576	0.1201	0.0596041	0.101305	0.0200861
	TERT	0	0	0	0	0	0	4.77021	4.90707	6.04575	3.91035	4.46324	5.86548	0	0	0	0	0	0.0111962
	ELF3	0	0	0.00671494	0	0	0	4.6273	7.89648	5.88952	3.39131	3.59369	1.25504	0.633944	0	0	0.0426537	0.0161101	0.0143739
	ST8SIA3	0	0	0	0	0	0	2.40052	1.29784	3.32929	1.64952	1.67265	1.39729	0	0.00509239	0.00465568	0	0	0
	SMPDL3B	0.0142328	0	0	0.0531284	0.0200666	0.0158776	59.6635	24.5625	62.2925	48.1137	53.969	36.1143	0.474271	0	0.063129	0.0382925	0.065083	0.0774255
	TNNI3	0	0.0215652	0	0	0	0	19.0391	21.2809	10.2486	17.5454	15.9703	12.7789	0.093477	0.151218	0.1106	0.477996	0.0570117	0.0254338
	HERC5	0.00797346	0	0.0101316	0.00992116	0.0112416	0	20.6484	22.899	20.3912	13.5644	16.7913	13.2221	0.0398543	0.141839	0.106098	0.0750825	0.947978	0.119282
	PLCH1	0.0105957	0	0.00673179	0	0.0298774	0	19.5675	10.239	28.935	27.6091	21.6495	18.5197	0.0176537	0.0171351	0.0234984	0.0356339	0.0323011	0.050435
	P2RY1	0	0	0.0155464	0	0	0	9.32694	9.86419	12.8453	7.66609	10.2563	14.9107	0.0203848	0.0395718	0.0361782	0.0329172	0.0932451	0.0332785
	TTYH1	0	0	0	0	0	0	4.24602	4.29885	2.13262	5.1974	3.59675	0.929529	0.00895673	0.00869359	0	0	0	0
	SPTSSB	0	0	0	0	0	0	5.61687	8.01446	6.59058	5.89657	6.31217	6.91256	0	0	0.0150026	0.0136503	0	0.0138001
	FOXD3	0	0	0	0	0	0	7.25703	21.4536	9.4938	7.67597	7.54382	18.3753	0	0	0.0543373	0	0.168058	0
	ELOVL7	0	0	0	0.0103106	0	0	7.18871	11.5655	8.25643	5.37352	5.63503	7.07771	0.0276124	0.0402017	0.0367541	0.0445883	0.151567	0.0450776
	CBLC	0	0	0	0	0	0	14.6073	28.3742	12.8336	9.64777	13.3494	14.9409	0.0801965	0	0.0355825	0	0	0
	IRS4	0	0	0	0	0.0135984	0	10.709	9.50246	8.09744	8.36649	8.29691	7.51482	0	0	0.0142601	0	0.0147015	0
	SLC16A10	0.00340546	0.00392693	0	0	0	0	3.74803	4.72512	5.24679	3.98076	3.65515	4.85969	0.0113478	0.00550721	0.0100699	0.0183244	0	0.00463137
	ATP1A2	0	0.00695786	0.0230012	0.00750782	0.0085071	0	18.8875	26.6322	20.018	31.4957	22.5962	8.72368	0.0402128	0.0195157	0	0	0	0
	DPYSL5	0	0	0	0	0	0	1.78984	1.36628	4.79409	8.7797	3.63373	1.69987	0	0.0173626	0.0158736	0.00722142	0.00818249	0.0146014
	HCN4	0	0	0	0	0	0	3.31869	5.95679	4.79227	2.29358	2.2325	3.23107	0.0087597	0.0255071	0.0155464	0	0.0320553	0
	WSCD1	0	0.00482499	0.026584	0	0	0	12.8336	21.0037	14.7077	15.9561	12.1554	17.3815	0.0209145	0.521034	0.0866094	0.253294	0.618654	0.495077
	WDR72	0	0	0	0	0	0	3.35802	3.40679	1.75869	2.5388	2.4868	5.05182	0.00738627	0.0143385	0.0262178	0.0715638	0.0878454	0.0422037
	FGF19	0	0	0	0	0	0	13.9502	7.75213	6.99179	4.96995	8.63843	24.135	0.0258746	0.0251144	0.0229607	0	0	0.0211204
	PLP1	0	0	0	0.108914	0.01763	0.0139497	115.848	122.181	39.3739	39.6494	54.1659	47.8283	1.07296	0.121333	1.79333	1.12704	0.400264	2.42337
	WNK3	0	0.00382947	0.0042198	0	0	0	4.32689	4.54786	4.92662	4.73779	5.02664	5.09883	0.387316	0.40279	0.260228	0.22337	0.475823	0.280019
	RP11-20D14.6	0	0	0	0.0622434	0	0.0744065	56.4325	54.514	110.485	74.9893	53.6134	127.105	2.38925	0.161795	0.517718	0.291604	1.62665	0.226773
	ERC2	0	0	0.00608687	0	0	0	4.1945	4.97906	5.6215	5.14773	4.11323	6.35689	0.175587	0.534526	0.0920714	0.354421	0.35778	0.0325737
	CLDN10	0	0	0.0142861	0	0	0	11.8463	8.82455	14.3971	11.9304	12.9835	11.0787	0	0	0.116359	0	0.0171372	0.0611615
	ATRNL1	0	0	0.00491622	0	0	0	2.66765	4.26289	3.1554	2.65884	3.19485	8.91452	0.496362	0.125137	0.165889	0.640177	0.778452	0.11576
	RP6-24A23.7	0	0	0	0	0	0	6.4264	5.79531	5.5438	6.23934	5.44671	5.1975	0	0.0123008	0	0	0.0347822	0.0413783
	COL2A1	0.00576129	0	0	0	0	0	2.24728	7.76683	13.1392	9.19941	1.94088	3.00056	0.0383961	0.037268	0.017036	0.0155004	0.0351267	0.0313411
	IGLON5	0	0	0	0	0	0.0162675	14.3735	15.3485	16.6552	15.0317	10.8075	21.6904	0.12148	0	0.0646793	0.0196164	0	0.0198317
	SEMA6B	0	0.0198149	0.0109173	0	0.0121134	0	21.0954	29.6549	22.4956	25.687	21.3649	22.5347	2.69121	0.861454	0.342977	0.589451	0.248825	0.362226
	DLK1	0	0	0	0	0	0	3.59906	1.52593	12.1253	53.2466	6.57848	0.311136	0.0276485	0.0268362	0	0.0223233	0.0252943	0.0451367
	B3GNT7	0	0.0230271	0.0253742	0.0496944	0.0140772	0.0111385	44.2632	168.311	51.6032	34.476	38.8775	83.6181	0.964865	0.0807344	0	0.201473	0.319601	0.0543158
	TMEM125	0	0	0	0.0222305	0	0	21.254	20.9759	18.8565	18.6275	19.5402	19.2055	0.0297673	0.433392	0.026415	0.0240341	0.0544653	0
	EDNRB	0	0	0	0	0.0212821	0.00841968	14.1458	30.9581	11.4056	9.68697	9.30713	25.1415	0.012575	0	0.0111588	0	0.0345127	0
	CRABP1	0	0	0.291765	0	0	0	167.733	139.692	154.924	246.233	148.771	157.855	0.0637615	0.123776	0	0	0.0583322	0.156137
	RAB3C	0	0	0	0	0	0	2.07189	3.58306	3.8228	3.8877	3.46231	2.58474	0	0.0254789	0.0174704	0	0.00600372	0
	CHST4	0	0	0	0	0.0200741	0	16.5	19.6387	17.1553	11.5113	14.7913	18.8648	0.0237224	0	0	0	0	0
	LHX5	0	0	0	0	0	0	6.90839	0.579067	5.5646	26.7911	19.0351	0.228	0.0202608	0.0196656	0	0	0.0926782	0.0330762
	C6orf141	0	0	0	0	0	0	5.01935	0.842178	13.183	23.1239	15.7738	0.844843	4.45153	0	0.0705396	0.128363	0.199988	0
	TMPRSS2	0	0	0	0.00772998	0	0	9.00927	4.0906	13.6408	6.74922	7.5635	2.26487	0.031052	0	0	0.00835711	0.00946933	0
	GALNT13	0	0	0	0	0	0	3.9715	3.47408	7.38825	4.57478	4.99551	4.92971	0.00971091	0	0.0258519	0.00784056	0.0355361	0
	KLKB1	0	0	0	0	0	0	11.2682	3.38094	16.3127	11.5314	13.4897	8.63248	0	0	0	0	0	0.0175014
	PLA2G3	0	0	0	0	0	0	12.4974	13.0028	11.4654	9.44571	7.90392	17.4361	0.234761	0.0911457	0.062497	0.0379091	0.0644315	0
	ELAVL2	0	0.0085254	0	0	0	0.0164954	9.39348	14.1795	23.4774	14.271	12.0479	30.4499	0.381862	0.370643	0.360719	1.18353	1.81435	0.100548
	DPPA2	0	0	0	0	0	0	17.0777	35.4635	11.002	7.96047	11.4525	60.1622	0	0	0	0	0	0.0373691
	NMU	0	0	0.0495253	0	0	0	40.1841	62.9755	56.742	39.2581	49.2844	30.124	0	0.126062	0	0.104862	0.118818	0.106013
	HLA-DQB1	0	0	0	0	0	0	3.09789	7.26552	25.4937	1.10943	0.012142	4.50398	0.0129109	0	0.0343708	0.0104242	0	0
	STON2	0	0.00656488	0.00723403	0	0	0.00635103	8.03499	8.96496	17.4272	9.83849	8.68856	28.0849	0.0189708	0	0.00841719	0.045951	0.0260332	0.0464553
	GRIA4	0	0	0	0	0	0	1.1041	4.66619	3.42143	3.66919	2.92318	3.84724	0.0188382	0	0	0.00506996	0.00574471	0.00512561
	SOX21-AS1	0	0	0	0	0	0	11.5079	3.54996	13.5032	16.7078	12.2458	1.95087	0	0	0.017093	0.0155523	0	0.031446
	MIR302C	0	0	0	0	0.787907	0	730.84	498.278	782.646	816.098	796.843	502.942	0.931105	0	0	0.751771	0	0
	RP1-46F2.2	0	0	0	0	0	0	28.3689	35.4226	18.3819	17.4528	23.5517	9.77881	0	0	0	0	0	0
	GREB1	0	0.00355687	0	0	0	0.003441	3.27501	5.45489	6.10691	3.94853	3.55719	10.622	0.0565314	0.0199529	0.0456045	0.00829877	0.0470161	0.0293645
	GDF3	0	0	0	0	0	0	31.0758	23.318	21.4487	16.2731	19.1753	56.6755	0	0	0	0	0	0.0417123
	AP000459.4	0	0	0	0	0	0	0.356559	0.0361736	22.0314	8.23751	26.5102	65.7658	0	0	0	0	0	0
	PPP1R16B	0.00593773	0	0	0.00738817	0.00837152	0	12.5031	12.0412	13.9141	11.6514	9.34101	29.3288	0.0494649	0.0672164	0.00877887	0.0239627	0.15386	0.104978
	LRP2	0	0	0	0	0	0	0.741405	0.606342	1.84568	6.74325	2.17157	0.506356	0	0.00755904	0.0069108	0.00628788	0.00356235	0.0127138
	YBX2	0	0	0	0	0.0116019	0	10.8415	15.458	6.93897	10.1459	13.6031	6.00008	0	0.0133077	0.0121665	0	0.0376292	0.033574
	HRASLS5	0	0	0	0	0	0	13.5321	9.20335	14.9549	10.6157	9.78436	6.63761	0	0	0	0	0.0177246	0.0158144
	CTD-2306M5.1	0	0	0	0	0	0	24.9436	40.8787	26.9172	19.5795	37.6151	32.929	0	0.106508	0	0	0	0
	FAM83F	0	0	0	0.00577024	0	0.00258668	5.89957	5.1438	6.06248	4.47183	4.0619	9.78656	0.00772654	0.00749954	0	0.00311919	0.00353431	0.00315343
	PALD1	0	0	0.0212018	0	0.0117624	0	17.5269	19.8226	24.3067	14.1927	17.0724	35.2992	0.0139001	0.148409	0.049339	1.23452	0.228898	1.21403
	IQGAP2	0.00480788	0.0055441	0	0.0119646	0.0271142	0	23.1038	24.5998	28.1308	18.5528	24.8754	77.3539	0.0720946	0.155504	0.127951	0.129353	0.263823	0.0980798
	CACNG7	0	0	0	0	0	0	11.5983	24.7815	7.5127	9.37256	12.8871	9.52829	4.92953	1.05351	0.20066	0.273859	0.910232	0.424527
	RAB39A	0	0	0	0	0	0	20.1996	21.209	28.239	16.579	14.577	17.2177	0	0	0.0614041	0.0558693	0.0316524	0
	MYO3A	0	0	0	0	0	0	5.24321	3.87901	4.47018	4.1197	4.60327	3.85779	0	0	0	0	0.0141485	0
	LRRTM4	0	0	0	0	0	0	6.18474	4.44063	5.88425	7.70222	6.86796	9.87756	0.0117033	0	0	0	0	0.00955296
	FAM155B	0	0	0	0	0	0	8.15384	12.8282	9.9071	9.37865	7.28539	7.47675	0	0	0	0.0127387	0.0144341	0
	TDGF1P3	0	0	0	0	0	0	20.2449	1.58877	20.4146	11.1246	6.34993	24.5096	0	0	0	0	0	0.0190707
	ZNF99	0	0	0	0	0	0	28.2009	4.76841	5.64635	7.97686	13.3408	0	0.0173419	0.0168324	0	0.0140018	0	0
	VASH2	0	0.0252205	0.00694779	0.013607	0.015418	0.0182992	43.196	78.5695	87.1285	44.7594	35.2125	59.3694	1.41206	0.0618971	0.161683	0.426617	0.316706	0.178469
	IGSF1	0	0.0257088	0	0	0	0	36.3283	24.4088	15.8893	12.8522	13.0477	13.7247	0.15787	0.225341	0.024722	0.404885	0.705145	0.242565
	PKP2	0	0	0	0.0233733	0	0	15.2423	25.3957	20.2072	11.3482	12.9116	15.6273	0.594655	54.9034	2.97171	8.76013	13.5051	0.178829
	COL9A1	0	0	0	0	0	0	5.46202	5.8673	4.86068	6.7505	5.59883	3.10721	0.00893903	0	0.00793234	0	0	0.00729656
	SEMA6A	0.0208113	0.0119991	0.0308516	0.00863167	0.0146708	0.019347	46.7697	101.328	77.1393	51.5929	45.6365	180.893	0.104023	0.0617018	0.092308	0.0513257	0.169183	0.0377375
	PTCHD1	0	0	0	0	0	0	3.26054	4.1269	1.5441	1.1855	1.66728	4.93566	0.00923365	0	0.00409689	0	0.00844741	0.00376852
	FEZF1-AS1	0	0	0	0	0	0	2.33921	0.583877	8.88915	40.1087	15.3129	0.645187	0	0	0	0	0.0174838	0
	CA14	0	0	0	0	0	0	8.30127	13.3806	9.354	11.6908	10.1464	7.03384	0.131975	0.0320245	0.0146391	0.0133196	0	0.0134657
	SLC35F1	0	0	0	0	0	0	5.97063	6.22452	11.46	9.32676	6.65149	8.5987	0.0521971	0.0126659	0.0578986	0	0.13132	0.0213032
	PREX2	0	0	0.00800915	0	0.02666	0.00351577	22.5408	14.6037	27.1216	25.188	23.5106	44.4747	0.00525088	0.0152898	0	0	0.00480377	0.00428608
	MSI1	0	0	0	0	0	0	11.0074	13.3886	16.656	14.7901	11.8703	7.73734	0.143432	0	0	0.0165438	0.0374912	0.0334508
	HS6ST2	0	0	0	0	0.0105426	0	11.6308	9.00017	11.5346	16.8017	10.838	3.97236	0.0124587	0.0483707	0.0552782	0.0704138	0.547097	0.0305086
	FOXH1	0	0	0	0	0	0.0338738	35.2869	36.4974	29.1063	21.8133	27.191	33.0204	0.126478	0.0491051	0.022447	0.0408473	0.0231418	0.0825913
	FAM213A	0	0	0	0	0	0.0544199	38.0302	45.9252	48.0358	56.6949	44.9958	39.4987	9.53655	0.289262	1.25015	2.49368	3.59391	0.707663
	ACOXL	0	0	0.00840215	0	0	0	10.3278	3.73507	14.3848	12.0843	12.2881	5.05554	0.0220341	0.0213868	0.00977637	0.00889515	0.020158	0
	ANKRD18CP	0.0127522	0	0.0162037	0	0	0.0426776	51.0627	51.4691	60.589	61.8383	47.5355	92.2373	0	0.0206225	0.0377079	0.223009	0.0777502	0.0346856
	SLC24A2	0	0	0	0	0	0	4.28582	2.42075	4.40972	3.06075	2.84177	6.20136	0.0117807	0.0171518	0.00522698	0.00951166	0	0.00480803
	SNX10	0	0	0	0	0	0	12.2258	9.86791	11.7035	9.93513	11.8184	17.7957	0.185078	0.17964	0.147811	0	0.169319	0.0151071
	NRARP	0	0	0	0	0	0.0161744	23.1617	26.2597	20.439	23.0047	20.4691	19.2103	1.03874	0.281366	0.428728	0.70215	0.287299	0.650702
	PHF21B	0	0	0	0	0	0	4.09472	8.22159	9.22644	7.42102	5.06122	11.1189	0	0	0.0195323	0.0533153	0.0100685	0.0718672
	MGAT4C	0	0	0	0	0	0	10.3448	2.26883	12.3747	12.0584	8.87531	8.97212	0.094239	0.0784031	0.0358397	0.0217395	0.0123164	0
	EPCAM	0	0.0869801	0.115015	0	0.0638083	0	221.071	233.942	222.047	162.878	216.312	228.795	1.05567	0.561121	0.178435	0.385585	1.14974	0.471884
	GCNT2	0	0.00968197	0	0.00522363	0.00591888	0.0140499	31.3647	30.3725	34.6642	23.7872	29.9958	30.1205	1.57379	12.6074	0.539999	0.564742	4.37053	0.445333
	SCG3	0	0.0132388	0.0291765	0.0285706	0	0.0128076	80.6644	58.9119	83.2737	65.0713	60.7676	82.3478	0.0573853	0	0.0169743	0	0.0174997	0.062455
	AC005062.2	0	0.0170907	0	0	0	0	6.35694	46.4589	14.7675	2.54633	11.9135	65.3033	0	0.119842	0.0438259	0	0.0451824	0.0201566
	TOX3	0	0	0	0	0	0	7.76317	5.42011	14.0488	12.5318	8.17832	4.89383	0	0	0	0	0	0
	KCNN2	0	0.0109689	0	0	0	0	12.7016	7.23178	21.2023	20.9727	18.139	12.5636	0.0633944	0.276894	0.0703189	0.0639805	0.0289982	0.0129365
	PRKCQ	0	0	0	0.014394	0	0	14.9225	12.4229	27.4284	14.6331	19.1593	27.5698	0.443302	0.0187078	0.0513103	0.202303	0.176328	0.110128
	KLHDC7A	0	0	0	0	0	0	10.6465	5.25859	14.6202	12.4723	6.14879	4.80795	0.0250505	0.0121573	0	0	0.0229175	0.0102238
	SEMA5B	0	0	0	0	0	0	7.7093	8.0619	9.7465	8.04339	7.05193	3.04047	0.0305231	0.00987546	0.0180571	0	0	0
	IGDCC3	0	0	0.00869725	0.00851662	0	0	11.8426	20.1517	14.4354	18.5152	15.2293	17.8239	0.136848	0	0.0101197	0.00920757	0.0312989	0.0279259
	CPVL	0	0	0	0	0.0481237	0	39.4451	35.3659	43.3727	39.2095	33.6408	40.5789	0.0189566	0.128798	0.117753	1.22444	0.0693699	0.0773675
	ZNF98	0	0	0	0	0	0	33.0613	15.434	1.17184	14.4314	19.631	0.0721666	0.0192389	0.0373473	0.0170722	0.0621336	0	0
	LPAR3	0	0	0.0136289	0	0	0	18.9224	23.5297	17.0794	14.8322	18.1339	22.4563	0.035741	0.0693819	0.0317159	0.303	0.163488	0
	B3GALT1	0	0.0245585	0	0	0	0	24.5888	15.3522	32.9438	22.7668	22.2471	31.1313	0.0236559	0.0688829	0.0209919	0	0.162312	0.0482734
	SLCO1A2	0	0	0	0	0	0	4.98943	3.657	2.22943	5.28035	5.46987	3.40831	0.0272042	2.31308	0.381421	0.0307505	0.0746634	0.0133234
	LEFTY2	0	0	0.0201869	0.118606	0	0	114.553	29.5302	117.314	40.0048	72.5883	411.257	0	0	0	0.0213714	0	0.021606
	MYH14	0	0	0	0	0	0	6.68749	7.04217	6.12734	4.48499	4.87361	0.366624	0.114736	0.946604	0.0339382	0.0360257	0.128292	0.00520301
	PTPRZ1	0	0.0839559	0	0.004768	0.00540261	0	77.1977	76.2863	91.6836	72.1466	68.2565	136.891	0.0319225	0.0309847	0.056655	0.030929	0.0292043	0.0364798
	NTS	0	0.0281804	0.0621057	0	0	0	34.491	67.7366	27.4161	57.8333	43.8062	311.067	0	0.0395209	0	0	0.11175	0
	FOXA3	0	0	0	0	0	0	25.2816	20.3823	24.1832	20.1776	25.0184	25.173	0.0866539	0	0.15379	0.0233214	0.0264251	0.0235773
	TPD52	0.00455599	0	0.00578913	0.0056689	0	0	18.0662	15.022	21.1255	12.2935	14.8343	19.4097	0.0759083	0.198931	1.52233	0.0245153	2.69446	0.0371765
	PRODH	0	0	0	0	0.00610781	0.00483278	15.65	13.8286	14.5481	7.89516	10.8608	5.59546	0.0144357	0.0210174	0	0	0.0198098	0.00589164
	RAB25	0	0	0	0	0	0	22.068	43.0405	28.5622	26.8309	28.5911	35.2477	0.187434	0.0363854	0.0332651	0.0605334	0.0342948	0
	ZDHHC22	0	0	0	0	0	0	10.2882	8.95115	14.6882	9.74535	8.49532	30.1949	0.0491832	0.0318255	0	0.0661839	0	0.0535282
	SLAIN1	0.00942264	0	0	0	0.0132848	0	21.4578	23.0691	24.7058	30.3136	26.6495	24.8709	0.0313985	0.0609521	0.0278625	0.0380266	0.157987	0.0512586
	FUT9	0	0	0	0	0	0	2.47926	5.40805	5.09572	3.50388	3.09028	3.49698	0	0	0	0	0	0.0113014
	KCNQ2	0	0	0	0	0	0	13.3119	10.0824	15.1932	14.4728	12.636	14.2653	0.0314297	0	0	0.0253762	0	0.0256548
	DPP10	0	0	0	0	0	0	3.92214	6.23683	4.85678	7.30603	4.85639	5.15909	0	0.0245697	0	0.00510949	0.011579	0.0154967
	LINC00698	0	0	0	0	0	0	30.025	23.0503	22.019	13.128	26.7678	3.40316	0	0.022388	0	0	0	0
	CNTNAP3	0	0	0	0	0	0	8.6012	3.22316	8.62034	7.8422	4.98234	1.34646	0.026589	0.0451638	0.690144	0.670872	0.395281	0
	JPH1	0	0	0	0	0	0	9.08968	12.6281	16.9771	10.5705	9.87418	17.902	0.231394	0.0280745	0.0513337	0	0.0264613	0.0118048
	MIR205HG	0	0	0	0	0	0	11.8077	39.2062	13.0898	10.6115	11.3979	8.11741	0.0176414	0	0	0.0142436	0	0
	FEZF1	0	0	0	0	0	0	4.05019	0.645018	12.8855	85.6459	25.3724	1.30328	0	0	0	0	0	0
	PRKCB	0	0	0	0	0	0	6.16473	6.677	7.16065	4.8339	4.06375	5.78153	0	0	0.0111955	0	0.0115421	0.0154473
	AC068134.5	0	0	0	0	0	0	44.6998	76.7994	20.3271	22.8179	21.0559	10.9979	0.0363462	0	0	0	0	0
	LINC00599	0	0	0	0	0.012954	0	22.3362	31.6222	11.1891	17.2555	22.3579	11.274	0.0153083	0.0148586	0.0135843	0.0123599	0	0
	LINC00371	0	0	0	0	0	0	23.3801	16.5624	35.7125	17.9964	27.6641	24.6187	0	0.0254472	0.0465298	0	0.023985	0
	CALN1	0	0	0	0	0	0	3.67971	5.28862	8.43184	5.27175	3.95418	8.97524	0.0063132	0.00612773	0.0224089	0.00509726	0.00577564	0.0206128
	ADCY2	0.00427367	0	0	0.00531762	0	0	6.879	16.7262	14.2019	8.17372	6.59929	22.0219	0	0.0103669	0.00315929	0.00287452	0.00977123	0
	SOX21	0	0	0	0.0188835	0	0	38.3186	9.24529	41.3038	61.2214	43.8497	4.39464	0	0	0	0	0.0231325	0
	CT49	0	0	0	0	0	0	26.8577	47.7585	1.9113	28.1894	39.2401	50.7328	0	0.0328461	0	0.928966	0	1.04965
	UGT3A2	0	0	0	0	0	0	26.9404	19.688	27.329	22.1675	22.9425	17.3673	0.0235023	0.0228118	0	0	0	0.0191839
	CER1	0	0	0	0	0	0	48.547	24.9084	59.4997	60.9522	36.3637	78.7107	0.0521112	0.10116	0	0.0420744	0	0
	SYT13	0	0	0	0	0	0	13.3354	16.8308	12.1647	8.5438	7.87118	10.1586	0.291829	0.0339906	0.0414342	0.0942486	0.117471	0.0285849
	WNK2	0	0	0	0	0	0	3.402	4.05185	7.19886	3.35121	2.16558	9.02158	0.014392	0.00931277	0	0	0	0
	PCYT1B	0	0	0	0.00851202	0	0.00763152	26.2634	20.1745	15.2102	14.2073	23.0888	33.5907	0.364732	0.033189	0	0.156444	0.208547	0.0279108
	CYP26A1	0	0	0.0194314	0.0190279	0	0	41.2847	26.4915	43.3691	92.7017	82.3796	5.63884	0	0	0.0452191	0	0.0233094	0.0415948
	LPHN3	0	0	0	0.00337962	0	0	4.72145	4.67851	6.92114	7.07283	4.70703	10.3096	0.00452542	0.00439247	0.168663	0.263074	0.52579	0.0295513
	B3GAT1	0	0	0	0	0	0	4.62442	4.90457	7.07629	6.39797	4.30491	6.87383	0.027709	0.00537899	0.0049177	0.00447444	0	0
	PTPRD	0	0.0118637	0	0	0	0	10.8514	9.56744	22.6915	21.9039	13.6703	18.4753	3.79971	0.011092	0.157181	0.00461334	0.256138	0.00466397
	VANGL2	0	0	0.00904254	0.00885473	0	0	20.5712	23.5809	31.2776	23.7332	19.9373	30.2287	9.88854	1.88738	0.441903	2.5656	2.2996	1.05492
	CDH3	0.0151733	0	0	0.0471993	0	0	91.136	100.756	75.5219	74.6139	71.0752	102.637	0.139043	0.22084	0.0785174	0.112263	0.196587	0.0619064
	RP11-169F17.1	0	0	0	0	0	0	17.3733	6.49122	9.57556	15.9319	8.09678	1.74412	3.42718	3.71205	2.34445	6.13833	19.0234	0
	KIAA1211	0	0	0	0	0	0	9.17572	9.3615	14.3566	11.1547	8.20125	17.9155	0.735603	0.0310431	0.122984	0.507847	0.65346	0.0696164
	RP4-792G4.2	0	0	0	0	0	0	48.7265	80.4272	43.3597	38.0443	39.8277	92.9292	0	0	0	0	0.575403	0
	KIF26A	0	0	0.0142946	0	0	0	27.7853	11.2774	25.459	16.7125	22.7566	16.663	5.08883	0.209216	0	0.242134	0.257211	0.27539
	GPR98	0.00161715	0.00372957	0.00205486	0.00402436	0.00684	0.00180404	21.9312	17.369	28.0605	34.7645	26.307	33.7164	0.0269438	0.0209217	0.0334732	0.015228	0.0345093	0.028591
	LCK	0.0113879	0	0	0	0	0	22.0258	20.8871	34.2923	23.1134	26.6406	52.6671	0.0189737	0.0184162	0.0336738	0	0	0.0309748
	NPY1R	0	0	0	0	0	0	6.03292	24.2283	4.66338	6.5539	12.9915	49.3183	0.0151472	0.0441065	0	0.0244595	0.0138574	0.024728
	ANO5	0	0	0	0	0	0	10.3759	12.6879	9.83691	9.45273	9.84639	9.67212	0	0.017813	0.00814272	0	0	0
	NMRK2	0	0.0384054	0	0.0414411	0	0	117.999	310.958	112.153	65.6907	75.2523	46.2095	0	0.0538606	0	0	0	0.0905898
	TRDN	0.00565246	0	0	0	0	0	0.713594	35.3254	0.511053	0.723574	14.6049	38.6119	0.00941769	0	0.0083571	0	0.00861578	0.0307491
	ATCAY	0	0.00811042	0	0	0	0	18.066	31.5635	19.9986	11.9059	13.5994	16.6158	0.105467	0.0682454	0.0207976	0	0.0643241	0.105219
	NRXN1	0	0	0	0	0	0	4.20277	3.84683	5.13578	4.46175	4.13112	8.1843	0	0	0.0220852	0.0267927	0.0113844	0.0406301
	LAD1	0	0	0	0	0	0	25.4994	21.3589	30.4995	20.4065	22.7361	20.3236	0.195598	0.0189852	0.0694282	0	0.0357886	0.0319317
	PDE9A	0	0	0	0	0	0	12.5092	12.2998	15.9651	15.8378	12.5398	18.6567	0.0480935	0	0.0106693	0.00970764	0	0.0196284
	PCDH11X	0	0	0	0	0	0	4.00578	9.30049	2.50896	10.2103	9.85593	2.96858	0.0108658	0.0105466	0	0	0.0248515	0.00443466
	RP11-69I8.2	0	0	0	0	0	0	63.6673	2.21304	10.9466	4.70988	4.20382	71.0061	0.0629584	0	0.0186227	0	0	0
	CARD11	0	0	0	0	0	0	15.0662	18.3739	16.9971	9.88604	10.5249	30.0723	4.55998	6.01886	0.692313	0.760236	2.19045	0.483107
	ITM2A	0	0	0	0	0	0	35.8962	27.7771	35.5892	28.3057	32.6899	77.7	0.0617407	0.179781	0.328726	0.0498493	0.564835	0.0251982
	TEX15	0	0	0	0	0	0	5.14179	4.85799	9.16236	6.25643	8.39328	7.71101	0.456012	0.0210769	0.0289041	0.587339	0.198659	0.0664685
	USP44	0	0.0732241	0.0179306	0.0175582	0	0.015742	228.268	199.931	190.203	167.922	208.239	241.322	0.211599	0.148332	0.834531	0.303723	0.193581	0.249484
	FBN3	0	0.00433309	0	0	0	0	9.82836	11.6864	11.5651	8.80399	7.53651	20.0089	0	0.0121537	0.0055557	0	0	0.0051104
	KLHL4	0	0	0	0.00812724	0	0	38.4388	16.9244	16.9572	17.5147	17.9718	12.1921	9.88142	4.65824	0.482853	2.04728	4.32089	0.719526
	ICA1	0	0	0	0	0	0	18.1463	18.3333	20.7589	14.7096	16.7274	19.7796	0.258905	0.201039	0.287184	0.501693	0.971122	0.0950999
	KCNG3	0	0	0	0	0	0	23.3866	30.6123	22.9939	27.6853	20.6163	18.1148	0.0331146	0.0160709	0.0293853	0.0133683	0.0151475	0
	ADAMTS19	0	0	0	0	0	0	13.0223	17.3306	19.656	17.4341	18.1452	19.2354	0.0117077	0.0227274	0	0.037811	0.0107108	0.00955649
	BMP7	0	0	0	0	0	0	19.5712	15.8129	22.1434	20.3199	17.0896	13.7059	0	0.0113427	0	0	0	0.00953885
	SBK1	0	0	0	0	0	0	14.6004	17.1499	27.2355	17.0918	15.721	28.8787	0.101467	0.0369321	0.0337649	0.0409619	0	0.0103529
	KCNK5	0	0	0	0	0	0	23.6626	28.8241	27.1812	22.1369	19.8164	38.0658	0.0168571	0.0163618	0.0149587	0	0	0.0412792
	RP11-132A1.3	0	0	0	0	0	0	70.8625	195.04	87.8336	43.3491	101.21	305.776	0.0837502	0	0	0	0	0
	RP11-562F9.2	0	0	0	0	0	0	161.554	226.907	172.678	100.791	113.579	207.556	0.102784	0.0997646	0	0	0	0
	VWDE	0	0	0.00744139	0	0	0.00653307	41.6298	35.9261	23.9996	23.8414	21.3163	34.319	0.234175	0.0284119	0.0432923	0.0945362	0	0.00796448
	GLB1L3	0	0	0.00539823	0	0	0	17.252	11.2312	13.6631	9.88202	13.0139	37.4903	0.00707827	0.00687032	0.00628114	0.0114299	0	0.0115554
	CAMKV	0	0	0	0	0	0	35.1217	23.1358	31.5713	28.3603	26.9171	30.2864	0.0162346	0.0157577	0.0144064	0.0917546	0	0.0265033
	JAKMIP2	0	0	0	0	0	0	17.767	15.9865	21.0559	21.3737	19.912	13.6446	0.091702	0.00988976	0.0452082	0	0.335574	0
	SCGB3A2	0	0	0	0	0	0	115.231	54.9696	118.256	84.4902	134.044	137.713	1.06016	4.00172	1.98607	0.332877	1.61648	0.384607
	CRISPLD1	0	0	0	0	0	0	23.0564	19.9711	30.3286	27.8405	24.2607	28.544	12.9334	1.83973	0.754407	3.07195	1.53002	0.773573
	COBL	0.0026567	0	0	0	0	0	10.8745	17.3056	15.4463	8.78406	9.04571	6.79648	0.0177056	0	0.0235674	0.0107216	0.0404949	0.0108392
	NLRP2	0	0	0	0	0	0	22.1259	11.7326	14.3058	27.1118	11.6485	24.604	2.93859	0.89559	0.409393	2.27544	2.7526	0.106425
	LINC00617	0	0	0	0	0	0	25.3064	44.5301	50.5829	34.4331	29.9947	21.0095	0.0546134	0.0530089	0	0	0	0.0148595
	GRID2	0	0.00651898	0	0	0	0	9.64411	42.7941	20.0696	7.32251	28.1688	47.6862	0.0376764	0.00914237	0.00835834	0.00760494	0	0
	RP11-267L5.1	0	0	0	0	0	0	199.947	38.0574	103.413	25.9897	59.894	248.725	0.0531167	0	0.0471349	0	0	0
	MYCN	0	0.0168411	0	0	0	0	66.9904	83.671	74.0798	72.2239	68.3318	61.8548	0.0243333	0	0	0	0	0.0198622
	SLC7A2	0	0.0055434	0	0	0	0	23.0308	28.1804	25.067	19.0687	21.6107	29.5336	6.98429	7.05119	6.11245	3.90598	1.81722	3.60234
	GRHL2	0	0	0	0	0	0	21.6896	21.2838	24.6919	20.4487	20.4278	31.7451	0.0313441	0.0101411	0.00927141	0	0	0.0255849
	LINC00678	0	0.0376142	0	0.0811747	0	0	395.594	309.962	388.511	218.505	262.813	433.888	0.108695	0.0527511	0	0	0.0497201	0.133085
	SALL4	0	0.0215812	0	0	0.0263865	0.0104391	167.45	137.368	177.446	156.481	127.974	197.966	3.8198	0.802047	1.10682	0.730112	0.399377	0.34361
	VRTN	0	0	0	0.0126564	0	0.0226944	108.69	88.455	124.847	90.906	115.726	102.095	0.0338946	0.0657976	0	0.0136832	0.0465127	0.0553335
	CLDN6	0.0218525	0.0251987	0	0.0271905	0.061619	0.0243779	506.87	519.828	499.136	443.49	440.231	349.263	0.364089	0.388732	0.323087	0.146982	0.433013	0.32691
	NELL2	0	0	0.00751668	0	0	0	30.1596	31.5786	34.2188	39.945	37.1225	27.0873	0.0197121	0.0382659	0.00874607	0.00795773	0.045084	0.0241352
	NANOG	0	0	0	0	0	0	74.4677	65.1266	42.0832	49.3837	40.8643	140.897	0	0	0	0	0.0501288	0
	UGT8	0	0	0	0	0	0	38.4955	29.9714	27.9788	31.2342	37.7617	34.6218	0.0134742	0.0130783	0.0239135	0.010879	0.135595	0.0219968
	ZNF729	0	0	0	0	0	0	109.163	39.6737	4.0693	29.6347	58.2696	0	0.0489929	0.0317023	0.0144918	0	0	0.0133303
	RP11-1144P22.1	0	0	0	0	0	0	304.05	176.048	187.398	60.2426	201.235	171.25	0	0.204623	0	0	0	0.0573602
	ZIC2	0	0	0	0	0	0	21.2226	50.774	69.1201	68.4287	50.7056	48.469	0.0191806	0.111702	0.357431	0.108404	0.0175474	0.0156563
	IDO1	0	0	0	0	0	0	68.2021	64.0069	55.54	33.4858	56.7506	33.0893	0.0194159	0.0188454	0.0172293	0	0	0
	SYT6	0	0	0	0	0	0	32.3559	27.8988	42.3953	42.1994	35.0919	22.2424	0.012405	0	0.011008	0	0	0
	LECT1	0	0	0	0	0.0658203	0	210.927	79.1493	200.966	349.526	220.731	190.671	0.116674	0.0377488	0.103535	0	0.0355798	0
	CYP2S1	0	0	0	0	0	0	53.7592	88.5621	70.5577	44.2531	48.6879	63.4932	2.84191	0.962239	0.215043	1.35183	0.241853	0.215789
	KIF1A	0.0061506	0	0	0.00765303	0	0	41.1287	52.9161	79.3734	33.4154	33.9379	81.9793	0.0512383	0.248665	0.0636552	0.0455066	0.295315	0.100377
	UNC5D	0	0	0	0	0	0	9.9345	17.5672	17.8278	16.5641	11.9573	35.1259	0.0175615	0.0113637	0.0103892	0	0.00535539	0
	ZIC5	0	0	0	0	0	0	26.9016	37.7572	55.3814	49.1338	42.9992	43.2781	0.0409453	0	0.0242228	0.0550986	0.0499451	0.0111407
	BEND4	0	0	0	0	0	0	23.3745	20.3395	33.9033	18.8554	18.6955	25.7055	0	0	0	0.00583234	0.0132171	0
	PRDM14	0	0	0	0.019355	0	0	120.495	65.2347	196.062	93.1164	104.733	151.334	0.0518339	0.0754666	0	0	0.0237101	0.0211549
	RMST	0	0	0	0	0	0	40.6232	38.2538	36.878	46.996	44.2952	38.8478	0.0367684	0	0	0	0	0.0100042
	ZIC3	0	0	0	0	0	0	98.9366	34.5491	56.4203	47.3868	45.6084	23.3519	0	0.0148586	0	0	0.0140048	0.0374866
	LRAT	0	0	0	0	0	0	35.5439	22.7582	23.4594	31.5299	27.3942	27.5335	0.0167456	0	0.0148598	0.0676017	0.0382993	0.00683437
	HOOK1	0	0	0	0	0	0	18.088	42.2348	35.1668	28.0063	30.0549	39.7395	0.00924984	0.0179562	0.00820815	0	0	0.0151005
	MEGF10	0	0	0	0	0	0	27.9978	15.8995	30.5168	26.4004	26.1791	21.6133	0.0210886	0.0136461	0.0499032	0.102161	0.0450169	0.200827
	KAL1	0.00532906	0	0.00677144	0	0	0	86.7351	42.6672	52.1538	41.855	40.8819	115.336	40.2212	0.491226	2.37944	3.32631	2.45309	2.17423
	DSC2	0	0	0	0	0	0	40.8359	25.3316	61.6031	46.1144	47.7423	43.0527	0.0967197	0.0117348	0.118013	1.73753	0.66363	0.394741
	MAL2	0	0	0	0.0137815	0	0	99.3674	74.8576	124.174	81.9172	95.1911	101.387	0.0553615	0	0	0.0148996	0.033765	0
	ZSCAN10	0	0	0	0	0	0	75.5348	81.7266	79.4141	56.5443	70.5956	114.182	0.0190766	0.0185161	0	0	0.0523566	0
	OTX2	0	0	0	0	0	0	98.2856	44.7912	161.642	180.051	159.275	23.3013	0.0256337	0.0248806	0	0.0206965	0.023451	0
	SLC7A3	0	0	0	0	0	0	118.939	168.492	131.909	84.8915	85.5703	148.827	0	0.0271324	0	0	0	0
	CXADR	0.00568714	0.013116	0	0	0	0	114.01	120.485	132.535	114.413	111.033	116.712	0.236887	4.55256	1.13513	0.711494	1.13559	0.0541411
	RP11-366M4.3	0	0	0	0	0	0	74.0505	47.6733	156.966	140.614	116.949	47.5923	0.020497	0.0198948	0	0.0165492	0	0
	FREM2	0	0	0	0	0	0	21.2729	21.8766	21.0883	28.8799	20.1307	24.1994	0.00842573	0.0204455	0.0149537	0.0102044	0.00770828	0.0171939
	ESRG	0	0	0	0	0.0341259	0	276.093	136.166	274.4	187.192	205.807	235.761	0.0604922	0.0195717	0	0.0162804	0	0.0822954
	NLGN4X	0	0.00599215	0	0	0	0	110.977	68.398	51.5078	53.067	54.7078	87.1885	0.0432894	0.0336141	0.606946	0.0139807	6.35238	0.0494695
	PROM1	0	0	0	0	0	0	39.3014	52.9121	71.4805	50.5974	48.0024	82.9422	0.0084816	0.0411621	0.0376321	0	0	0.0207695
	ZFP42	0	0	0	0.0178364	0	0	279.667	251.716	294.519	257.335	319.554	270.738	0.334369	0.324545	0.0211938	0.269968	0.174799	0.0389902
	ESRP1	0	0	0	0	0	0	107.532	118.681	116.059	89.939	103.699	126.342	0.0519509	0.0252123	0.0230502	0.0104862	0	0.0212027
	LRRN1	0	0	0	0	0	0	127.513	99.3797	173.898	119.804	131.419	112.178	0.059395	0.028825	0.0131765	0.0359665	0.108675	0.0242409
	CECR2	0	0	0	0	0	0	54.7237	57.0103	81.6692	53.245	45.5052	75.1957	0.00617889	0.0539763	0.0219322	0.0498882	0.00565276	0.0151307
	SOX2	0	0	0	0	0	0	331.345	205.66	306.055	364.369	333.762	232.576	0.100981	0.0490072	0.0896089	0.020383	0.0230956	0.0412133
	LIN28B	0	0	0	0	0	0	160.039	132.019	166.73	161.037	173.29	165.912	0.126515	0.133962	0.0204123	0.0464309	0.0526102	0.0469405
	POU5F1	0	0	0	0	0	0	274.405	294.141	367.854	270.119	263.146	470.431	0.154105	0.0427364	0.0195357	0.0177748	0.0805617	0.0179699
	TDGF1	0	0	0	0	0	0	248.234	231.835	242.47	137.873	172.112	284.198	0.113672	0.0735547	0.0112078	0.0101976	0	0.0515475
	DPPA4	0	0.00877113	0	0.00946442	0	0	539.535	641.581	495.812	446.67	468.476	791.589	0.887121	0.14761	0.382362	2.31249	0.0927524	0.144824
	L1TD1	0	0	0	0	0	0.0110141	647.103	673.798	620.519	414.312	589.07	897.923	0.115148	0.0798324	0.204361	0.0132815	0.225736	0.308827
	TRIM71	0	0	0	0	0	0	269.254	302.528	371.963	259.745	259.047	350.877	0.131223	0.0707599	0.0194075	0.0176582	0.0533553	0.053556
	LIN28A	0	0.0109333	0	0	0	0	1194.4	1071.58	1288.11	1261.52	1210.57	1115.82	0.379132	0.245329	0.0841089	0.153055	0.115617	0.257892
